# Supplementary material for: Developmental-stage-dependent transcriptional response to leukaemic oncogene expression
Source: Nat Commun. 2015 May 28;6:7203. doi: 10.1038/ncomms8203 (PMC4458875; doi:10.1038/ncomms8203)
Supplement: Supplementary Data 1 — Expression values of all expressed genes in HE, HE2, CD41 progenitors or myeloid (late) Progenitors [file ncomms8203-s2.xlsx]

## Sheet: RE all expressed genes
TableS1: list of all expressed genes in HE or HE2 or CD41 Progenitors or late Progenitors
geneSymbol	Name	HE1 -Dox	HE2 -Dox	CD41 Prog -Dox	late Prog -Dox	HE1 +Dox	HE2 + Dox	CD41 Prog +Dox	late Prog +Dox		HE1 (+Dox/-Dox)	HE2 (+Dox/-Dox)	CD41 prog (+Dox/-Dox)	lateProg (+Dox/-Dox)	HE (-Dox) --> HE2 (-Dox) (HE2/HE)	HE (+Dox) --> HE2 (+Dox) (HE2/HE)	HE2 (-Dox) --> CD41 prog (-Dox) (CD41 prog/HE2)	HE2 (-Dox) --> CD41 prog (-Dox) (CD41 prog/HE2)
0610007C21Rik	NM_027855	12.14	12.16	11.89	11.21	12.31	12.23	11.57	11.36		0.16	0.07	-0.32	0.15	0.02	-0.08	-0.27	-0.65
0610007L01Rik	NM_027854	12.35	12.07	12.07	11.58	12.2	11.78	11.76	11.47		-0.15	-0.29	-0.32	-0.11	-0.28	-0.42	0.01	-0.02
0610007P08Rik	NM_023507	8.48	8.6	8.38	8.5	8.32	8.53	8.66	8.38		-0.16	-0.07	0.28	-0.12	0.12	0.21	-0.22	0.13
0610007P14Rik	NM_021446	14.82	15.02	15.13	13.86	14.89	14.91	14.85	13.69		0.07	-0.11	-0.29	-0.17	0.2	0.02	0.12	-0.06
0610007P22Rik	NM_026676	13.04	13.16	13.08	12.75	13.26	13.02	12.83	12.69		0.22	-0.14	-0.25	-0.06	0.12	-0.24	-0.09	-0.19
0610009B22Rik	NM_025319	11.44	11.78	11.5	11.16	11.55	11.67	11.46	11.39		0.11	-0.11	-0.04	0.23	0.34	0.12	-0.28	-0.21
0610009D07Rik	NM_025323	14.02	14.17	14.35	13.64	14.07	14.26	14.74	13.43		0.05	0.1	0.39	-0.21	0.15	0.19	0.19	0.48
0610009O20Rik	NM_024179	12.11	12.06	12.38	11.09	12.52	12.3	11.73	11.19		0.41	0.24	-0.65	0.1	-0.05	-0.22	0.32	-0.57
0610010F05Rik	NM_027860	9.61	9.86	9.73	9.71	9.34	9.81	9.9	9.58		-0.27	-0.05	0.17	-0.13	0.25	0.47	-0.13	0.09
0610010K14Rik	NM_001177603	14.51	14.63	14.48	13.28	14.32	14.02	14.28	13.63		-0.2	-0.6	-0.2	0.35	0.11	-0.29	-0.14	0.26
0610010O12Rik	NM_001081365	7.26	6.85	6.94	7.16	7.18	6.79	6.65	7.14		-0.08	-0.06	-0.29	-0.02	-0.41	-0.38	0.09	-0.14
0610011F06Rik	NM_026686	11.81	11.76	12.03	10.74	10.68	11.06	11.32	10.2		-1.14	-0.7	-0.72	-0.54	-0.05	0.38	0.27	0.25
0610011L14Rik	NM_026661	10.12	10.11	10.1	9.81	10.23	10.31	9.95	10		0.11	0.2	-0.15	0.19	-0.01	0.08	-0.01	-0.37
0610030E20Rik	NM_026696	9.58	9.86	9.9	10.57	9.32	9.39	9.72	10.18		-0.25	-0.48	-0.17	-0.39	0.29	0.06	0.04	0.34
0610031J06Rik	NM_020003	12.49	12.06	12.18	11.61	13.14	12.51	12.36	12.18		0.65	0.45	0.18	0.57	-0.43	-0.63	0.12	-0.15
0610037L13Rik	NM_028754	13.73	13.77	13.73	12.54	13.72	13.41	13.55	12.34		0	-0.36	-0.18	-0.2	0.04	-0.31	-0.04	0.14
0610037P05Rik	NM_025345	12.8	13.08	13.08	12.54	12.91	13.07	12.87	12.45		0.11	0	-0.22	-0.09	0.28	0.17	0.01	-0.21
0610040B10Rik	NR_027874	6.95	7.4	7.3	7.86	7.86	7.83	7.39	7.87		0.91	0.43	0.08	0.01	0.45	-0.03	-0.1	-0.44
0610040J01Rik	NM_029554	6.3	6.78	7.35	8.18	7.81	8.19	6.95	7.49		1.51	1.41	-0.4	-0.69	0.48	0.38	0.57	-1.24
0610042G04Rik	XR_108174	7.53	6.91	7.22	6.87	6.92	6.71	6.71	6.76		-0.61	-0.2	-0.51	-0.11	-0.62	-0.2	0.31	0
0910001L09Rik	NM_001081108	13.44	13.72	14.31	13.01	13.85	13.53	14.23	12.67		0.41	-0.19	-0.07	-0.34	0.28	-0.32	0.59	0.7
1010001N08Rik	XR_105930	7.02	6.54	6.83	6.85	6.69	6.52	6.12	7.26		-0.33	-0.01	-0.71	0.41	-0.49	-0.17	0.29	-0.4
1100001G20Rik	NM_183249	6.11	6.32	7.08	7.08	6.09	6.15	6.58	6.89		-0.01	-0.17	-0.49	-0.19	0.21	0.05	0.76	0.44
1110001A16Rik	NM_001177403	12.04	12.33	12.02	11.34	11.93	12.12	11.61	11.42		-0.12	-0.21	-0.42	0.08	0.28	0.19	-0.3	-0.52
1110001J03Rik	NM_025363	14.06	14.62	14.77	13.79	14.05	14.45	14.71	13.41		0	-0.17	-0.06	-0.38	0.56	0.4	0.15	0.26
1110002B05Rik	NM_134054	11.99	11.91	11.63	10.86	11.28	11.8	11.71	10.69		-0.71	-0.11	0.08	-0.17	-0.09	0.52	-0.28	-0.1
1110002N22Rik	NM_183275	8.85	9.07	9.1	10.01	8.57	8.91	9.55	9.68		-0.29	-0.16	0.46	-0.33	0.21	0.34	0.03	0.64
1110003E01Rik	NM_133697	8.96	8.53	8.4	9.33	9.39	9.09	8.82	9.78		0.43	0.56	0.41	0.45	-0.43	-0.3	-0.13	-0.28
1110004E09Rik	NM_026502	13.62	13.72	13.56	12.76	13.25	13.21	13.17	12.47		-0.36	-0.51	-0.39	-0.29	0.11	-0.04	-0.17	-0.04
1110004F10Rik	NM_019772	13.65	13.69	13.78	12.97	13.41	13.5	14.16	12.62		-0.23	-0.19	0.38	-0.35	0.05	0.09	0.08	0.66
1110005A03Rik	NM_028865	10.22	10.3	10.06	10.92	10.26	10.63	9.84	10.74		0.04	0.33	-0.23	-0.18	0.08	0.37	-0.24	-0.79
1110006G14Rik	ENSMUST00000032900	6.34	6.84	7.73	8.05	6.81	6.96	7.96	8.14		0.47	0.12	0.23	0.09	0.5	0.15	0.9	1.01
1110007C09Rik	NM_026738	12.89	13.53	14	12.78	11.27	11.75	12.88	11.77		-1.62	-1.79	-1.12	-1.01	0.64	0.48	0.46	1.13
1110008F13Rik	NM_026124	15.31	15.51	15.71	15.28	15.79	15.68	15.68	15.49		0.48	0.17	-0.03	0.21	0.19	-0.12	0.2	0
1110008J03Rik	NM_029096	8.69	8.84	8.85	8.31	8.47	8.12	8.59	8.28		-0.23	-0.72	-0.25	-0.03	0.15	-0.35	0.01	0.48
1110008L16Rik	NM_025373	8.78	8.82	8.68	8.62	8.49	8.34	8.71	8.45		-0.3	-0.48	0.03	-0.17	0.04	-0.15	-0.14	0.37
1110008P14Rik	NM_198001	10.2	10.24	11.23	11.25	10.64	9.99	10.74	11		0.44	-0.24	-0.49	-0.25	0.04	-0.64	0.99	0.75
1110012D08Rik	NM_178066	12.54	12.1	11.88	11.06	13.21	12.72	11.86	11.89		0.67	0.62	-0.02	0.83	-0.44	-0.5	-0.22	-0.86
1110012J17Rik	NM_001114098	8.85	8.27	7.31	7.33	9.81	9.37	9	7.9		0.96	1.11	1.69	0.57	-0.59	-0.44	-0.96	-0.37
1110012L19Rik	NM_026787	12.55	12.62	12.14	12.23	12.69	12.84	11.89	12.4		0.14	0.23	-0.25	0.17	0.06	0.15	-0.48	-0.95
1110014N23Rik	NM_001081041	11.85	11.74	11.92	11.7	12.07	11.53	11.33	11.84		0.22	-0.2	-0.59	0.14	-0.11	-0.53	0.18	-0.2
1110017D15Rik	NM_001048005	7.02	7.04	6.61	7.06	7.14	7.14	6.67	7.1		0.12	0.1	0.06	0.04	0.02	0	-0.43	-0.47
1110017f19rik	NM_001162998	5.96	6.01	6.14	6.73	6.11	6.16	6.42	6.38		0.14	0.15	0.28	-0.35	0.05	0.05	0.13	0.27
1110018G07Rik	NM_178065	11.54	11.56	11.48	12.4	11.87	11.79	11.66	12.4		0.33	0.23	0.18	0	0.02	-0.08	-0.08	-0.12
1110018J18Rik	AK145867	10.4	10.12	9.46	9.03	10.42	10.65	9.47	9.3		0.02	0.52	0	0.27	-0.28	0.22	-0.66	-1.18
1110020G09Rik	NM_001085410	11.22	11.68	11.83	12.49	10.97	11.6	12	11.81		-0.25	-0.07	0.17	-0.68	0.46	0.64	0.15	0.39
1110021J02Rik	NM_026782	9.32	9.54	9.35	8.98	9.29	9.4	9.28	8.79		-0.03	-0.13	-0.07	-0.19	0.21	0.11	-0.18	-0.12
1110021L09Rik	NM_183116	7.22	7.61	7.64	6.98	8.01	7.78	7.08	6.99		0.78	0.18	-0.56	0.01	0.38	-0.22	0.03	-0.7
1110028C15Rik	NM_177645	7.65	8.56	9.02	7.84	7.34	7.87	8.7	7.67		-0.31	-0.69	-0.32	-0.17	0.91	0.54	0.46	0.83
1110031I02Rik	NM_025402	10.71	11.21	11.05	10.18	10.7	11.07	10.77	9.87		-0.01	-0.13	-0.28	-0.31	0.5	0.37	-0.15	-0.3
1110032A03Rik	AK161835	7.18	7.19	7.09	7.22	7.23	7.14	7.2	7.1		0.05	-0.05	0.11	-0.12	0.01	-0.09	-0.1	0.06
1110032a04rik	NM_001164210	5.9	6	5.98	6.23	6.03	5.97	6.01	7.11		0.12	-0.03	0.03	0.88	0.1	-0.06	-0.02	0.04
1110032F04Rik	NM_001167996	6.73	6.84	6.33	6.73	6.86	7.35	6.84	7.55		0.13	0.52	0.51	0.82	0.11	0.49	-0.5	-0.51
1110034A24Rik	NM_027269	10.94	10.95	11.19	11.62	10.22	10.5	10.67	10.96		-0.72	-0.45	-0.53	-0.66	0.02	0.28	0.24	0.16
1110034B05Rik	NM_001114102	9.29	9.27	9.27	9.35	9.15	9.3	9.01	9.46		-0.15	0.03	-0.26	0.11	-0.02	0.16	0	-0.29
1110034G24Rik	NM_028637	8.99	8.83	8.76	8.89	9.25	9.02	8.65	8.88		0.26	0.19	-0.1	-0.01	-0.15	-0.23	-0.08	-0.37
1110037F02Rik	NM_001081183	8.57	8.32	8.42	9.12	8.44	8.35	8.63	9.16		-0.13	0.03	0.21	0.04	-0.25	-0.09	0.1	0.27
1110038D17Rik	NM_175133	12.25	12.26	12.2	12.94	12.45	12.77	12.42	13.07		0.2	0.51	0.22	0.13	0.01	0.31	-0.06	-0.35
1110038F14Rik	NM_054099	14.16	14.18	13.92	13.23	13.97	14.12	13.86	13.24		-0.2	-0.07	-0.07	0.01	0.02	0.15	-0.26	-0.26
1110049F12Rik	NM_025411	11.92	12.02	12.3	12.08	11.36	11.2	11.63	11.59		-0.56	-0.82	-0.67	-0.49	0.1	-0.17	0.28	0.44
1110051M20Rik	NM_175123	8.73	8.78	9.12	8.12	8.67	8.32	8.14	7.98		-0.06	-0.46	-0.97	-0.14	0.05	-0.35	0.34	-0.18
1110054M08Rik	XR_105768	8.81	8.45	8.86	7.86	9.27	8.9	8.38	8.07		0.46	0.45	-0.48	0.21	-0.36	-0.37	0.41	-0.52
1110054O05Rik	NM_001013577	10.13	10.46	10.7	10.4	9.71	10.22	10.31	10.11		-0.41	-0.24	-0.39	-0.29	0.33	0.5	0.24	0.1
1110057K04Rik	NM_001167768	11.27	11.31	11.47	11.41	11.22	11.39	11.76	11.13		-0.05	0.08	0.29	-0.28	0.04	0.17	0.16	0.37
1110058L19Rik	NM_026503	11.56	12.02	11.86	12.03	11.64	11.73	11.48	12.01		0.07	-0.29	-0.38	-0.02	0.46	0.1	-0.16	-0.25
1110059E24Rik	NM_025423	11.5	11.56	11.28	11.27	11.88	11.85	11.23	11.38		0.38	0.3	-0.04	0.11	0.06	-0.03	-0.28	-0.62
1110059G10Rik	NM_025419	10.14	10.26	10.42	10.11	10.16	10.25	10.08	9.99		0.03	-0.01	-0.34	-0.12	0.12	0.09	0.16	-0.17
1110065P20Rik	NM_001142727	13.45	13.54	13.54	12.29	13.77	13.63	13.58	12.29		0.33	0.09	0.04	0	0.09	-0.15	0.01	-0.04
1110067D22Rik	NM_173752	11.63	10.77	10.09	11.57	11.2	10.81	10.07	10.03		-0.43	0.03	-0.02	-1.54	-0.86	-0.4	-0.68	-0.73
1190002F15Rik	AK138072	9.58	9.85	10.03	11.04	8.43	9.41	9.93	10.03		-1.15	-0.44	-0.1	-1.01	0.27	0.99	0.18	0.52
1190002H23Rik	NM_025427	7.11	7.46	7.95	8.2	7.05	7.91	8.01	8.28		-0.06	0.46	0.07	0.08	0.35	0.86	0.49	0.1
1190002N15Rik	NM_001033145	9.07	8.89	8.59	8.42	8.87	9.03	8.79	8.74		-0.21	0.14	0.2	0.32	-0.18	0.17	-0.31	-0.25
1190005F20Rik	NM_026876	8.59	8.57	8.85	9.41	8.39	8.44	9.36	9.22		-0.19	-0.12	0.51	-0.19	-0.02	0.05	0.28	0.92
1190005I06Rik	NM_197988	8.87	8.87	8.99	7.7	8.3	8.39	8.43	7.62		-0.57	-0.48	-0.56	-0.08	0	0.09	0.13	0.04
1190007F08Rik	NM_001163721	7.81	8.74	9.45	10.56	8.01	8.79	9.87	10.28		0.19	0.05	0.43	-0.28	0.93	0.78	0.71	1.08
1190007I07Rik	NM_001135567	12.12	12.92	13.33	12.06	12.34	12.61	13.03	11.74		0.22	-0.31	-0.3	-0.32	0.8	0.28	0.41	0.41
1200009I06Rik	NM_028807	13.48	12.57	11.01	10.24	10.19	11.54	10.86	9.53		-3.29	-1.03	-0.14	-0.71	-0.9	1.35	-1.57	-0.68
1200011I18Rik	NM_026177	13.48	13.76	13.6	13.99	13.62	13.79	13.61	13.96		0.14	0.03	0	-0.03	0.28	0.17	-0.16	-0.18
1200011m11rik	NM_024262	6.1	6.1	6.01	6.6	6.09	6.08	6.06	6.61		-0.01	-0.02	0.05	0	0	-0.01	-0.09	-0.02
1200014J11Rik	NM_025818	8.28	8.66	8.53	8.79	7.99	8.2	8.34	8.58		-0.28	-0.46	-0.19	-0.21	0.38	0.21	-0.13	0.14
1200016B10Rik	NM_025819	10.36	10.71	10.48	11.12	10.6	10.77	10.19	11.23		0.24	0.06	-0.3	0.11	0.35	0.17	-0.23	-0.58
1300001I01Rik	NM_001081158	10.72	11.74	12.06	11.69	10.63	10.98	11.61	11.11		-0.09	-0.76	-0.45	-0.58	1.02	0.35	0.32	0.63
1300002E11Rik	XR_105765	8.33	8.67	8.16	9.21	8.52	8.68	8.41	9.06		0.19	0	0.24	-0.15	0.35	0.16	-0.51	-0.27
1300002k09rik	NM_028788	6.64	6.66	6.54	6.66	6.66	6.48	6.64	6.78		0.02	-0.18	0.11	0.12	0.02	-0.18	-0.13	0.16
1300010F03Rik	NM_173758	8.79	9.06	9.24	8.84	8.85	8.93	9.04	8.68		0.06	-0.13	-0.2	-0.16	0.27	0.08	0.18	0.11
1300014I06Rik	NM_025831	6.92	6.34	5.97	6.28	7	6.63	6.03	6.95		0.08	0.29	0.06	0.67	-0.58	-0.38	-0.37	-0.6
1300017J02Rik	NM_027918	6.92	7.21	7.74	10.48	8.83	8.75	8.98	10.13		1.91	1.54	1.24	-0.35	0.29	-0.08	0.53	0.23
1300018I17Rik	NM_028200	11.8	11.91	11.82	11.33	11.97	12.03	11.56	11.65		0.17	0.12	-0.26	0.32	0.11	0.06	-0.08	-0.47
1300018J18Rik	NM_027905	10.26	10.29	10.71	10.81	10.21	9.9	10.27	10.76		-0.05	-0.39	-0.44	-0.05	0.03	-0.31	0.42	0.37
1500001M20Rik	AK160774	9.7	9.92	10.09	9.42	9.54	9.78	9.87	9.24		-0.16	-0.14	-0.22	-0.18	0.22	0.24	0.17	0.09
1500002O20Rik	NM_028047	9.35	9.59	9.9	10.12	9.21	9.12	9.42	9.65		-0.14	-0.47	-0.47	-0.47	0.23	-0.09	0.31	0.3
1500003O03Rik	NM_019769	10.91	10.72	10.71	11.46	10.74	10.69	10.94	11.16		-0.17	-0.03	0.24	-0.3	-0.19	-0.05	-0.01	0.25
1500004F05Rik	AK158492	10.58	10.12	10.87	9.8	10.85	10.43	10.06	9.26		0.26	0.31	-0.81	-0.54	-0.47	-0.42	0.75	-0.37
1500009C09Rik	NR_037697	7.23	6.89	7.62	6.92	7.22	6.84	6.85	7		-0.01	-0.05	-0.77	0.08	-0.34	-0.38	0.73	0.01
1500010J02Rik	NM_001013256	13.64	13.84	13.82	13.16	13.39	13.71	13.59	13.07		-0.25	-0.13	-0.24	-0.09	0.2	0.32	-0.02	-0.12
1500011B03Rik	NR_027817	10.48	10.56	10.59	10.49	10.83	10.74	10.33	10.3		0.35	0.18	-0.26	-0.19	0.08	-0.09	0.03	-0.41
1500011H22Rik	NM_026883	13.45	13.56	12.98	12.44	13.4	13.48	12.89	12.66		-0.05	-0.09	-0.08	0.22	0.11	0.07	-0.59	-0.58
1500011K16Rik	NR_015476	11.67	12.08	11.79	11.5	11.23	11.52	11.47	11.2		-0.45	-0.56	-0.31	-0.3	0.41	0.29	-0.29	-0.05
1500012F01Rik	NM_001081005	14.17	14.49	14.45	13.61	14.73	14.73	14.26	13.52		0.56	0.24	-0.19	-0.09	0.32	0	-0.04	-0.47
1500015A07Rik	NR_029432	7.65	7.23	7.62	8.69	7.51	8.26	7.96	8.22		-0.13	1.02	0.35	-0.47	-0.41	0.74	0.39	-0.29
1500026H17Rik	XR_105366	6.92	6.91	7.28	8.04	7.44	7.7	7.28	7.84		0.52	0.79	0	-0.2	-0.01	0.26	0.37	-0.42
1500031L02Rik	NM_025892	11.43	11.22	11.03	11.22	10.5	10.62	10.37	10.94		-0.93	-0.6	-0.66	-0.28	-0.21	0.12	-0.19	-0.25
1500032L24Rik	NM_026914	16.39	16.41	16.26	15.77	16.11	16.15	16.03	15.64		-0.28	-0.26	-0.23	-0.13	0.03	0.04	-0.15	-0.12
1520401A03Rik	XM_003086952	9.53	9.49	9.02	8.21	9.41	9.32	9.23	8.07		-0.11	-0.17	0.21	-0.14	-0.04	-0.09	-0.47	-0.09
1520402A15Rik	NM_026547	7.31	7.02	6.58	6.38	7.07	6.52	6.25	6.68		-0.24	-0.51	-0.33	0.3	-0.29	-0.56	-0.44	-0.27
1600002H07Rik	NM_028056	11.35	10.99	10.55	10.75	11.05	10.63	10.44	10.47		-0.3	-0.35	-0.11	-0.28	-0.37	-0.42	-0.44	-0.19
1600002K03Rik	NM_027207	9.7	11.51	11.63	11.07	11.89	11.57	11.14	11.05		2.19	0.06	-0.49	-0.02	1.81	-0.32	0.11	-0.44
1600012F09Rik	NM_025904	10.65	10.62	10.11	10.46	10.84	10.72	10.08	10.19		0.19	0.1	-0.03	-0.27	-0.03	-0.11	-0.51	-0.64
1600012H06Rik	NM_026451	10.82	10.61	10.25	11.09	11.09	11.04	10.32	11.38		0.26	0.43	0.07	0.29	-0.22	-0.05	-0.35	-0.72
1600014C10Rik	NM_001085385	7.21	7.57	8.01	8.13	7.39	7.31	7.57	7.52		0.18	-0.27	-0.43	-0.61	0.37	-0.08	0.43	0.27
1600014C23Rik	ENSMUST00000039106	6.74	6.78	6.6	6.9	6.78	6.86	7.06	6.71		0.04	0.09	0.47	-0.19	0.04	0.09	-0.18	0.2
1600015I10Rik	NM_001081273	7.38	8.17	7.34	6.99	7.88	7.39	6.73	7.64		0.49	-0.79	-0.6	0.65	0.79	-0.49	-0.84	-0.65
1600016N20Rik	NM_028050	7.17	7.09	7.75	7.84	7.49	7.2	7.86	7.94		0.32	0.11	0.12	0.1	-0.08	-0.28	0.65	0.66
1600023n17rik	AK083048	6.72	6.83	6.73	8.26	6.84	6.45	6.48	7.82		0.12	-0.38	-0.25	-0.44	0.1	-0.39	-0.1	0.04
1600027N09Rik	NM_028479	9.96	10.5	10.73	10.11	9.6	9.73	10.78	9.68		-0.36	-0.78	0.05	-0.43	0.55	0.13	0.23	1.05
1600029D21Rik	NM_029639	7.93	7.24	7.36	6.76	11.41	9.02	8.56	8.99		3.48	1.78	1.19	2.23	-0.69	-2.39	0.12	-0.47
1600029O15Rik	NR_033522	16.62	16.78	16.69	16.17	16.83	16.77	16.79	16.04		0.22	0	0.09	-0.13	0.16	-0.06	-0.08	0.01
1700001j03rik	NM_001008547	6.41	6.3	6.49	6.91	6.37	6.53	6.34	6.62		-0.04	0.23	-0.15	-0.29	-0.11	0.16	0.19	-0.19
1700001K19Rik	NM_025488	9.25	9.24	9.28	9.59	10.03	9.38	8.79	9.65		0.78	0.14	-0.49	0.06	0	-0.65	0.04	-0.59
1700001L05Rik	NR_027980	8.42	8.27	8.79	10.78	8.98	8.66	9.17	10.34		0.56	0.39	0.38	-0.44	-0.15	-0.32	0.52	0.51
1700001p01rik	NM_028156	6.88	6.79	6.73	6.45	6.84	6.82	6.86	6.65		-0.04	0.03	0.13	0.2	-0.09	-0.03	-0.06	0.05
1700003f12rik	NM_029305	6.28	6.54	6.68	6.4	6.39	6.47	6.5	6.57		0.11	-0.07	-0.18	0.17	0.27	0.08	0.14	0.03
1700007E05Rik	XR_001634	7.3	7.08	6.84	6.75	7.64	7.62	7.05	6.63		0.33	0.54	0.21	-0.12	-0.22	-0.01	-0.24	-0.58
1700007g11rik	NM_001024614	6.72	6.65	6.59	6.14	6.5	6.66	6.47	6.27		-0.22	0.01	-0.12	0.13	-0.07	0.17	-0.06	-0.2
1700007K09Rik	NM_027037	8.74	8.74	8.74	8.21	8.65	8.8	8.58	8.06		-0.09	0.06	-0.16	-0.15	-0.01	0.14	0	-0.22
1700007K13Rik	NM_027040	7.53	7.19	6.24	6.68	6.74	6.48	6.24	6.8		-0.79	-0.71	-0.01	0.12	-0.33	-0.26	-0.95	-0.24
1700008O03Rik	NM_027049	7.63	8.01	8.07	7.7	7.76	7.94	7.86	7.7		0.12	-0.06	-0.21	0	0.37	0.19	0.06	-0.09
1700008P20Rik	NM_001163810	6.33	6.39	6.41	6.83	6.55	6.56	6.46	6.95		0.22	0.16	0.05	0.12	0.06	0.01	0.01	-0.1
1700009P17Rik	NM_001081275	8.31	8.62	9.08	8.92	8.53	8.57	8.08	8.67		0.22	-0.05	-1	-0.25	0.31	0.04	0.46	-0.48
1700010d01rik	NM_029590	6.93	6.46	6.98	6.65	6.66	6.69	6.18	6.59		-0.27	0.23	-0.8	-0.05	-0.47	0.03	0.52	-0.51
1700010I14Rik	NM_025851	7.71	7.9	7.9	8.37	8.07	8.23	8.03	8.57		0.36	0.33	0.13	0.2	0.19	0.16	0	-0.2
1700012a16rik	NM_001033162	6.19	6.15	6.34	6.83	6.14	6.17	6.34	6.72		-0.05	0.02	0	-0.12	-0.04	0.03	0.19	0.17
1700012d14rik	NR_015573	6.36	6.46	6.41	6.73	6.46	6.48	6.63	6.81		0.09	0.02	0.21	0.08	0.09	0.02	-0.04	0.15
1700012i11rik	AK005914	6.29	6.19	6.32	6.57	6.36	6.16	6.2	6.63		0.07	-0.03	-0.13	0.06	-0.1	-0.2	0.13	0.03
1700012L04Rik	NM_029588	6.66	6.62	6.64	7.2	6.59	6.8	7.05	7.23		-0.07	0.18	0.42	0.03	-0.04	0.21	0.02	0.25
1700016H13Rik	NM_001163550	7.57	7.35	7.51	7.08	7.4	7.3	7.47	7.03		-0.17	-0.05	-0.05	-0.05	-0.22	-0.1	0.16	0.16
1700016K19Rik	NM_198637	7.88	8.15	7.81	7.38	7.49	7.72	7.87	7.29		-0.39	-0.43	0.06	-0.09	0.27	0.22	-0.34	0.15
1700017B05Rik	NM_028820	12.32	11.3	11.05	11.41	12.13	11.22	10.98	11.51		-0.18	-0.09	-0.07	0.1	-1.01	-0.92	-0.25	-0.24
1700019D03Rik	NM_144953	7.18	7.34	7.39	7.05	7.3	7.26	7.34	7.02		0.12	-0.08	-0.06	-0.03	0.16	-0.04	0.05	0.07
1700019E19Rik	NM_001199843	11.13	10.33	9.69	9.96	11.77	10.74	9.75	10.16		0.64	0.42	0.07	0.2	-0.8	-1.03	-0.64	-0.99
1700019g17rik	NM_029331	6.12	6.13	6.23	7.23	6.21	6.22	6.38	7.17		0.09	0.09	0.15	-0.05	0.02	0.01	0.09	0.16
1700019N12Rik	NM_001039494	9.57	10.21	10.07	8.71	10.67	11.08	10.35	9.39		1.1	0.86	0.28	0.68	0.65	0.41	-0.14	-0.72
1700019N19Rik	NM_026208	7.81	7.15	8	7.05	7.53	7.5	7.65	6.96		-0.27	0.35	-0.35	-0.09	-0.66	-0.03	0.85	0.16
1700019O17Rik	NM_027966	8.87	8.57	9.35	8.49	8.81	8.72	8.42	8.29		-0.06	0.14	-0.93	-0.2	-0.3	-0.1	0.77	-0.3
1700020c07rik	NM_029370	6.7	6.92	6.82	6.73	6.69	6.6	6.45	6.74		-0.01	-0.32	-0.37	0.01	0.22	-0.08	-0.1	-0.15
1700020D05Rik	NM_023781	8.81	8.94	9.05	8.67	8.77	8.69	8.58	8.53		-0.04	-0.25	-0.48	-0.14	0.13	-0.08	0.11	-0.11
1700020L24Rik	NM_025492	8.91	8.18	9.42	8.92	8.67	8.53	8.94	8.68		-0.24	0.34	-0.49	-0.24	-0.73	-0.15	1.24	0.41
1700020O03Rik	NM_027405	8.91	9.16	9.37	9.43	8.87	8.97	8.97	9.26		-0.04	-0.19	-0.39	-0.17	0.25	0.1	0.21	0.01
1700021C14Rik	NM_029801	10.15	10.99	11.18	10.35	9.82	10.1	10.14	9.94		-0.34	-0.88	-1.03	-0.41	0.83	0.29	0.19	0.04
1700021F05Rik	NM_026411	12.71	13.01	12.94	11.73	12.54	12.54	12.58	11.54		-0.17	-0.47	-0.36	-0.19	0.3	0	-0.07	0.04
1700021K19Rik	NM_172615	9.76	9.5	9.17	9.35	9.64	9.62	9.09	9.63		-0.12	0.12	-0.08	0.28	-0.26	-0.02	-0.33	-0.53
1700022A21Rik	NR_003953	9.25	9.56	9.07	7.91	9.57	9.89	9.12	7.85		0.32	0.33	0.05	-0.06	0.31	0.32	-0.49	-0.77
1700022I11Rik	NM_026088	6.97	7.01	6.69	6.72	6.76	6.66	6.72	6.68		-0.21	-0.35	0.03	-0.04	0.04	-0.1	-0.32	0.07
1700023D09Rik	AK043475	6.75	6.86	6.99	7.64	6.77	7.26	7.36	7.87		0.02	0.41	0.37	0.23	0.11	0.49	0.13	0.1
1700024G13Rik	NM_001034037	7.01	6.94	6.85	6.56	6.9	6.81	6.7	6.9		-0.12	-0.13	-0.15	0.34	-0.07	-0.09	-0.09	-0.11
1700024P12Rik	AK006313	10.59	10.29	11.04	10	10.5	10.08	10.02	9.83		-0.09	-0.21	-1.02	-0.17	-0.3	-0.43	0.76	-0.06
1700025G04Rik	NM_197990	9.39	9.58	9.67	8.96	9.92	9.95	10.02	9.15		0.53	0.37	0.34	0.19	0.19	0.04	0.09	0.06
1700025K23Rik	NM_183254	8.51	8.75	8.46	7.67	8.57	8.57	8.2	7.33		0.05	-0.18	-0.26	-0.34	0.24	0	-0.29	-0.38
1700026j04rik	NM_027967	6.43	6.44	6.47	6.86	6.5	6.56	6.52	7.04		0.07	0.13	0.04	0.19	0.01	0.07	0.04	-0.05
1700026L06Rik	NM_027283	8.47	9.49	10.62	11.12	7.92	8.8	10.24	10.21		-0.55	-0.69	-0.39	-0.91	1.02	0.88	1.13	1.44
1700027A15Rik	XR_104594	7.1	6.87	7.21	7.01	7.25	6.87	6.48	6.86		0.14	0	-0.74	-0.15	-0.23	-0.38	0.35	-0.39
1700027A23Rik	NM_029604	6.73	7.01	6.62	6.66	6.39	6.46	6.15	6.73		-0.34	-0.55	-0.47	0.07	0.28	0.07	-0.39	-0.31
1700027D21Rik	NM_029661	7.47	7.53	7.29	6.97	7.8	7.45	7.3	7.05		0.32	-0.09	0.02	0.08	0.06	-0.35	-0.25	-0.14
1700027J07Rik	AK006428	7.25	7.04	7.8	7.36	7.11	6.93	6.89	7.29		-0.14	-0.12	-0.91	-0.07	-0.21	-0.18	0.75	-0.04
1700028I16Rik	XR_105421	11.22	11.2	11.01	10.51	11.24	10.97	10.48	10.29		0.02	-0.22	-0.53	-0.22	-0.03	-0.27	-0.18	-0.49
1700029F09Rik	NM_029368	12.17	12.51	12.45	12.84	11.93	12.37	12.41	12.74		-0.24	-0.14	-0.04	-0.1	0.34	0.44	-0.06	0.04
1700029G01Rik	NM_001162533	9.95	9.62	9.71	8.74	11.93	11	10.15	10.27		1.98	1.38	0.45	1.53	-0.33	-0.93	0.09	-0.85
1700029I01Rik	NM_027285	7.88	8.19	8.16	8.72	7.7	7.87	8.39	8.51		-0.17	-0.32	0.23	-0.21	0.31	0.17	-0.03	0.51
1700029I15Rik	NM_183112	8.81	9.21	9.57	9.13	9.05	9.16	9.02	8.87		0.23	-0.06	-0.56	-0.26	0.4	0.11	0.36	-0.14
1700029J07Rik	NM_001033148	6.84	7.44	7.4	7.29	6.88	7.01	7.05	7.02		0.04	-0.43	-0.35	-0.27	0.6	0.13	-0.05	0.04
1700029J11Rik	NM_029608	6.92	7.06	7.37	6.73	7.15	7.46	7.28	6.88		0.23	0.4	-0.1	0.15	0.14	0.31	0.31	-0.18
1700029P11Rik	NM_025503	7.67	7.21	8.01	7.55	7.47	7.11	7.23	7.54		-0.2	-0.1	-0.78	-0.01	-0.46	-0.37	0.8	0.12
1700030j22rik	NM_027103	6.54	6.46	6.4	6.6	6.58	6.51	6.37	6.56		0.04	0.05	-0.03	-0.04	-0.08	-0.07	-0.06	-0.14
1700030K09Rik	NM_028170	8.9	9.2	8.95	9.3	8.88	9.22	8.58	9.15		-0.02	0.01	-0.37	-0.15	0.3	0.33	-0.25	-0.64
1700034H14Rik	NM_025969	10.86	11.26	11.09	11.48	10.77	11.01	10.95	11.18		-0.09	-0.24	-0.13	-0.3	0.4	0.24	-0.17	-0.06
1700034O15Rik	NM_029671	7.37	7.44	7.2	7.6	6.89	7.15	7.53	7.38		-0.48	-0.29	0.34	-0.22	0.08	0.27	-0.25	0.38
1700034P13Rik	AK006607	7.66	8.33	7.56	7.77	8.02	7.9	7.48	7.77		0.37	-0.43	-0.07	0	0.67	-0.12	-0.78	-0.42
1700037C18Rik	NM_028484	9.22	9.52	9.78	8.96	8.56	8.93	9.51	8.79		-0.66	-0.59	-0.27	-0.17	0.3	0.37	0.26	0.57
1700037H04Rik	NM_026091	11.1	11.21	11.81	11.92	11.32	10.4	11.35	11.57		0.22	-0.81	-0.47	-0.35	0.11	-0.92	0.6	0.94
1700039I01Rik	AK006642	7.32	7.23	7.12	6.9	7.15	6.98	7.21	6.83		-0.17	-0.25	0.09	-0.07	-0.09	-0.17	-0.11	0.24
1700040d17rik	XR_104789	5.99	6.44	6.39	7	6.12	6.14	6.18	6.62		0.12	-0.3	-0.22	-0.37	0.45	0.03	-0.05	0.03
1700040I03Rik	NM_001163427	10.65	11.41	11.66	11.28	10.32	10.36	11.19	10.79		-0.34	-1.06	-0.47	-0.49	0.76	0.04	0.25	0.84
1700042g15rik	XR_106268	6.25	6.35	6.28	7.24	6.23	6.54	6.36	7.21		-0.02	0.19	0.08	-0.03	0.09	0.3	-0.07	-0.18
1700047I17Rik2	NM_001100116	13.04	13.18	13.23	13.14	13.51	13.37	13.42	13.39		0.47	0.19	0.19	0.25	0.13	-0.14	0.05	0.05
1700052N19Rik	NM_024261	9.3	9.3	9.14	9.49	9.17	9.21	8.82	9.31		-0.13	-0.09	-0.32	-0.18	0	0.03	-0.15	-0.39
1700054N08Rik	NM_028536	9.87	9.91	10.13	9.63	9.74	9.84	10.1	9.39		-0.13	-0.08	-0.03	-0.24	0.05	0.1	0.22	0.26
1700056E22Rik	NM_028516	9.27	9.54	9.84	9.04	9.78	9.92	9.82	9.12		0.51	0.38	-0.02	0.08	0.27	0.14	0.3	-0.1
1700061I17Rik	ENSMUST00000029642	7.16	7.1	7.15	6.69	7.34	6.79	6.6	6.71		0.18	-0.31	-0.55	0.02	-0.07	-0.55	0.06	-0.19
1700061j05rik	NM_001163612	6.27	6.56	6.14	6.47	6.63	6.57	6.26	7.15		0.36	0.02	0.12	0.68	0.29	-0.05	-0.42	-0.32
1700063h04rik	XM_001480666	6.3	6.13	6.64	6.65	6.39	6.29	6.13	6.65		0.08	0.16	-0.51	0	-0.17	-0.09	0.5	-0.16
1700065i17rik	NM_026099	6.45	6.16	6.53	7.04	6.23	6.31	6.46	6.19		-0.22	0.15	-0.07	-0.85	-0.29	0.09	0.37	0.15
1700066B19Rik	NM_001033168	9.75	9.98	9.75	10.62	9.89	10.15	10.05	10.49		0.15	0.17	0.3	-0.13	0.24	0.25	-0.23	-0.1
1700066M21Rik	NM_028546	7.37	7.42	7.29	7.59	6.91	7.14	7.4	7.5		-0.46	-0.28	0.11	-0.09	0.04	0.23	-0.13	0.26
1700067k01rik	NM_183097	6.44	6.41	6.61	7.17	6.28	6.31	6.55	7.05		-0.16	-0.11	-0.06	-0.13	-0.03	0.02	0.2	0.24
1700069b07rik	ENSMUST00000065310	6.61	6.4	6.62	6.57	6.56	6.91	6.32	6.56		-0.05	0.51	-0.3	-0.01	-0.21	0.35	0.22	-0.59
1700071A11Rik	AK006928	7.39	8	8.19	7.6	7.31	7.71	7.96	7.47		-0.08	-0.29	-0.22	-0.13	0.61	0.41	0.19	0.25
1700071k01rik	NM_001033765	6.42	6.59	6.46	6.65	6.25	6.19	6.32	6.25		-0.17	-0.39	-0.14	-0.4	0.17	-0.06	-0.13	0.13
1700073E17Rik	NR_003625	16.77	16.84	16.82	16.63	16.83	16.81	16.92	16.53		0.06	-0.02	0.1	-0.1	0.07	-0.01	-0.02	0.11
1700080G18Rik	ENSMUST00000059487	6.69	6.95	7.12	7.02	7.04	7.19	7.1	7.12		0.35	0.25	-0.01	0.1	0.26	0.15	0.17	-0.09
1700081L11Rik	NM_001081045	8.17	8.07	7.79	8.93	8.34	8.37	8.73	8.95		0.17	0.31	0.94	0.02	-0.11	0.03	-0.27	0.35
1700083h02rik	XR_105493	6.61	6.68	6.72	7.05	6.52	6.44	6.45	6.91		-0.1	-0.24	-0.28	-0.14	0.07	-0.07	0.05	0.01
1700084J12Rik	AK006993	8.56	8.71	8.76	9.05	8.06	8.16	8.69	8.68		-0.5	-0.54	-0.06	-0.37	0.15	0.11	0.05	0.53
1700085B13Rik	AK007003	7.41	7.53	7.77	7.6	7.7	8.05	7.8	7.89		0.29	0.52	0.03	0.29	0.12	0.35	0.23	-0.25
1700086d15rik	ENSMUST00000020855	6.84	6.7	6.37	6.39	6.36	6.43	6.81	6.63		-0.47	-0.27	0.44	0.24	-0.13	0.07	-0.33	0.38
1700088E04Rik	NM_138581	7.1	7.14	7.2	7.64	8.1	7.34	7	7.5		1	0.2	-0.19	-0.14	0.04	-0.76	0.06	-0.33
1700092M07Rik	NM_001177347	8.57	8.77	8.69	8.48	7.93	8.28	7.96	7.83		-0.65	-0.5	-0.73	-0.65	0.2	0.35	-0.08	-0.31
1700094D03Rik	NM_028567	8.2	8.36	8.17	9.02	8.59	8.81	8.67	9.05		0.39	0.45	0.5	0.03	0.16	0.22	-0.18	-0.13
1700096K18Rik	NR_027388	6.86	7.11	7.25	7.82	6.81	7.28	7.38	7.56		-0.05	0.17	0.13	-0.26	0.25	0.47	0.14	0.09
1700097N02Rik	XR_105894	9.76	9.59	9.54	10.13	9.69	9.81	9.81	10.23		-0.07	0.22	0.27	0.1	-0.16	0.13	-0.05	0
1700101E01Rik	NM_001085514	6.95	6.94	6.73	6.88	6.87	6.84	7.24	6.73		-0.08	-0.1	0.51	-0.15	-0.01	-0.03	-0.21	0.4
1700102H20Rik	AK015782	7.04	7.73	7.75	7.94	6.78	7.25	7.35	7.28		-0.26	-0.48	-0.4	-0.66	0.69	0.47	0.02	0.09
1700106N22Rik	NM_028576	8.54	9.26	9.4	8.41	8.75	8.79	8.53	8.16		0.2	-0.47	-0.87	-0.25	0.71	0.04	0.14	-0.26
1700109H08Rik	NM_029843	7.81	8.32	8.32	7.34	8.22	8.45	8.55	7.46		0.41	0.13	0.23	0.12	0.51	0.23	0	0.1
1700110M21Rik	NM_029680	7.14	6.91	6.82	6.72	7.21	6.97	6.75	6.63		0.07	0.06	-0.07	-0.09	-0.23	-0.24	-0.09	-0.22
1700112e06rik	NM_028275	6.09	6.28	6.77	7.22	6.18	6.22	6.61	6.98		0.08	-0.06	-0.16	-0.25	0.19	0.04	0.48	0.39
1700113A16Rik	AK008852	8.05	8.06	8.29	7.42	8.05	7.82	8.05	7.29		0.01	-0.25	-0.24	-0.13	0.02	-0.24	0.23	0.24
1700113I22Rik	NM_026865	7.81	7.51	7.13	6.91	7.7	7.41	6.9	7.11		-0.12	-0.1	-0.23	0.2	-0.3	-0.28	-0.38	-0.51
1700121C10Rik	AK007220	7.52	7.48	7.28	7.56	7.29	7.2	7.05	7.14		-0.23	-0.28	-0.23	-0.42	-0.05	-0.09	-0.2	-0.15
1700123k08rik	NM_029693	6.2	6.06	6.17	6.53	6.13	6.23	6.24	6.47		-0.06	0.17	0.07	-0.06	-0.14	0.1	0.11	0.01
1700123O20Rik	NM_021437	11.35	11.52	11.58	11.48	11.5	11.73	11.66	11.6		0.15	0.21	0.08	0.12	0.17	0.23	0.06	-0.07
1700125d06rik	NM_001085491	6.03	5.99	6.04	6.06	6.12	6.23	6	6.09		0.09	0.24	-0.04	0.04	-0.05	0.11	0.05	-0.23
1700125H20Rik	NM_028589	6.66	6.74	6.45	6.97	6.68	6.71	6.5	6.63		0.02	-0.02	0.05	-0.34	0.07	0.03	-0.29	-0.22
1810006K21Rik	NM_001163431	14.6	14.52	14.34	13.59	14.57	14.74	14.61	13.27		-0.03	0.23	0.26	-0.32	-0.09	0.17	-0.17	-0.14
1810008A18Rik	NM_133998	14.06	13.85	13.68	13.85	14.15	14.26	13.41	13.92		0.08	0.41	-0.27	0.07	-0.22	0.11	-0.17	-0.84
1810009A15Rik	NM_025463	14.77	15.18	15.42	13.96	14.62	14.66	14.83	13.63		-0.15	-0.53	-0.59	-0.33	0.41	0.03	0.23	0.17
1810009N02Rik	NM_026939	9.17	9.38	9.81	8.52	9.82	9.93	9.65	8.67		0.65	0.55	-0.16	0.15	0.2	0.11	0.44	-0.28
1810010H24Rik	NM_001163473	6.61	6.8	6.92	7.61	6.75	7.1	7.71	7.91		0.14	0.3	0.78	0.3	0.19	0.35	0.12	0.61
1810011h11rik	NM_001163616	5.92	6.25	6.74	9.4	5.97	5.98	6.32	7.41		0.05	-0.27	-0.42	-1.98	0.32	0.01	0.49	0.35
1810011O10Rik	NM_026931	11.69	10.47	7.63	7.87	12.76	12.61	9.85	10.29		1.07	2.14	2.22	2.42	-1.22	-0.15	-2.83	-2.76
1810012p15rik	NM_001076681	6.78	6.91	6.81	7.12	6.78	6.8	6.94	7.12		0	-0.11	0.14	0	0.13	0.03	-0.1	0.14
1810013D10Rik	NM_001145433	11.82	12.34	12.71	12.08	12	12.04	12.33	12		0.18	-0.3	-0.38	-0.08	0.52	0.04	0.37	0.3
1810013L24Rik	NM_001081400	9.76	9.48	9.68	9.31	9.98	9.58	9.14	9.57		0.22	0.11	-0.54	0.26	-0.28	-0.39	0.2	-0.45
1810014F10Rik	NM_026928	8.14	8.19	8.52	9.14	8.58	8.77	8.89	9.03		0.44	0.57	0.37	-0.11	0.05	0.18	0.32	0.12
1810019D21Rik	XR_106167	7.79	7.21	7.46	9.02	6.97	7.04	7.03	8.43		-0.82	-0.17	-0.43	-0.59	-0.58	0.06	0.25	0
1810019j16rik	NM_001083916	5.84	5.94	5.87	7.09	5.98	5.92	6.03	7.29		0.14	-0.03	0.16	0.2	0.1	-0.06	-0.07	0.12
1810020D17Rik	NM_001177946	9.42	9.73	9.53	9.38	9.14	9.42	9.46	9.42		-0.28	-0.31	-0.07	0.04	0.31	0.28	-0.2	0.04
1810022C23Rik	NM_026947	10.78	11.1	11.36	11.65	11.18	11.23	11.58	11.72		0.41	0.13	0.22	0.07	0.32	0.05	0.26	0.35
1810022K09Rik	NM_001099674	14.87	15.33	15.27	14.77	14.84	14.99	14.75	14.6		-0.03	-0.34	-0.52	-0.17	0.46	0.15	-0.07	-0.25
1810026J23Rik	NM_178619	8.88	9.1	9.28	9.2	8.85	8.92	9.09	8.79		-0.03	-0.18	-0.19	-0.41	0.22	0.07	0.18	0.17
1810027O10Rik	NM_026982	14.72	14.71	14.75	13.96	14.9	15.02	14.64	14.09		0.18	0.3	-0.11	0.13	-0.01	0.11	0.04	-0.38
1810029B16Rik	NM_025465	10.26	10.88	10.84	10.55	9.88	10.29	10.11	9.99		-0.38	-0.59	-0.73	-0.56	0.62	0.4	-0.04	-0.18
1810030N24Rik	NM_025471	9.17	9.28	9.1	9.76	9.4	9.23	9.13	9.53		0.23	-0.05	0.02	-0.23	0.1	-0.17	-0.17	-0.1
1810030O07Rik	NM_175141	10.51	10.72	10.89	10.35	10.73	10.75	11	10.23		0.22	0.02	0.11	-0.12	0.21	0.01	0.17	0.25
1810031K17Rik	NM_026977	14.08	13.89	13.92	15.05	14.87	14.79	14.11	15.55		0.79	0.9	0.19	0.5	-0.19	-0.08	0.03	-0.68
1810032O08Rik	NR_027821	12.49	12.95	13.23	12.78	12.28	12.91	13.1	12.25		-0.21	-0.04	-0.13	-0.53	0.47	0.64	0.28	0.18
1810033B17Rik	NM_026985	8.64	9.06	9.13	10.04	8.68	9.25	9.01	9.8		0.04	0.18	-0.12	-0.24	0.43	0.57	0.06	-0.24
1810035L17Rik	NM_026958	13.64	13.93	13.95	13.5	13.45	13.49	13.5	13.18		-0.19	-0.44	-0.44	-0.32	0.29	0.04	0.02	0.02
1810037I17Rik	NM_024461	12.33	12.57	12.72	13.29	12.69	12.8	12.64	13.19		0.36	0.23	-0.08	-0.1	0.24	0.11	0.15	-0.16
1810043G02Rik	NM_026431	9.35	9.41	9.54	8.4	9.17	8.63	8.77	8.42		-0.18	-0.78	-0.78	0.02	0.06	-0.54	0.13	0.14
1810043H04Rik	NM_001110242	9.82	10.48	10.27	10.41	9.62	10.03	9.04	9.93		-0.2	-0.45	-1.23	-0.48	0.66	0.42	-0.21	-0.99
1810046J19Rik	NM_025559	12.92	13.4	13.44	12.92	13.1	13.23	13.73	12.71		0.18	-0.17	0.3	-0.21	0.48	0.13	0.03	0.5
1810048J11Rik	NM_026327	9.86	9.94	9.54	9.35	9.68	9.91	9.2	9.48		-0.18	-0.04	-0.34	0.13	0.08	0.23	-0.4	-0.71
1810049H13Rik	NM_025560	11.3	11.8	12.33	11.26	11.83	11.71	11.92	11.3		0.53	-0.09	-0.41	0.04	0.51	-0.12	0.52	0.21
1810055G02Rik	NM_028077	10.63	10.22	10.07	10.14	10.52	9.76	9.54	9.6		-0.11	-0.46	-0.53	-0.54	-0.4	-0.76	-0.15	-0.22
1810058I24Rik	NR_027875	6.48	6.47	6.56	6.86	6.54	6.48	6.51	6.86		0.07	0.01	-0.05	0	0	-0.06	0.09	0.03
1810062G17Rik	ENSMUST00000029268	7.34	6.77	6.23	6.61	6.95	6.72	6.28	6.7		-0.39	-0.06	0.04	0.09	-0.57	-0.23	-0.54	-0.44
1810062O18Rik	NR_033571	8.13	8.39	8.18	8.58	8.75	9.26	8.48	9.22		0.62	0.87	0.3	0.64	0.26	0.51	-0.21	-0.78
1810063B05Rik	NM_174987	11.47	11.87	11.78	11.55	11.46	11.66	11.26	11.11		-0.01	-0.22	-0.53	-0.44	0.41	0.2	-0.09	-0.4
1810074P20Rik	NM_026194	11.2	11.02	10.79	10.33	11.31	11.5	11.07	10.39		0.11	0.48	0.28	0.06	-0.18	0.19	-0.23	-0.43
2010002M12Rik	NM_053217	9.02	9.36	9.18	9.76	9.5	9.45	9.02	9.7		0.49	0.09	-0.16	-0.06	0.34	-0.05	-0.18	-0.43
2010002N04Rik	NM_134133	12.85	13.61	14.18	13.94	12.68	13.23	14.07	13.82		-0.17	-0.38	-0.11	-0.12	0.76	0.55	0.56	0.84
2010007e15rik	AK008146	6.61	6.81	6.8	7.7	6.65	6.52	6.45	7.29		0.04	-0.29	-0.35	-0.41	0.2	-0.13	-0.01	-0.07
2010007H12Rik	NM_027242	11.09	11.53	12.16	9.85	11.07	10.73	11.27	9.63		-0.02	-0.8	-0.89	-0.22	0.44	-0.34	0.63	0.54
2010011I20Rik	NM_025912	10.21	9.84	9.87	11.2	10.82	10.69	10.88	11.6		0.61	0.84	1.01	0.4	-0.37	-0.14	0.03	0.2
2010012O05Rik	NM_025563	10.5	10.37	9.94	9.3	10.51	10.54	10.18	9.53		0.01	0.17	0.25	0.23	-0.13	0.03	-0.43	-0.35
2010015L04Rik	NM_177674	9.72	9.69	9.76	9.63	9.93	9.83	9.69	9.68		0.21	0.14	-0.06	0.05	-0.03	-0.1	0.07	-0.13
2010106G01Rik	NM_023220	9.45	9.88	10.64	11.18	9.55	9.69	10.25	10.92		0.09	-0.19	-0.38	-0.26	0.43	0.15	0.75	0.56
2010107E04Rik	NM_027360	15.76	16.04	15.95	15.87	15.93	16.04	15.6	15.72		0.17	0	-0.34	-0.15	0.28	0.12	-0.1	-0.44
2010107g23rik	NM_027251	6.31	6.35	6.41	6.87	6.48	6.18	6.27	6.64		0.17	-0.17	-0.14	-0.23	0.04	-0.3	0.06	0.09
2010109a12rik	XM_001473772	6.17	6.21	6.47	6.54	6.34	6.71	6.11	6.7		0.16	0.5	-0.36	0.15	0.04	0.37	0.26	-0.6
2010109K11Rik	NM_001162903	10.16	10.27	10.36	11.09	10.52	10.69	9.96	11.06		0.36	0.42	-0.39	-0.03	0.11	0.17	0.09	-0.72
2010111I01Rik	NM_028079	9.71	9.46	8.85	8.83	9.95	10.39	8.56	9.82		0.24	0.93	-0.3	0.99	-0.25	0.44	-0.61	-1.84
2010204K13Rik	NR_027924	7.97	8.22	7.99	7.65	7.14	7.37	7.64	7.23		-0.83	-0.86	-0.35	-0.42	0.25	0.22	-0.23	0.27
2010300C02Rik	NM_028096	7.42	7.44	7.03	7.52	6.72	7.09	6.84	7.37		-0.7	-0.35	-0.18	-0.15	0.02	0.37	-0.41	-0.24
2010305A19Rik	NM_027250	8.76	9.09	9.14	8.91	8.51	8.42	9.01	8.62		-0.25	-0.67	-0.13	-0.29	0.33	-0.09	0.05	0.59
2010315B03Rik	ENSMUST00000071300	7.06	7.26	7.41	8.38	7.39	7.69	7.45	8.26		0.34	0.42	0.04	-0.12	0.21	0.29	0.15	-0.23
2010317E24Rik	NM_001081085	9.43	9.41	9.31	9.3	8.67	8.89	8.89	8.79		-0.76	-0.51	-0.42	-0.51	-0.02	0.22	-0.1	-0.01
2010321M09Rik	NM_175153	12.29	12.34	12.7	12.03	12.25	12.15	12.48	11.97		-0.04	-0.19	-0.22	-0.06	0.05	-0.1	0.36	0.32
2200002D01Rik	NM_028179	11.38	10.4	9.58	8.45	11.97	9.48	9.72	8.85		0.6	-0.91	0.14	0.4	-0.98	-2.49	-0.81	0.23
2200002K05Rik	NM_026955	6.56	6.27	6.09	6.92	7.65	6.77	6.84	7.1		1.09	0.51	0.75	0.18	-0.29	-0.87	-0.17	0.07
2210009G21Rik	NM_028834	8.36	8.45	8.22	8.67	8.18	8.42	8.47	8.66		-0.18	-0.03	0.25	-0.01	0.09	0.25	-0.23	0.05
2210010C17Rik	NM_027308	7.03	7.08	7.22	6.91	8.67	8.3	7.59	7.44		1.63	1.22	0.37	0.53	0.05	-0.37	0.13	-0.71
2210012G02Rik	NM_025617	6.3	6.53	6.57	7.58	6.13	6.38	6.3	7.47		-0.17	-0.15	-0.27	-0.11	0.23	0.25	0.04	-0.08
2210013O21Rik	NR_028432	13.9	13.88	13.59	12.95	14.12	13.93	13.36	13.16		0.22	0.05	-0.23	0.21	-0.02	-0.19	-0.29	-0.57
2210015D19Rik	NR_015577	7.32	7.24	7.66	7.31	7.11	7.34	7	7.38		-0.21	0.1	-0.67	0.07	-0.08	0.22	0.43	-0.34
2210016F16Rik	NM_027335	7.47	7.54	7.74	7.54	8.08	7.99	8.1	7.43		0.6	0.45	0.36	-0.11	0.07	-0.09	0.2	0.11
2210016L21Rik	NM_028211	12.03	12.17	12.38	11.37	12.18	11.9	12.06	11.3		0.16	-0.26	-0.32	-0.07	0.14	-0.28	0.21	0.16
2210018M11Rik	NM_172280	13.25	13.39	13.07	12.93	13.37	13.38	13.39	13.05		0.12	0	0.32	0.12	0.14	0.02	-0.31	0.01
2210019i11rik	XR_104954	6.76	6.98	6.64	6.53	6.54	6.7	6.73	6.61		-0.22	-0.28	0.09	0.08	0.22	0.16	-0.34	0.03
2210020M01Rik	NM_183259	5.9	6.19	7.89	9.64	6.37	7.91	8.96	8.7		0.46	1.72	1.07	-0.94	0.29	1.54	1.7	1.06
2210021J22Rik	NM_197998	11.79	12.07	12.08	11.38	11.92	11.78	11.59	11.21		0.13	-0.29	-0.49	-0.17	0.28	-0.14	0.02	-0.19
2210403K04Rik	NR_030711	7.46	6.93	6.94	8.53	8.12	8.31	8.64	8.99		0.66	1.38	1.7	0.46	-0.53	0.19	0.01	0.32
2210404J11Rik	NM_001039552	8.72	9.01	9.14	9.83	8.5	8.85	9.19	9.53		-0.22	-0.16	0.05	-0.3	0.3	0.36	0.13	0.33
2210404O07Rik	AK030337	7.61	8.42	9.42	8.4	8.6	8.76	9.52	8.8		0.99	0.34	0.11	0.4	0.81	0.16	1	0.77
2210404O09Rik	XR_107967	6.83	6.83	7.11	7.83	7.06	6.98	6.99	7.66		0.23	0.15	-0.13	-0.17	0	-0.09	0.29	0.01
2210408I21Rik	NM_001145676	6.89	6.87	6.72	6.81	6.6	6.82	6.94	6.87		-0.29	-0.05	0.22	0.06	-0.02	0.22	-0.15	0.12
2210411A11Rik	AK008891	7.03	7.17	6.99	6.54	7.55	7.53	6.77	6.76		0.52	0.36	-0.22	0.22	0.13	-0.02	-0.18	-0.76
2210411K11Rik	NM_029384	7.38	7.95	7.77	7.64	7.35	7.36	7.65	7.53		-0.03	-0.59	-0.12	-0.11	0.57	0.01	-0.18	0.28
2210417A02Rik	NR_028285	7.39	7.19	7.55	7.76	7.57	7.06	6.97	7.25		0.17	-0.13	-0.57	-0.51	-0.2	-0.5	0.35	-0.09
2300005B03Rik	NM_001081961	9.81	8.84	9.59	8.29	9.88	8.66	8.42	8.26		0.07	-0.17	-1.18	-0.03	-0.98	-1.22	0.76	-0.25
2300009A05Rik	NM_027090	10.3	11.18	10.93	11.48	10	10.84	9.91	11.08		-0.3	-0.35	-1.02	-0.4	0.88	0.84	-0.25	-0.92
2310001A20Rik	NM_027977	10.84	10.96	10.84	11.05	10.37	10.91	11.39	10.84		-0.47	-0.05	0.55	-0.21	0.12	0.54	-0.12	0.48
2310003C23Rik	NM_029607	11.23	11.35	11.18	12.03	10.9	11.11	11.7	11.93		-0.33	-0.23	0.51	-0.1	0.12	0.21	-0.16	0.58
2310003F16Rik	NM_026318	12.83	13.38	13.25	13.36	12.76	12.93	12.94	13.15		-0.07	-0.44	-0.31	-0.21	0.55	0.18	-0.13	0
2310003H01Rik	NM_027980	8.61	8.98	9.17	8.53	8.5	8	8.42	8.33		-0.1	-0.98	-0.75	-0.2	0.37	-0.51	0.19	0.42
2310003L22Rik	NM_027093	7.57	7.78	7.68	7.53	7.58	7.36	7.36	7.4		0.02	-0.43	-0.32	-0.13	0.22	-0.23	-0.1	0.01
2310004I24Rik	NM_025510	9.49	9.72	9.62	9.75	9.42	9.85	9.4	9.8		-0.07	0.13	-0.23	0.05	0.23	0.43	-0.09	-0.45
2310004N24Rik	NM_027107	10.74	10.88	11.3	10.92	11.04	10.5	11.03	10.96		0.3	-0.38	-0.28	0.04	0.13	-0.54	0.43	0.53
2310007L24Rik	NM_029345	7.53	7.66	7.72	7.35	7.38	7.33	7.43	7.21		-0.16	-0.34	-0.29	-0.14	0.13	-0.05	0.05	0.1
2310008H04Rik	NM_146068	10.74	11.32	11.26	11.74	10.08	10.77	10.96	11.1		-0.66	-0.55	-0.3	-0.64	0.58	0.69	-0.06	0.19
2310008H09Rik	NM_023197	12.16	12.37	12.2	12.22	11.91	12.25	11.8	11.9		-0.25	-0.12	-0.4	-0.32	0.21	0.34	-0.17	-0.45
2310009B15Rik	NM_001081226	11.1	11.4	11.4	11.21	11.41	11.52	10.97	11.05		0.31	0.11	-0.43	-0.16	0.3	0.1	-0.01	-0.55
2310010J17Rik	AK019082	10.62	11.46	11.34	11.61	10.95	11.78	11	11.36		0.33	0.32	-0.34	-0.25	0.84	0.83	-0.12	-0.78
2310010M20Rik	NM_183283	7.13	7.28	6.97	7.05	7.16	7.19	7.19	6.83		0.03	-0.09	0.23	-0.22	0.15	0.03	-0.31	0.01
2310011J03Rik	NM_025521	9.55	9.94	10.63	10.26	9.46	8.95	9.95	10.1		-0.1	-0.98	-0.67	-0.16	0.38	-0.5	0.69	1
2310014H01Rik	NM_175242	9.48	9.64	10.37	9.09	9.05	8.61	8.82	9.05		-0.43	-1.03	-1.55	-0.04	0.16	-0.44	0.73	0.2
2310016C08Rik	NM_023516	11.43	11.49	11.33	11.59	11.77	11.81	11.33	12.13		0.35	0.32	0	0.54	0.07	0.04	-0.16	-0.48
2310016M24Rik	NM_183256	13.75	14.44	14.29	13.74	14.18	14.43	14.18	13.66		0.43	-0.01	-0.11	-0.08	0.69	0.26	-0.15	-0.25
2310021H06Rik	NM_025990	7.83	8.08	8.22	7.63	8.01	7.7	8.05	7.48		0.18	-0.37	-0.16	-0.15	0.25	-0.3	0.14	0.35
2310021P13Rik	NM_027996	14.31	13.79	13.41	12.29	14.73	14.48	14.02	13.05		0.42	0.69	0.62	0.76	-0.52	-0.25	-0.38	-0.46
2310022A10Rik	NM_175107	12.5	12.83	13.13	12.63	12.26	12.48	12.53	12.37		-0.24	-0.35	-0.6	-0.26	0.33	0.21	0.3	0.05
2310022B05Rik	NM_175149	10.48	9.97	10.16	9.64	10.88	10.13	9.76	10.03		0.39	0.16	-0.4	0.39	-0.51	-0.75	0.19	-0.37
2310028H24Rik	NM_001159583	10.9	10.86	10.72	12.1	10.94	10.93	10.43	12.42		0.05	0.07	-0.29	0.32	-0.04	-0.01	-0.14	-0.5
2310028O11Rik	NM_001163006	11.11	11.4	11.21	11.36	11.2	11.38	11.23	11.28		0.09	-0.02	0.01	-0.08	0.29	0.17	-0.19	-0.15
2310030G06Rik	NM_025865	7.93	7.77	7.61	9.44	7.75	7	7.54	9.02		-0.19	-0.77	-0.07	-0.42	-0.17	-0.75	-0.16	0.54
2310030N02Rik	NM_001085493	11.19	11.67	11.58	10.64	10.68	10.78	11.1	10.54		-0.51	-0.9	-0.48	-0.1	0.48	0.1	-0.09	0.33
2310033P09Rik	NM_024210	12.93	13.2	13.38	11.95	12.91	12.88	13.11	11.84		-0.02	-0.32	-0.27	-0.11	0.27	-0.04	0.18	0.24
2310035C23Rik	NM_173187	7.42	7.49	7.53	7.99	7.58	7.8	8.03	7.86		0.16	0.31	0.5	-0.13	0.08	0.22	0.04	0.23
2310035K24Rik	NM_027129	10.99	10.75	10.63	12.71	11.3	11.3	11.39	12.72		0.31	0.55	0.76	0.01	-0.23	0	-0.12	0.09
2310036O22Rik	NM_026760	15.59	15.46	15.73	14.38	15.71	15.34	15.53	14.43		0.12	-0.11	-0.21	0.05	-0.13	-0.37	0.28	0.18
2310037I24Rik	NM_133714	11.83	11.9	12.1	11.31	11.79	11.86	12.07	11.03		-0.05	-0.05	-0.02	-0.28	0.07	0.07	0.2	0.22
2310039H08Rik	NM_025966	10.88	11.59	11.83	11.38	10.87	11.36	11.31	10.94		-0.01	-0.24	-0.52	-0.44	0.72	0.49	0.24	-0.05
2310040G24Rik	XR_104992	7.78	8.28	8.38	7.98	8.3	8.62	7.93	7.93		0.52	0.34	-0.44	-0.05	0.5	0.32	0.1	-0.68
2310042d19rik	NM_172417	6.24	6.23	6.32	7.09	6.31	6.33	6.46	7.29		0.08	0.1	0.14	0.2	-0.01	0.01	0.09	0.13
2310044G17Rik	NM_173735	9.66	9.99	9.76	10.29	9.26	9.66	9.56	10.02		-0.4	-0.33	-0.19	-0.27	0.33	0.4	-0.23	-0.09
2310044H10Rik	NM_197991	9.23	9.32	9.93	9.13	8.86	8.3	8.66	9.15		-0.37	-1.02	-1.27	0.02	0.09	-0.56	0.61	0.36
2310045N01Rik	NM_001145552	12.09	12.34	12.44	13.03	12.21	12.43	12.31	12.92		0.12	0.09	-0.13	-0.11	0.25	0.22	0.1	-0.12
2310046O06Rik	NM_175273	8.58	8.69	8.49	7.92	8.69	8.43	8.38	8.04		0.11	-0.26	-0.1	0.12	0.11	-0.26	-0.21	-0.05
2310047B19Rik	NM_025870	7.51	7.64	8.08	7.25	7.28	7.37	7.81	7.23		-0.24	-0.27	-0.27	-0.02	0.13	0.1	0.44	0.43
2310047D07Rik	XR_104959	6.97	7.39	7.42	6.95	6.81	7.03	6.94	7.02		-0.16	-0.37	-0.47	0.07	0.43	0.22	0.02	-0.09
2310047K21Rik	AK009882	8.07	8.26	8.18	7.41	7.48	7.98	7.56	7.15		-0.6	-0.28	-0.62	-0.26	0.19	0.5	-0.08	-0.41
2310047M10Rik	NM_028005	10.24	10.24	10.49	10.16	10.88	10.41	10.44	10.57		0.64	0.17	-0.05	0.41	0.01	-0.46	0.25	0.03
2310057B04Rik	AK009949	7.2	7.06	6.6	6.96	7.22	7.33	6.72	7.17		0.02	0.27	0.12	0.21	-0.15	0.1	-0.46	-0.61
2310057J16Rik	NM_001163749	8.06	8.32	8.48	7.73	8.41	8.03	8.22	8.1		0.35	-0.29	-0.26	0.37	0.26	-0.38	0.16	0.19
2310057M21Rik	NM_026655	11.64	11.36	11.42	11.02	11.4	11.55	11.49	10.92		-0.24	0.19	0.07	-0.1	-0.29	0.15	0.06	-0.07
2310061C15Rik	NM_026844	11.07	11.62	11.89	11.51	10.82	11.22	11.5	11.1		-0.25	-0.4	-0.39	-0.41	0.56	0.4	0.27	0.28
2310061I04Rik	NM_001033630	11.54	12.07	12.48	11.37	11.55	11.49	12.01	11.28		0.01	-0.59	-0.47	-0.09	0.53	-0.07	0.41	0.52
2310067B10Rik	NM_028014	6.82	6.85	6.82	6.55	7.02	7.17	7.29	6.93		0.2	0.31	0.47	0.38	0.03	0.15	-0.03	0.12
2310068J16Rik	NR_028124	6.96	7.37	7.38	7.18	7.09	7.44	7.42	6.94		0.13	0.07	0.04	-0.24	0.41	0.34	0.01	-0.02
2310079F23Rik	NM_030208	8.53	8.82	8.81	8.8	8.2	8.34	8.3	8.7		-0.32	-0.49	-0.51	-0.1	0.29	0.13	-0.01	-0.03
2310079g19rik	NM_027173	6.51	6.47	6.89	6.78	6.39	6.43	6.32	6.6		-0.12	-0.04	-0.57	-0.18	-0.04	0.04	0.42	-0.1
2310081J21Rik	AK036683	6.59	6.67	6.65	7.15	6.48	6.55	6.35	6.92		-0.11	-0.12	-0.3	-0.23	0.09	0.07	-0.03	-0.2
2400001E08Rik	NM_025605	14.68	14.6	14.71	13.33	14.89	14.81	14.48	13.54		0.21	0.21	-0.23	0.21	-0.08	-0.09	0.11	-0.33
2400003C14Rik	NM_028018	11.63	11.74	11.78	12.06	11.86	11.95	12.61	12.33		0.23	0.21	0.83	0.27	0.11	0.09	0.04	0.67
2400006E01Rik	AK019103	7	7.16	6.92	6.74	6.82	6.9	6.86	6.7		-0.19	-0.26	-0.07	-0.04	0.16	0.08	-0.23	-0.04
2410001C21Rik	NM_025542	10.09	10.24	10.54	10.95	10.03	9.87	10.44	11.02		-0.06	-0.37	-0.09	0.07	0.15	-0.16	0.29	0.57
2410002F23Rik	NM_025880	12.49	12.78	12.95	12.36	12.57	12.65	12.89	12.06		0.08	-0.13	-0.07	-0.3	0.29	0.08	0.17	0.24
2410002I01Rik	NM_183137	11.38	11.33	11.15	11.22	11.42	11.16	10.84	11.27		0.04	-0.17	-0.31	0.05	-0.04	-0.25	-0.19	-0.32
2410002O22Rik	NR_003546	10.18	10.64	10.62	10.24	10.13	10.49	10.31	10.06		-0.06	-0.15	-0.31	-0.18	0.45	0.36	-0.01	-0.18
2410003K15Rik	NM_029353	13.75	14.08	13.98	13.3	13.96	13.75	13.53	13.31		0.21	-0.33	-0.45	0.01	0.32	-0.21	-0.1	-0.22
2410004A20Rik	NM_025890	6.28	6.69	7.23	7.8	6.74	6.89	6.63	7.06		0.46	0.19	-0.6	-0.74	0.41	0.14	0.54	-0.26
2410004B18Rik	NM_025555	12.42	12.29	12.51	11.98	12.22	12.16	12.15	12.09		-0.19	-0.13	-0.36	0.11	-0.13	-0.06	0.22	0
2410006H16Rik	NR_030738	14.13	14.25	14.44	13.25	14.6	14.6	14.18	13.18		0.47	0.35	-0.26	-0.07	0.12	-0.01	0.19	-0.41
2410015M20Rik	NM_153152	13.31	13.68	13.62	13.11	13.16	13.42	14.12	12.89		-0.14	-0.26	0.5	-0.22	0.37	0.25	-0.05	0.7
2410016O06Rik	NM_023633	11.8	11.99	12	11.8	12.28	12.17	12.02	12.11		0.48	0.18	0.01	0.31	0.18	-0.11	0.02	-0.15
2410018L13Rik	NR_015504	8.09	7.68	7.67	8.22	7.85	7.47	7.52	8.2		-0.23	-0.21	-0.15	-0.02	-0.4	-0.38	-0.01	0.05
2410022L05Rik	NM_025556	11.77	11.51	11.22	10.33	11.5	11.32	10.87	10.42		-0.27	-0.19	-0.35	0.09	-0.26	-0.18	-0.29	-0.45
2410042D21Rik	NM_024254	11.82	11.71	11.37	11.24	11.56	11.78	11.35	11.57		-0.26	0.07	-0.02	0.33	-0.11	0.22	-0.34	-0.43
2410066E13Rik	NM_026629	6.71	6.6	6.49	7	6.9	6.91	6.94	7.2		0.19	0.31	0.44	0.2	-0.11	0.01	-0.1	0.03
2410075B13Rik	NM_001163518	10.03	10.2	10.17	10.14	10.62	10.72	10.34	10.37		0.59	0.52	0.17	0.23	0.17	0.1	-0.03	-0.38
2410089E03Rik	NM_001162906	9.04	8.97	8.89	9.04	8.81	8.92	8.82	9.12		-0.22	-0.05	-0.07	0.08	-0.07	0.11	-0.08	-0.1
2410091C18Rik	NM_028611	12.13	12.67	12.72	11.88	11.59	11.96	12.8	11.43		-0.55	-0.7	0.07	-0.45	0.54	0.38	0.06	0.83
2410125D13Rik	AK010778	6.95	7.1	7.06	8.78	7.01	7.17	7.42	8.49		0.05	0.06	0.36	-0.29	0.15	0.16	-0.05	0.25
2410127L17Rik	NM_026120	12.38	12.76	12.79	12.44	12.15	12.44	12.7	12.19		-0.23	-0.32	-0.09	-0.25	0.38	0.28	0.03	0.26
2410131K14Rik	NM_001081236	7.58	7.25	7.05	7.38	7.22	7.02	6.77	7.35		-0.36	-0.23	-0.27	-0.03	-0.33	-0.2	-0.2	-0.24
2500003M10Rik	NM_023215	13.24	13.54	13.52	13.35	13.06	13.3	13.56	13.22		-0.17	-0.24	0.04	-0.13	0.3	0.23	-0.03	0.26
2510002D24Rik	NM_001033164	9.33	9.85	10.01	10.27	9.23	9.41	9.65	10.07		-0.1	-0.44	-0.35	-0.2	0.52	0.19	0.16	0.24
2510003E04Rik	NM_028197	10.4	10.24	10.37	10.66	10.45	10.13	10.17	10.83		0.05	-0.11	-0.2	0.17	-0.16	-0.32	0.13	0.04
2510006D16Rik	NM_029748	13.52	13.55	13.87	13.6	13.74	13.25	13.95	13.55		0.22	-0.3	0.08	-0.05	0.03	-0.5	0.32	0.7
2510009E07Rik	NM_001001881	6.97	6.66	6.88	8.16	7.86	7.75	6.67	8.74		0.88	1.08	-0.2	0.58	-0.31	-0.11	0.21	-1.07
2510012J08Rik	NM_027381	14.44	14.69	14.84	14.36	14.07	14.38	14.7	14.3		-0.37	-0.31	-0.14	-0.06	0.25	0.31	0.15	0.32
2510039O18Rik	NM_029841	13.59	13.51	13.68	12.83	13.87	13.79	13.57	12.97		0.28	0.28	-0.11	0.14	-0.08	-0.08	0.17	-0.22
2510049j12rik	NM_001101431	6.07	6.39	6.41	7.98	6.17	6.2	6.24	6.13		0.1	-0.19	-0.18	-1.85	0.32	0.03	0.02	0.04
2600006K01Rik	XR_104662	6.33	6.48	7.15	8.19	6.24	6.3	6.72	7.27		-0.09	-0.18	-0.43	-0.92	0.15	0.07	0.67	0.42
2600006L11Rik	AK011166	7.12	7.75	8.15	8.65	7.73	8.2	8.1	7.6		0.61	0.45	-0.05	-1.05	0.63	0.47	0.4	-0.1
2610001J05Rik	NR_024619	12.38	12.6	12.53	12.51	12.4	12.69	12.27	12.41		0.02	0.09	-0.26	-0.1	0.22	0.29	-0.07	-0.42
2610002D18Rik	NM_001081099	11.55	12.38	12.21	12.18	9.7	10.96	11.66	10.95		-1.84	-1.42	-0.54	-1.23	0.83	1.26	-0.17	0.7
2610002I17Rik	NM_001081381	9.36	9.74	9.58	9.01	9.14	9.44	9.56	8.7		-0.22	-0.3	-0.02	-0.31	0.38	0.3	-0.17	0.11
2610002J02Rik	NM_001190445	12.11	12.21	12.15	12.05	11.66	11.8	12.29	11.82		-0.45	-0.41	0.14	-0.23	0.1	0.14	-0.05	0.49
2610002M06Rik	NM_025921	8.67	8.73	8.49	9.15	7.72	8.27	8.26	8.74		-0.95	-0.46	-0.23	-0.41	0.06	0.55	-0.24	-0.01
2610005L07Rik	BC025151	10.74	10.54	10.46	11.45	10.95	10.81	10.81	11.48		0.21	0.27	0.35	0.03	-0.2	-0.15	-0.08	0
2610008E11Rik	NM_001004362	9.9	9.7	8.96	9.91	9.67	9.86	9.13	10.1		-0.23	0.16	0.17	0.19	-0.2	0.19	-0.74	-0.73
2610015P09Rik	NM_027801	7.98	8.17	8.04	8.16	7.8	8.08	7.73	8.11		-0.18	-0.09	-0.31	-0.05	0.19	0.28	-0.13	-0.35
2610018G03Rik	NM_133729	6.46	6.5	6.69	6.54	6.41	6.48	6.6	6.69		-0.04	-0.02	-0.09	0.15	0.04	0.06	0.19	0.12
2610019F03Rik	NM_173744	7.76	8.86	9.52	8.21	8.09	8.35	8.43	8.26		0.33	-0.51	-1.09	0.05	1.11	0.26	0.66	0.08
2610020c07rik	XR_105757	6.44	6.42	6.46	6.88	6.3	6.46	6.64	6.7		-0.14	0.05	0.18	-0.18	-0.02	0.17	0.04	0.18
2610020H08Rik	NM_028129	10.68	11.23	10.98	11.17	10.3	10.88	10.75	10.89		-0.38	-0.34	-0.23	-0.28	0.55	0.58	-0.25	-0.14
2610021A01Rik	XR_030795	7.42	7.66	7.72	8.11	7.43	7.62	7.83	7.76		0.01	-0.04	0.11	-0.35	0.24	0.19	0.06	0.21
2610021k21rik	NM_030172	6.69	6.88	6.89	6.83	6.29	6.6	6.68	6.59		-0.4	-0.29	-0.21	-0.24	0.19	0.31	0.01	0.08
2610024G14Rik	NM_019836	11.88	12.2	12.22	11.83	11.47	11.78	11.66	11.3		-0.41	-0.42	-0.56	-0.53	0.32	0.31	0.02	-0.12
2610027L16Rik	NM_026403	8.21	8.38	8.84	8.61	7.69	7.81	8.41	8.22		-0.52	-0.56	-0.44	-0.39	0.17	0.12	0.47	0.59
2610028H24Rik	NM_029816	13.22	13.18	13.28	13.85	13.31	13.42	13.45	13.64		0.09	0.23	0.17	-0.21	-0.04	0.1	0.09	0.04
2610029G23Rik	NM_026312	13.34	13.49	13.33	12.88	12.62	12.87	13.06	12.36		-0.72	-0.62	-0.27	-0.52	0.15	0.25	-0.16	0.19
2610029I01Rik	NM_029840	11.86	11.71	11.39	11.92	11.34	11.28	11.7	11.74		-0.52	-0.43	0.31	-0.18	-0.15	-0.06	-0.32	0.42
2610034B18Rik	NM_027420	8.88	8.55	7.82	7.63	9.24	9.15	7.69	8.3		0.35	0.59	-0.13	0.67	-0.33	-0.09	-0.74	-1.46
2610034M16Rik	NM_027001	6	6.44	7.26	8.68	6.13	7.22	7.66	8.45		0.13	0.78	0.4	-0.23	0.44	1.09	0.83	0.44
2610035D17Rik	NR_015556	7.98	7.93	8.18	7.81	8.05	7.97	8.13	7.75		0.07	0.04	-0.05	-0.06	-0.05	-0.08	0.25	0.16
2610039C10Rik	NM_025642	11.91	12.14	12.23	12.05	11.3	11.67	11.87	11.54		-0.61	-0.47	-0.36	-0.51	0.23	0.37	0.08	0.2
2610042L04Rik	XR_032590	9.09	8.95	8.27	9	9.01	9.31	8.36	8.81		-0.09	0.36	0.09	-0.19	-0.14	0.3	-0.68	-0.95
2610044O15Rik	NM_153780	7.55	8.02	7.77	8.07	7.58	7.83	7.38	8.04		0.02	-0.19	-0.39	-0.03	0.47	0.26	-0.25	-0.45
2610101N10Rik	NM_001114977	9.25	9.5	9.6	9.34	9.18	9.46	9.91	8.98		-0.07	-0.04	0.31	-0.36	0.25	0.28	0.1	0.45
2610109H07Rik	NM_027426	6.21	6.62	6.79	6.75	6.06	6.32	6.56	6.79		-0.15	-0.3	-0.23	0.04	0.41	0.26	0.17	0.25
2610301B20Rik	NM_026005	8.77	9.04	8.93	9.13	8.59	8.94	9.37	9.12		-0.18	-0.1	0.45	-0.01	0.26	0.35	-0.11	0.44
2610301G19Rik	NM_146055	12.18	12.26	12	11.6	11.68	11.96	12.12	11.58		-0.5	-0.3	0.12	-0.02	0.08	0.28	-0.26	0.16
2610305D13Rik	NM_145078	9.47	8.94	8.75	8.61	9.86	9.54	8.88	8.47		0.39	0.6	0.13	-0.14	-0.53	-0.32	-0.19	-0.65
2610318N02Rik	NM_183287	10.27	10.24	10.17	9.95	9.51	9.53	9.73	9.28		-0.76	-0.71	-0.45	-0.67	-0.03	0.02	-0.06	0.2
2610319H10Rik	AK012053	12.04	12.3	12.11	12.93	12.27	12.72	12.91	12.67		0.22	0.42	0.81	-0.26	0.26	0.46	-0.19	0.19
2610507B11Rik	NM_001002004	11.79	14.39	14.38	13.46	14.64	14.61	14.7	13.7		2.85	0.22	0.33	0.24	2.6	-0.03	-0.01	0.09
2610507i01rik	XR_106234	6.23	6.22	6.23	7.5	6.12	6.22	6.19	7.21		-0.1	0	-0.04	-0.29	-0.01	0.09	0.02	-0.03
2610524H06Rik	NM_181075	10.12	10.23	10.5	9.69	10.31	10.41	10.11	9.54		0.19	0.18	-0.4	-0.15	0.11	0.1	0.27	-0.3
2610528a11rik	XR_105647	6.79	6.69	6.77	6.65	6.9	6.73	6.79	6.49		0.11	0.04	0.01	-0.16	-0.1	-0.16	0.08	0.05
2610528E23Rik	NM_025599	13.05	13.72	13.66	13	12.17	12.94	13.67	12.61		-0.88	-0.77	0.01	-0.39	0.67	0.78	-0.06	0.72
2610528J11Rik	NM_025572	7.04	6.33	7.39	6.86	6.96	6.96	7.15	6.68		-0.08	0.63	-0.24	-0.18	-0.71	0	1.07	0.19
2700007P21Rik	NM_001025102	9.4	9.28	9.02	9.79	9.33	9.4	8.91	9.78		-0.06	0.13	-0.11	-0.01	-0.12	0.07	-0.26	-0.49
2700012I20Rik	XR_105263	7.98	8.39	8.11	8.38	8.2	8.63	8.04	8.18		0.22	0.24	-0.07	-0.2	0.4	0.43	-0.27	-0.59
2700023E23Rik	NR_015531	11.02	11.51	11.68	12.49	10.85	11.47	11.23	11.87		-0.17	-0.03	-0.45	-0.62	0.49	0.62	0.18	-0.24
2700029M09Rik	NM_028299	15.05	15.57	15.51	15.16	14.35	14.94	15.19	15.01		-0.7	-0.63	-0.32	-0.15	0.52	0.59	-0.05	0.25
2700049A03Rik	NM_001163378	10.97	11.51	11.64	11.45	10.85	11.13	11.37	11.1		-0.12	-0.38	-0.27	-0.35	0.54	0.28	0.13	0.24
2700050L05Rik	NM_178115	8.76	8.97	9.06	9.79	8.61	8.77	9.06	9.51		-0.16	-0.2	0	-0.28	0.2	0.16	0.09	0.29
2700060E02Rik	NM_026528	11.32	11.31	11.2	10.77	11.42	11.45	10.88	10.85		0.09	0.14	-0.32	0.08	-0.01	0.03	-0.11	-0.58
2700062C07Rik	NM_026529	9.81	10.15	10.22	9.83	10.3	9.97	10.26	9.85		0.5	-0.18	0.04	0.02	0.35	-0.33	0.06	0.28
2700078E11Rik	NM_030197	10.12	9.95	9.63	9.84	10.22	10.25	9.81	10.05		0.09	0.3	0.18	0.21	-0.18	0.03	-0.32	-0.44
2700078K21Rik	NM_028308	11.71	11.86	12.01	11.67	11.21	11.34	11.74	11.55		-0.5	-0.52	-0.27	-0.12	0.15	0.13	0.15	0.4
2700081O15Rik	NM_175381	9.08	8.63	8.36	8.64	10.16	9.71	9.15	9.01		1.09	1.08	0.79	0.37	-0.45	-0.45	-0.26	-0.56
2700089E24Rik	NM_001163445	10.79	10.96	11.12	10.45	10.99	11.07	11	10.35		0.2	0.11	-0.12	-0.1	0.18	0.08	0.15	-0.07
2700094K13Rik	NM_001037279	15.76	15.6	15.44	13.69	15.92	15.72	15.36	13.95		0.15	0.12	-0.08	0.26	-0.16	-0.19	-0.16	-0.37
2700097O09Rik	NM_028314	11.55	11.83	11.51	11.32	11.21	11.26	11.17	11.01		-0.34	-0.56	-0.34	-0.31	0.28	0.06	-0.32	-0.1
2810001G20Rik	NR_033780	8.12	8.45	8.64	8.78	8.11	8.23	8.38	8.25		-0.01	-0.22	-0.26	-0.53	0.33	0.12	0.19	0.15
2810002N01Rik	NM_026511	15.79	15.81	15.79	16.03	15.98	15.79	16.05	15.86		0.18	-0.02	0.26	-0.17	0.01	-0.19	-0.02	0.26
2810004I08Rik	AK012671	7.16	7.32	7.4	7	6.69	7.01	7.06	6.96		-0.47	-0.31	-0.34	-0.04	0.17	0.33	0.07	0.05
2810004N23Rik	NM_025615	13.64	13.8	13.87	13.23	13.17	13.28	13.47	12.68		-0.46	-0.52	-0.4	-0.55	0.17	0.1	0.07	0.19
2810006K23Rik	NM_001134717	7.95	7.94	8.01	7.85	7.85	7.88	7.71	7.87		-0.1	-0.06	-0.3	0.02	-0.01	0.03	0.07	-0.17
2810007J24Rik	NM_175250	8.15	8.31	8.22	8.97	7.97	8.43	7.85	8.72		-0.18	0.12	-0.37	-0.25	0.16	0.47	-0.09	-0.58
2810008M24Rik	NM_001048250	10.73	10.84	10.53	11.01	10.7	10.93	10.62	10.9		-0.03	0.09	0.1	-0.11	0.1	0.23	-0.31	-0.31
2810021B07Rik	NM_025479	10.18	10.39	10.64	10.06	9.88	10.09	10.56	9.72		-0.3	-0.3	-0.08	-0.34	0.21	0.21	0.25	0.47
2810021J22Rik	NM_172403	6.63	6.61	6.56	7.23	6.69	6.72	6.78	7.19		0.06	0.11	0.22	-0.04	-0.02	0.03	-0.04	0.07
2810025M15Rik	NR_027984	13.94	13.38	12.79	11.86	15	14.67	13.54	12.54		1.06	1.28	0.74	0.68	-0.56	-0.33	-0.59	-1.13
2810030d12rik	DV050960	6.05	6.05	6.21	7.3	6	6	6.08	6.56		-0.05	-0.05	-0.14	-0.73	0.01	0	0.16	0.07
2810039B14Rik	XR_105719	7.71	7.62	7.93	8.29	8.1	7.67	7.57	8.21		0.38	0.05	-0.36	-0.08	-0.09	-0.43	0.31	-0.1
2810046L04Rik	NM_173382	8.04	8.01	7.9	8.29	8.28	8.15	7.93	8.25		0.24	0.13	0.03	-0.04	-0.03	-0.14	-0.11	-0.22
2810055F11Rik	NM_026038	7.8	7.89	7.79	7.12	8.3	8.03	7.41	7.42		0.51	0.14	-0.38	0.3	0.09	-0.27	-0.11	-0.63
2810403A07Rik	NM_028814	10.14	9.98	10.01	11.01	10.11	10.36	10.57	11.1		-0.03	0.39	0.56	0.09	-0.16	0.25	0.04	0.21
2810405K02Rik	NM_025582	11.41	11.22	10.99	9.34	12.09	11.34	11.11	9.67		0.69	0.12	0.12	0.33	-0.18	-0.75	-0.24	-0.23
2810407C02Rik	NM_001040396	11.38	11.45	11.34	11.23	11.06	11.25	11.42	11.1		-0.31	-0.2	0.08	-0.13	0.08	0.19	-0.12	0.17
2810408A11Rik	NM_027419	8.98	9.15	9.18	9.12	8.91	8.96	9.07	9.09		-0.07	-0.19	-0.11	-0.03	0.17	0.05	0.03	0.11
2810408M09Rik	NM_001007581	7.78	7.7	8.18	7.62	7.62	7.26	7.4	7.47		-0.16	-0.44	-0.78	-0.15	-0.08	-0.35	0.48	0.13
2810410L24Rik	NR_030682	7.85	7.87	8.2	8.08	8.05	8.05	7.58	8.6		0.2	0.19	-0.62	0.52	0.02	0.01	0.34	-0.47
2810416G20Rik	BB667085	8.28	8.64	9.21	8.79	8.64	8.7	8.24	7.97		0.36	0.06	-0.97	-0.82	0.36	0.06	0.57	-0.46
2810417H13Rik	NM_026515	11.26	11.38	11.06	10.9	10.73	10.95	11.21	10.5		-0.53	-0.44	0.15	-0.4	0.12	0.22	-0.32	0.27
2810422J05Rik	NM_029366	11.93	12.23	12.89	11.87	12.16	11.95	12.63	11.75		0.23	-0.28	-0.26	-0.12	0.3	-0.21	0.66	0.68
2810422O20Rik	NM_027279	10.41	11.22	11.14	10.94	9.78	10.33	10.67	10.45		-0.63	-0.89	-0.46	-0.49	0.81	0.55	-0.08	0.34
2810427a07rik	DV065341	6.5	6.54	6.77	6.92	6.77	6.76	6.34	6.76		0.27	0.22	-0.43	-0.16	0.04	-0.01	0.23	-0.42
2810428I15Rik	NM_025577	12.15	12.46	12.87	11.8	11.99	11.44	12.43	11.52		-0.16	-1.03	-0.44	-0.28	0.31	-0.55	0.41	0.99
2810432D09Rik	NM_027278	13.86	14.41	14.27	13.6	13.79	13.97	13.92	13.3		-0.06	-0.44	-0.35	-0.3	0.55	0.17	-0.14	-0.05
2810432L12Rik	NM_025944	11.54	11.89	11.96	12.05	11.75	12.07	12.05	12.2		0.21	0.18	0.09	0.15	0.35	0.33	0.07	-0.02
2810453I06Rik	NM_026050	11.73	12	11.85	11.87	11.56	11.88	11.58	11.8		-0.17	-0.12	-0.27	-0.07	0.27	0.32	-0.15	-0.3
2810459M11Rik	NM_001144992	6.55	6.37	6.75	7.82	6.85	6.86	7.65	7.91		0.3	0.49	0.89	0.09	-0.18	0.01	0.38	0.78
2810468N07Rik	XR_105883	9.81	9.82	9.98	10.13	8.88	9.76	9.51	9.56		-0.93	-0.06	-0.47	-0.57	0	0.88	0.16	-0.25
2810474C18Rik	ENSMUST00000060568	6.72	7.01	7.17	6.98	6.62	6.91	6.9	6.82		-0.1	-0.11	-0.27	-0.16	0.29	0.28	0.16	0
2810474O19Rik	NM_026054	10.18	10.04	10.03	9.77	10.46	10.47	10.64	9.99		0.28	0.43	0.61	0.22	-0.14	0.01	-0.01	0.17
2900002K06Rik	NR_033561	7.13	7.24	7.48	7.34	7.13	7.27	7.02	7.28		0	0.03	-0.46	-0.06	0.11	0.13	0.24	-0.25
2900006k08rik	NM_028377	6.58	6.86	6.99	6.88	6.86	6.91	6.67	6.59		0.28	0.05	-0.32	-0.29	0.28	0.05	0.13	-0.25
2900010J23Rik	NM_175190	15.56	15.82	15.68	15.29	15.64	15.92	15.84	15.12		0.08	0.1	0.16	-0.17	0.26	0.28	-0.15	-0.08
2900010M23Rik	NM_026063	12.96	14.71	15.06	13.48	14.68	14.45	14.71	13.19		1.72	-0.26	-0.35	-0.29	1.75	-0.23	0.35	0.26
2900026A02Rik	NM_172884	7.56	6.89	7.41	6.67	6.75	6.71	6.76	6.67		-0.81	-0.18	-0.65	0	-0.67	-0.04	0.52	0.05
2900040C04Rik	AK013627	11.17	10.9	11.82	11.44	10.62	10.07	10.39	11.02		-0.55	-0.83	-1.42	-0.42	-0.28	-0.56	0.92	0.32
2900041M22Rik	NR_015489	6.69	6.57	6.78	6.77	6.53	6.68	7.06	6.63		-0.16	0.1	0.28	-0.14	-0.11	0.15	0.21	0.38
2900054C01Rik	AK013682	7.58	7.43	7.16	7.24	7.72	7.99	7.72	7.55		0.14	0.56	0.55	0.31	-0.15	0.27	-0.26	-0.27
2900064A13Rik	NM_133749	13.63	13.74	13.46	13.38	13.69	13.61	13.41	13.54		0.06	-0.13	-0.06	0.16	0.11	-0.08	-0.28	-0.2
2900073G15Rik	NM_026064	17.11	16.71	16.36	15.6	16.89	16.58	16.37	15.91		-0.22	-0.13	0.02	0.31	-0.4	-0.31	-0.35	-0.2
2900076A07Rik	AK085873	7.69	7.74	7.33	6.98	7.5	7.44	7.54	6.92		-0.19	-0.3	0.2	-0.06	0.05	-0.06	-0.41	0.1
2900092E17Rik	NM_030240	15.08	15.39	15.2	14.74	15.17	15.29	14.94	14.89		0.09	-0.1	-0.25	0.15	0.31	0.13	-0.2	-0.35
2900097C17Rik	NR_024329	10.76	10.67	10.74	11.09	10.49	10.62	10.59	10.94		-0.27	-0.05	-0.15	-0.15	-0.09	0.13	0.07	-0.03
3000002C10Rik	BC024703	15.98	15.79	16.69	15.94	16	15.24	16.57	15.9		0.02	-0.55	-0.12	-0.04	-0.19	-0.76	0.91	1.33
3010026O09Rik	NM_026543	12.1	12.49	12.64	11.25	11.97	12.06	12.14	11.39		-0.13	-0.43	-0.49	0.14	0.38	0.08	0.15	0.09
3021401n23rik	AK013908	6.55	6.46	6.39	7.66	6.24	6.5	6.31	7.83		-0.31	0.04	-0.08	0.16	-0.09	0.26	-0.07	-0.19
3110001D03Rik	NM_025849	13.49	13.65	13.74	13.32	13.61	13.76	13.79	13.26		0.12	0.11	0.05	-0.06	0.16	0.15	0.09	0.03
3110001I22Rik	NM_025653	8.95	9.29	9.3	9.37	9.24	9.39	8.8	9.26		0.29	0.11	-0.51	-0.11	0.33	0.15	0.02	-0.6
3110003A17Rik	NM_028440	13.84	13.85	13.95	13.77	13.64	13.73	13.79	13.6		-0.19	-0.12	-0.16	-0.17	0.01	0.09	0.1	0.06
3110007F17Rik	NM_028426	6.71	6.6	6.51	6.57	6.59	6.77	6.47	6.66		-0.12	0.17	-0.04	0.09	-0.11	0.17	-0.09	-0.3
3110009E18Rik	NM_001172074	9.14	9.58	9.56	9.46	9.16	9.63	9.61	9.12		0.02	0.05	0.06	-0.34	0.44	0.47	-0.02	-0.02
3110040M04Rik	XM_003086159	6.39	6.65	7.06	8.42	8.21	7.79	7.5	9.43		1.82	1.15	0.44	1.01	0.26	-0.42	0.41	-0.29
3110040N11Rik	NM_026077	10.69	10.8	10.8	10.77	10.42	10.47	10.68	10.56		-0.27	-0.33	-0.12	-0.21	0.11	0.05	0.01	0.21
3110043O21Rik	NM_001081343	10.8	10.34	9.62	10.2	10.28	10.21	9.19	9.68		-0.52	-0.13	-0.43	-0.52	-0.46	-0.07	-0.72	-1.02
3110052M02Rik	NM_001166497	6.86	6.92	6.99	7.5	7.07	7.02	7.32	7.41		0.21	0.11	0.33	-0.09	0.06	-0.05	0.07	0.3
3110054g05rik	AK030470	6.25	6.2	6.31	6.77	6.12	6.29	6.4	6.7		-0.13	0.09	0.1	-0.07	-0.05	0.16	0.11	0.12
3110056O03Rik	NM_175195	13.33	13.73	13.74	12.72	13.28	13.36	13.51	12.76		-0.05	-0.36	-0.24	0.04	0.4	0.08	0.02	0.14
3110057O12Rik	NM_026622	7.83	8.32	8.19	9.34	8.19	8.62	8.66	9.3		0.36	0.3	0.47	-0.04	0.49	0.43	-0.13	0.04
3110062M04Rik	NM_199145	10.43	10.62	10.5	10.34	10.18	10.62	10.24	10.65		-0.25	0	-0.26	0.31	0.2	0.44	-0.12	-0.38
3110067C02Rik	AK081077	9.27	9.52	9.73	9.91	8.84	9.21	9.25	9.59		-0.43	-0.32	-0.48	-0.32	0.26	0.37	0.21	0.04
3110070M22Rik	NR_027974	7.06	7.56	6.77	7.03	6.75	6.95	7	6.93		-0.3	-0.6	0.24	-0.1	0.5	0.2	-0.79	0.05
3110082D06Rik	NM_028474	7.95	7.56	8.02	7.78	7.89	7.58	7.37	7.68		-0.06	0.02	-0.65	-0.1	-0.39	-0.31	0.46	-0.21
3110082I17Rik	NM_028469	10.35	10.8	11.37	10.29	9.24	9.2	10.17	9.67		-1.1	-1.6	-1.2	-0.62	0.45	-0.04	0.57	0.97
3110099e03rik	NR_030712	6.52	6.34	6.4	6.75	6.52	6.44	6.63	6.83		0	0.1	0.22	0.08	-0.18	-0.08	0.06	0.19
3200002M19Rik	NM_027532	11.28	11.45	11.64	10.76	10.85	10.77	11.33	10.43		-0.43	-0.67	-0.31	-0.33	0.16	-0.08	0.19	0.55
3230401D17Rik	NM_025699	13.71	13.71	13.97	13.11	13.63	13.91	13.84	13.18		-0.08	0.2	-0.13	0.07	0	0.29	0.26	-0.07
3300002I08Rik	NM_027017	8.34	8.59	8.41	9.41	8.67	8.99	9.07	9.32		0.33	0.4	0.66	-0.09	0.25	0.32	-0.18	0.08
3300005D01Rik	XR_105817	7.7	8.38	8.37	10.5	9.96	9.98	9.17	11.09		2.25	1.6	0.8	0.59	0.67	0.02	-0.01	-0.81
3425401b19rik	NM_001195097	6.14	6.21	6.15	7.01	6.12	6.19	6.19	7.06		-0.02	-0.02	0.04	0.04	0.07	0.06	-0.06	0
3632451O06Rik	NM_026142	7.9	7.31	6.91	7.05	8.62	7.39	7.01	7.29		0.72	0.08	0.1	0.24	-0.6	-1.24	-0.4	-0.38
3830406C13Rik	NM_178141	7.95	8.19	8.16	8.39	8.07	8.37	8.16	8.32		0.12	0.17	0	-0.07	0.24	0.3	-0.03	-0.21
3930401B19Rik	AK019465	9.54	10.41	11.56	12.18	10.61	10.96	12.3	11.59		1.06	0.56	0.74	-0.59	0.86	0.36	1.16	1.34
4632411B12Rik	NM_172652	12.85	12.94	12.75	12.85	12.96	13.18	12.65	13		0.11	0.24	-0.1	0.15	0.09	0.22	-0.19	-0.53
4632415K11Rik	NM_028883	8.06	8	8.32	8.78	7.96	7.48	8.11	8.74		-0.11	-0.52	-0.22	-0.04	-0.06	-0.47	0.32	0.62
4632428N05Rik	NM_028732	7.04	8.14	10.31	10.62	6.49	6.6	9.14	9.23		-0.56	-1.54	-1.17	-1.39	1.1	0.11	2.17	2.54
4632434I11Rik	NM_001080995	10.42	10.44	9.88	10.85	9.74	10.57	10.95	10.32		-0.68	0.13	1.06	-0.53	0.02	0.83	-0.56	0.38
4732414G09Rik	AK076313	6.84	6.6	7	6.88	6.73	6.72	6.65	6.87		-0.11	0.12	-0.35	-0.01	-0.24	-0.01	0.4	-0.07
4732415M23Rik	NM_177279	7.44	7.64	7.56	6.68	7.7	7.17	6.94	6.51		0.27	-0.47	-0.61	-0.17	0.21	-0.53	-0.09	-0.23
4732418C07Rik	NM_172698	11.91	11.85	11.84	11.72	12.24	12.2	12.24	11.87		0.34	0.35	0.4	0.15	-0.05	-0.04	-0.02	0.03
4732440D04Rik	AK161112	6.91	6.67	7.06	8.47	6.96	7.47	6.99	8.66		0.05	0.8	-0.07	0.19	-0.24	0.52	0.38	-0.49
4732471D19Rik	NM_176987	10.12	10.49	10.33	9.23	9.36	9.87	10.2	9.06		-0.75	-0.63	-0.13	-0.17	0.38	0.5	-0.16	0.33
4732491K20Rik	XR_107037	8.17	8.04	7.62	6.75	7.77	7.83	7.13	6.85		-0.4	-0.21	-0.5	0.1	-0.13	0.07	-0.42	-0.71
4831426I19Rik	NM_001042699	7.36	8.23	8.97	9.09	6.91	7.39	8.25	8.47		-0.45	-0.84	-0.72	-0.62	0.87	0.48	0.74	0.87
4831440D22Rik	XR_108025	6.89	7.15	7.01	6.77	7.36	7.43	7.5	6.87		0.47	0.27	0.5	0.1	0.27	0.07	-0.15	0.08
4833418N02Rik	NR_015506	7.21	6.88	7.69	7.43	6.87	6.92	7.35	6.93		-0.34	0.05	-0.34	-0.5	-0.34	0.05	0.81	0.42
4833419g08rik	AK014727	6.94	6.75	6.66	7.52	6.62	6.79	6.58	7.71		-0.32	0.04	-0.07	0.19	-0.19	0.17	-0.1	-0.21
4833420G17Rik	NM_026127	10.13	10.41	10.52	10.87	10.39	10.76	11.33	11.01		0.27	0.35	0.81	0.14	0.28	0.37	0.11	0.57
4833422C13Rik	NR_028314	6.61	6.73	7.18	7.37	6.54	6.64	6.71	6.99		-0.06	-0.09	-0.47	-0.38	0.12	0.1	0.45	0.07
4833422F24Rik	NM_029021	7.5	7.63	7.78	7.34	7.01	7.17	6.64	7.75		-0.49	-0.46	-1.14	0.41	0.13	0.16	0.15	-0.53
4833424O15Rik	NM_029425	6.23	6.17	6.39	6.38	7.01	6.92	6.59	7.61		0.78	0.74	0.2	1.23	-0.05	-0.09	0.21	-0.33
4833427g06rik	NM_177702	6.21	6.59	6.28	6.67	6.38	6.51	6.31	6.51		0.17	-0.08	0.03	-0.16	0.38	0.13	-0.31	-0.2
4833439L19Rik	NM_133797	10.83	10.52	10.47	10.66	10.69	10.62	10.66	10.69		-0.14	0.09	0.19	0.03	-0.31	-0.08	-0.05	0.04
4833442J19Rik	AK077292	9.22	9.34	9.27	9.64	9.21	9.5	9.35	9.99		-0.01	0.16	0.08	0.35	0.12	0.29	-0.07	-0.15
4921507G05Rik	XR_106481	7.27	7.19	6.98	6.87	7.38	7.19	6.87	6.75		0.1	0	-0.11	-0.12	-0.08	-0.19	-0.21	-0.32
4921507p07rik	NM_027564	6.34	6.5	6.65	6.66	6.13	6.2	6.32	6.69		-0.21	-0.3	-0.33	0.02	0.16	0.07	0.15	0.12
4921509o09rik	AK014857	6	5.95	6.05	6.76	6.03	5.97	5.94	7.04		0.03	0.02	-0.11	0.28	-0.05	-0.06	0.1	-0.04
4921513D23Rik	NM_001081154	8.72	8.63	8.76	8.89	8.76	8.84	8.75	9.12		0.04	0.22	-0.01	0.23	-0.09	0.08	0.13	-0.1
4921516I12Rik	AK014902	7.18	6.83	7.11	6.66	7.04	6.92	6.75	6.77		-0.13	0.09	-0.35	0.11	-0.35	-0.13	0.28	-0.17
4921517D21Rik	NM_026338	6.77	6.52	6.81	7.52	6.5	6.49	7.01	7.33		-0.28	-0.03	0.2	-0.19	-0.25	-0.01	0.29	0.53
4921517L17Rik	NM_027585	6.99	6.86	6.69	6.66	7.17	7.21	6.73	6.96		0.18	0.35	0.04	0.3	-0.13	0.04	-0.17	-0.47
4921524J17Rik	NM_025722	9.16	9.03	8.63	8.71	9.14	9.21	8.01	8.57		-0.03	0.17	-0.62	-0.14	-0.13	0.07	-0.41	-1.2
4921525o09rik	XR_105537	6.65	6.62	6.98	6.25	6.95	6.95	6.32	6.77		0.29	0.33	-0.66	0.52	-0.04	0	0.37	-0.62
4921528I01Rik	NM_027616	6.07	6.84	7.05	6.66	6.07	6.26	7.13	6.33		0	-0.58	0.07	-0.33	0.77	0.18	0.21	0.87
4921531C22Rik	NR_033782	7.34	7.45	7.21	8.14	7.59	7.96	7.43	8.2		0.25	0.51	0.22	0.06	0.11	0.38	-0.24	-0.53
4921531P14Rik	AK007141	6.88	7	6.82	7.8	6.95	7.11	6.6	7.69		0.07	0.11	-0.23	-0.11	0.12	0.16	-0.17	-0.51
4922501C03Rik	NM_199316	8.64	8.48	8.38	8.91	8.65	8.87	8.79	8.69		0	0.4	0.41	-0.22	-0.17	0.23	-0.1	-0.09
4930401B11Rik	XR_032609	16.19	16.35	16.19	16.08	16.3	16.44	16.16	16.01		0.11	0.08	-0.03	-0.07	0.17	0.14	-0.17	-0.28
4930402H24Rik	NM_029432	7.03	6.62	6.75	7.06	7.12	7.1	6.95	7.57		0.09	0.47	0.21	0.51	-0.4	-0.02	0.12	-0.14
4930404H24Rik	AK019562	7.62	7.72	7.35	6.98	7.34	7.36	7.52	7.06		-0.28	-0.36	0.18	0.08	0.1	0.02	-0.38	0.16
4930404N11Rik	NM_001014836	6.99	7.49	7.9	7.6	6.89	7.04	7.15	7.28		-0.09	-0.44	-0.76	-0.32	0.5	0.15	0.42	0.1
4930415F15Rik	NM_028669	7.53	8.23	8.32	8.08	8.26	8.38	8.61	7.99		0.73	0.15	0.3	-0.09	0.7	0.12	0.09	0.24
4930420K17Rik	NM_001081029	8.13	7.23	6.86	6.68	7.66	7.54	6.58	6.66		-0.47	0.31	-0.27	-0.02	-0.9	-0.12	-0.38	-0.96
4930422G04Rik	NM_197997	8.39	9	9.06	9.71	7.95	8.65	9.29	8.99		-0.45	-0.35	0.23	-0.72	0.61	0.7	0.06	0.64
4930427A07Rik	NM_134041	9.27	9.08	8.91	9.46	8.84	8.86	8.68	9.09		-0.43	-0.22	-0.23	-0.37	-0.18	0.02	-0.18	-0.18
4930429b21rik	NR_027966	6.88	6.66	6.66	6.7	6.83	6.81	6.85	6.73		-0.05	0.16	0.19	0.03	-0.23	-0.02	0	0.03
4930430D24Rik	NM_001034856	8.46	8.24	7.64	9.1	8.8	9.04	7.99	9.01		0.34	0.79	0.36	-0.09	-0.22	0.23	-0.61	-1.04
4930430F08Rik	NM_175128	10.54	10.84	10.83	9.77	10.66	10.53	10.7	9.55		0.12	-0.31	-0.13	-0.22	0.3	-0.13	-0.01	0.17
4930431P19Rik	AK031634	6.72	7.23	7.25	8.3	6.86	7.26	7.85	8.43		0.15	0.03	0.6	0.13	0.52	0.4	0.02	0.59
4930432e11rik	XR_035403	6.03	5.97	5.98	6.38	6.01	6.04	5.96	6.98		-0.01	0.07	-0.02	0.6	-0.06	0.03	0.01	-0.08
4930432K21Rik	NM_029045	8.59	8.65	8.83	7.82	8.57	8.61	8.53	7.98		-0.02	-0.04	-0.31	0.16	0.06	0.04	0.18	-0.09
4930444A02Rik	NM_029037	10.07	10.28	10.48	10.03	10.05	9.76	10.41	9.81		-0.02	-0.52	-0.07	-0.22	0.2	-0.29	0.2	0.65
4930447J18Rik	AK015407	6.92	7.7	7.31	8.8	6.72	7.1	6.59	8.47		-0.19	-0.6	-0.72	-0.33	0.78	0.38	-0.39	-0.51
4930448e22rik	AK015416	6.21	6.23	6.1	6.99	6.37	6.15	6.1	6.43		0.16	-0.08	-0.01	-0.56	0.02	-0.22	-0.12	-0.05
4930452B06Rik	NM_028934	6.95	7.42	7.31	7.05	6.43	6.68	6.91	6.57		-0.52	-0.74	-0.4	-0.48	0.48	0.26	-0.11	0.23
4930453N24Rik	NM_026273	11.5	11.52	11.69	11.21	11.42	11.27	11.59	11		-0.08	-0.24	-0.09	-0.21	0.02	-0.14	0.17	0.32
4930455C21Rik	NM_024273	9.79	9.7	10.29	10.33	9.59	9.19	9.47	10.26		-0.2	-0.51	-0.82	-0.07	-0.08	-0.39	0.59	0.28
4930455F23Rik	NM_029115	10.84	11.65	11.71	11.28	10.46	11.1	11.19	11.18		-0.38	-0.54	-0.52	-0.1	0.81	0.64	0.06	0.08
4930458L03Rik	NM_030047	7.35	7.15	7.77	7.08	7.3	7.15	7.49	7		-0.05	0	-0.27	-0.08	-0.2	-0.15	0.61	0.34
4930471M23Rik	NM_175675	9.19	9.03	9.4	9.41	9.35	8.81	9.19	9.29		0.15	-0.22	-0.21	-0.12	-0.16	-0.54	0.37	0.38
4930473A06Rik	NM_001081012	6.3	6.46	6.42	7.41	6.43	6.41	6.44	6.53		0.13	-0.05	0.02	-0.88	0.16	-0.02	-0.04	0.03
4930480E11Rik	NM_001177966	8.37	8.34	7.75	7.73	8.1	8.06	7.75	7.73		-0.27	-0.27	0	0	-0.03	-0.04	-0.59	-0.32
4930480K23Rik	AK133329	7.04	7.1	7	6.95	6.92	7.07	7.13	7		-0.12	-0.03	0.13	0.05	0.06	0.16	-0.11	0.05
4930481A15Rik	NR_027939	10.05	10.53	11.01	10.51	10.14	9.93	10.55	10.19		0.09	-0.6	-0.45	-0.32	0.48	-0.21	0.48	0.62
4930485b16rik	XM_914045	6.24	6.36	6.18	6.18	6.55	6.66	6.79	6.83		0.3	0.3	0.6	0.64	0.11	0.11	-0.17	0.13
4930486L24Rik	NM_178098	9.65	10.36	10.29	9.59	9.61	10.01	10.54	10.05		-0.03	-0.35	0.25	0.46	0.71	0.39	-0.06	0.54
4930503L19Rik	NM_172967	9.38	9.04	9.21	8.86	8.9	9.02	9.14	8.36		-0.48	-0.02	-0.07	-0.5	-0.33	0.13	0.17	0.11
4930506M07Rik	NM_175172	7.55	7.63	7.54	9.37	7.54	7.45	7.63	8.85		-0.01	-0.17	0.09	-0.52	0.08	-0.08	-0.09	0.17
4930509E16Rik	XR_105292	7.02	7.51	7.33	7.13	7.3	7.44	7.15	7.23		0.29	-0.07	-0.18	0.1	0.5	0.14	-0.18	-0.29
4930515G01Rik	NR_027872	6.49	6.56	6.53	6.69	6.41	6.56	6.61	6.83		-0.08	0	0.08	0.14	0.08	0.16	-0.04	0.04
4930515G13Rik	AK015795	7.37	7.01	7.93	6.99	7.49	7.1	7.1	6.9		0.11	0.09	-0.83	-0.09	-0.37	-0.39	0.93	0
4930519H02Rik	AK076692	6.92	7.17	6.89	6.69	6.71	6.85	7.15	6.59		-0.21	-0.32	0.26	-0.1	0.25	0.14	-0.28	0.3
4930519P11Rik	AK053350	8.73	8.71	8.38	7.66	8.53	8.72	8.8	7.66		-0.2	0	0.42	0	-0.02	0.19	-0.34	0.08
4930520P13Rik	AK015856	7.07	6.75	7.15	7.38	6.75	6.72	6.7	7.3		-0.32	-0.03	-0.45	-0.08	-0.32	-0.03	0.4	-0.01
4930522L14Rik	AK019690	7.87	8.44	8.59	8.3	8.11	8.44	8.41	8.24		0.24	0	-0.19	-0.06	0.57	0.33	0.15	-0.04
4930524J08Rik	ENSMUST00000046721	9.71	10.43	10.93	9.47	9.82	10.15	10.67	8.89		0.11	-0.28	-0.25	-0.58	0.72	0.33	0.49	0.52
4930525G20Rik	XR_105556	8.13	7.88	7.84	7.54	7.66	7.71	7.25	7.66		-0.47	-0.17	-0.59	0.12	-0.24	0.06	-0.04	-0.46
4930528F23Rik	NM_029197	7.75	7.82	7.95	7.34	7.77	7.74	7.83	7.1		0.02	-0.09	-0.12	-0.24	0.07	-0.04	0.13	0.1
4930534B04Rik	NM_181815	8.47	8.78	8.88	9.19	7.96	8.17	8.59	8.83		-0.51	-0.6	-0.29	-0.36	0.3	0.21	0.1	0.42
4930544d05rik	NM_001145537	6.34	6.27	6.4	6.64	6.34	6.36	6.24	6.75		0.01	0.09	-0.17	0.11	-0.07	0.02	0.14	-0.12
4930544O15Rik	NM_029196	6.67	6.64	6.7	6.75	6.66	6.69	6.77	6.66		-0.01	0.05	0.07	-0.09	-0.03	0.03	0.06	0.09
4930547N16Rik	NM_029249	9.38	9.77	9.4	10.11	8.95	9.3	9.04	9.5		-0.43	-0.48	-0.37	-0.61	0.39	0.34	-0.37	-0.26
4930548h24rik	NM_026296	6.22	6.33	6.32	6.71	6.1	6.12	6.41	6.28		-0.13	-0.21	0.1	-0.43	0.11	0.03	-0.01	0.29
4930550l24rik	NM_023774	5.93	5.97	5.93	6.03	6.07	5.94	6.39	6.18		0.13	-0.03	0.46	0.16	0.03	-0.13	-0.04	0.45
4930555G01Rik	NM_175393	7.42	7.26	7.02	7.57	7.38	7.5	7.13	7.39		-0.05	0.24	0.1	-0.18	-0.16	0.13	-0.24	-0.38
4930557b15rik	AK016158	6.1	6.1	6.05	7.02	6.12	6.14	6.23	7.14		0.02	0.04	0.17	0.12	0	0.02	-0.04	0.09
4930558N11Rik	AK019774	7.71	7.13	7.1	7.13	8.34	7.62	7.09	7.06		0.63	0.48	-0.01	-0.07	-0.57	-0.72	-0.03	-0.53
4930563E22Rik	NM_001163728	7.21	7.21	7.79	7.04	7.14	7.2	7.07	7.14		-0.06	-0.01	-0.72	0.1	0	0.06	0.58	-0.13
4930564c03rik	ENSMUST00000052701	6.86	6.84	6.97	7.09	6.88	6.59	6.64	6.73		0.01	-0.25	-0.33	-0.36	-0.02	-0.29	0.13	0.06
4930565O14	XR_105238	8.06	8.34	8.5	8.05	8.27	8.19	8.21	7.95		0.21	-0.14	-0.29	-0.1	0.28	-0.07	0.16	0.02
4930572j05rik	NM_198607	6.46	6.66	6.75	6.87	6.62	6.46	6.52	6.72		0.16	-0.2	-0.22	-0.15	0.19	-0.16	0.09	0.06
4930578n16rik	NM_001077684	6.44	6.61	6.46	6.48	6.45	6.78	6.4	6.67		0.01	0.17	-0.06	0.18	0.17	0.33	-0.15	-0.39
4930579C15Rik	NM_027089	6.65	6.45	6.58	6.63	6.78	6.82	6.31	6.78		0.13	0.38	-0.27	0.15	-0.21	0.04	0.14	-0.52
4930579G22Rik	NM_026916	6.59	6.84	6.99	7.03	6.66	6.91	6.81	7.25		0.07	0.07	-0.18	0.22	0.25	0.25	0.15	-0.1
4930579G24Rik	NM_029482	9.03	9.55	9.41	9.37	8.71	9.18	9.16	8.84		-0.32	-0.38	-0.25	-0.53	0.52	0.47	-0.14	-0.02
4930579J09Rik	NM_133689	7.03	7.23	7.52	7.69	7.13	6.82	6.97	7.53		0.1	-0.41	-0.54	-0.16	0.2	-0.31	0.29	0.15
4930583H14Rik	NM_026358	6.87	6.55	6.37	9.07	7.4	7.34	7.29	9.03		0.54	0.79	0.92	-0.04	-0.32	-0.06	-0.18	-0.05
4930588N13Rik	NM_029464	7.83	8.18	7.9	6.69	8.1	7.9	7.86	6.8		0.27	-0.28	-0.04	0.11	0.35	-0.2	-0.28	-0.04
4930596d02rik	NM_001033766	6.08	6.15	6.22	6.36	6.15	5.99	6.08	6.81		0.07	-0.16	-0.14	0.45	0.07	-0.16	0.07	0.09
4930597l12rik	XM_003085541	5.98	6.02	5.88	6.22	6.08	6.02	5.99	6.81		0.1	0	0.1	0.59	0.04	-0.06	-0.14	-0.04
4931406C07Rik	NM_133732	12.07	12.81	12.55	11.95	12.3	12.96	12.85	12.31		0.24	0.16	0.3	0.36	0.74	0.66	-0.26	-0.11
4931406H21Rik	NR_033492	6.68	6.52	6.5	7.88	6.67	6.63	7.25	7.88		0	0.1	0.75	0	-0.15	-0.05	-0.02	0.62
4931406P16Rik	NM_172741	13.18	12.53	11.78	12.01	13.36	13.28	12.47	12.58		0.18	0.75	0.7	0.57	-0.64	-0.07	-0.76	-0.81
4931408A02Rik	NM_001199210	9.23	8.29	6.93	7.22	10.07	9.12	7.41	8.07		0.84	0.82	0.48	0.85	-0.94	-0.96	-1.37	-1.71
4931414p19rik	NM_028890	6.88	6.8	6.86	7.08	6.59	6.71	6.79	7.27		-0.29	-0.09	-0.08	0.19	-0.08	0.12	0.06	0.07
4931428F04Rik	NM_028888	10	9.71	9.39	9.22	10.21	10.04	9.5	9.76		0.21	0.33	0.11	0.54	-0.29	-0.17	-0.32	-0.54
4931429i11rik	NM_001081121	6.07	6.02	5.96	7.09	6.07	6.13	6.31	7.33		-0.01	0.11	0.34	0.24	-0.05	0.06	-0.06	0.18
4931440F15Rik	NM_176829	6.26	6.63	6.41	7.25	6.52	7.1	6.7	7.37		0.26	0.47	0.29	0.12	0.38	0.58	-0.22	-0.39
4932411g14rik	NM_177711	6.57	6.59	6.49	6.66	6.61	6.48	6.43	6.58		0.04	-0.11	-0.06	-0.08	0.01	-0.13	-0.09	-0.05
4932411N23Rik	NM_177705	6.15	6.2	6.17	6.67	6.16	6.17	6.33	6.51		0.01	-0.03	0.16	-0.16	0.05	0.01	-0.03	0.16
4932422M17Rik	XM_001473799	11.33	10.74	11.72	10.46	11.26	11.11	11.59	10.24		-0.08	0.37	-0.12	-0.22	-0.6	-0.15	0.98	0.48
4932431P20Rik	AK016539	9.51	9.54	9.56	9.64	9.12	9.56	10.19	8.86		-0.39	0.02	0.63	-0.78	0.02	0.43	0.02	0.63
4932438A13Rik	NM_172679	8.9	8.85	8.68	8.3	9.21	9.43	9.21	8.82		0.31	0.57	0.53	0.52	-0.05	0.22	-0.17	-0.22
4932443i19rik	NM_001101519	6.04	6.24	6.02	6.58	6.38	6.7	6.41	6.55		0.34	0.45	0.39	-0.03	0.2	0.32	-0.22	-0.28
4933400C05Rik	NM_177801	8.13	8.19	8.57	8.15	8.3	8.11	8.36	7.95		0.17	-0.08	-0.21	-0.2	0.06	-0.19	0.38	0.25
4933402e13rik	NM_001199996	6.06	6.18	6.43	6.11	6.25	6.13	6.17	6.94		0.19	-0.04	-0.27	0.83	0.12	-0.12	0.25	0.03
4933403F05Rik	NM_153794	8	8.53	8.55	8.66	7.99	8.04	8.04	8.61		-0.01	-0.49	-0.51	-0.05	0.54	0.05	0.01	0
4933403G14Rik	NM_028908	7.37	7.22	7.15	7.17	7.59	7.27	7.15	7.52		0.22	0.05	0	0.35	-0.14	-0.32	-0.08	-0.12
4933403o08rik	NM_001177389	6.07	6.19	6.05	6.39	6.26	6.48	6.01	6.66		0.19	0.29	-0.04	0.28	0.11	0.21	-0.14	-0.47
4933405l10rik	NM_027655	6.59	6.65	6.82	6.7	6.57	6.46	6.49	6.41		-0.03	-0.19	-0.33	-0.28	0.05	-0.11	0.17	0.03
4933406f09rik	NR_015568	6.33	6.53	6.26	7.01	6.35	6.43	6.29	6.99		0.02	-0.1	0.03	-0.02	0.2	0.08	-0.26	-0.14
4933407C03Rik	NM_001163262	12.15	12.09	12.12	12.37	12.13	12.24	12.43	12.41		-0.02	0.15	0.32	0.04	-0.06	0.12	0.03	0.19
4933407H18Rik	NM_001081101	6.97	7.27	7.32	7.75	7.06	7.05	7.45	7.42		0.09	-0.22	0.14	-0.33	0.3	-0.02	0.05	0.41
4933407p14rik	NM_199019	6.53	6.42	6.87	6.86	6.79	6.55	6.7	6.75		0.26	0.14	-0.16	-0.11	-0.11	-0.24	0.45	0.15
4933408B17Rik	NM_177773	7.32	7.27	6.53	6.1	10	9.48	6.84	7.01		2.68	2.2	0.31	0.91	-0.04	-0.52	-0.74	-2.63
4933408j17rik	XR_105370	6.24	6.15	6.22	6.36	6.18	6.22	6.25	6.25		-0.06	0.07	0.03	-0.1	-0.09	0.04	0.07	0.02
4933411K16Rik	NM_025752	7.71	7.75	7.61	7.05	7.66	7.44	7.52	6.79		-0.04	-0.31	-0.09	-0.26	0.04	-0.22	-0.13	0.08
4933411K20Rik	NM_025747	9.69	10.02	10.01	10.02	9.65	10.05	10.28	9.74		-0.04	0.03	0.27	-0.28	0.33	0.4	-0.01	0.22
4933412E12Rik	XR_105385	9.05	8.42	8.68	8.38	9.28	8.21	8.51	8.28		0.23	-0.21	-0.17	-0.1	-0.63	-1.07	0.25	0.3
4933413g19rik	NM_027697	6.41	6.32	6.34	6.6	6.26	6.22	6.22	6.83		-0.15	-0.1	-0.13	0.23	-0.09	-0.04	0.02	-0.01
4933416o17rik	XR_106804	6.19	6.1	6.15	7.11	6.07	6.14	6.21	6.15		-0.12	0.04	0.06	-0.96	-0.09	0.07	0.05	0.07
4933421E11Rik	NM_001039488	9.79	9.96	9.63	10.51	10.25	10.24	9.91	10.57		0.47	0.28	0.27	0.06	0.17	-0.01	-0.33	-0.33
4933424B01Rik	NM_138757	12.53	12.69	12.77	12.59	12.45	12.59	12.79	12.37		-0.08	-0.1	0.01	-0.22	0.16	0.14	0.09	0.2
4933425l06rik	NM_025751	6.35	6.52	6.36	6.19	6.5	6.43	6.23	7.07		0.15	-0.09	-0.13	0.88	0.18	-0.06	-0.17	-0.21
4933425O20Rik	NM_025753	9.91	10.2	10.28	11.03	9.96	9.97	9.77	10.96		0.05	-0.23	-0.51	-0.07	0.29	0.01	0.08	-0.2
4933426M11Rik	NM_178682	12.72	12.86	12.96	12.68	13.4	13.39	13.18	13.02		0.68	0.53	0.21	0.34	0.14	-0.01	0.11	-0.21
4933427D06Rik	NM_175017	13.16	13.74	13.41	15.26	13.22	13.55	13.01	15.3		0.06	-0.19	-0.4	0.04	0.58	0.33	-0.33	-0.54
4933427D14Rik	NM_028963	8.69	8.8	8.68	8.79	8.5	8.77	8.67	8.74		-0.18	-0.03	-0.01	-0.05	0.11	0.27	-0.12	-0.1
4933427G17Rik	NM_028955	7.03	7.01	6.64	6.74	7.15	7.12	6.71	7.01		0.12	0.1	0.07	0.27	-0.02	-0.04	-0.37	-0.4
4933430h15rik	NM_028971	6.71	6.81	6.79	7.36	6.61	6.79	6.86	6.89		-0.1	-0.01	0.07	-0.47	0.1	0.18	-0.02	0.06
4933430i17rik	NM_177607	6.43	6.43	6.23	7.27	6.31	6.28	6.33	6.93		-0.11	-0.16	0.11	-0.34	0.01	-0.04	-0.21	0.06
4933431K14Rik	AK017009	8.78	9.2	9.33	9.09	8.68	9.1	9.06	8.77		-0.1	-0.09	-0.27	-0.32	0.42	0.43	0.13	-0.04
4933432B09Rik	NM_029407	6.28	6.21	6.25	6.68	6.3	6.41	6.33	7.03		0.02	0.2	0.08	0.35	-0.07	0.11	0.04	-0.08
4933433P14Rik	NM_178613	9.39	9.17	8.86	10.41	9.42	9.57	8.61	10.17		0.03	0.4	-0.26	-0.24	-0.22	0.15	-0.31	-0.96
4933434E20Rik	NM_027500	11.39	11.26	11.12	11.85	11.28	11.42	11.64	11.72		-0.11	0.16	0.52	-0.13	-0.13	0.14	-0.14	0.22
4933437F05Rik	NM_027744	7.94	8.14	8.25	8.54	8.26	8.28	8.14	8.35		0.32	0.15	-0.11	-0.19	0.2	0.02	0.11	-0.14
4933439C10Rik	NR_015585	8.57	8.49	8.63	9.01	8.58	8.75	9.11	9.1		0.01	0.26	0.49	0.09	-0.08	0.17	0.14	0.36
4933439F18Rik	NM_025757	11.11	11.3	11.54	10.39	10.8	11.2	11.72	10.32		-0.31	-0.1	0.17	-0.07	0.2	0.4	0.24	0.52
4933440N22Rik	ENSMUST00000035534	7.48	7.8	7.79	7.54	7.69	7.92	7.73	7.51		0.21	0.12	-0.06	-0.03	0.33	0.23	-0.01	-0.19
5031425E22Rik	AK017143	9.45	9.19	9.63	9.39	9.59	9.42	9.12	9.47		0.13	0.22	-0.51	0.08	-0.26	-0.17	0.43	-0.3
5031439G07Rik	NM_001033273	7.86	7.56	7.39	7.3	7.47	7.32	7.63	7.38		-0.39	-0.24	0.24	0.08	-0.3	-0.15	-0.17	0.31
5033406O09Rik	NR_029464	9.24	9.96	10.15	11.59	7.88	9.14	9.43	10.63		-1.36	-0.82	-0.72	-0.96	0.72	1.26	0.19	0.29
5033414D02Rik	NM_026362	11.06	11.56	12.06	12.02	11.21	11.37	12.11	12.38		0.15	-0.19	0.05	0.36	0.5	0.16	0.5	0.74
5033417F24Rik	AK017177	7.93	7.95	7.86	7.35	7.93	7.84	7.85	7.16		0	-0.11	-0.01	-0.19	0.01	-0.09	-0.09	0.01
5033430I15Rik	ENSMUST00000038032	8.93	9.19	9.57	8.61	9.07	9.31	9.34	8.61		0.14	0.13	-0.23	0	0.26	0.25	0.38	0.02
5133401N09Rik	NM_198004	10.64	10.71	10.88	10.9	10.83	10.56	11.14	10.6		0.19	-0.15	0.26	-0.3	0.07	-0.27	0.17	0.58
5330417C22Rik	NM_001033304	7.1	7.07	7.64	7.1	7.01	7.16	7.01	6.99		-0.09	0.09	-0.63	-0.11	-0.03	0.14	0.57	-0.15
5330426L24Rik	AK019910	6.13	6.18	6.2	6.67	6.27	6.15	6.19	6.48		0.14	-0.03	-0.01	-0.19	0.06	-0.12	0.02	0.04
5330437I02Rik	NM_177028	10.41	9.64	10.68	10.38	10.93	9.69	9.95	10.12		0.52	0.05	-0.74	-0.26	-0.77	-1.23	1.05	0.26
5430400D12Rik	XR_105126	7.61	7.52	7.83	8.28	8.02	7.94	8	8.19		0.4	0.42	0.17	-0.09	-0.09	-0.08	0.31	0.06
5430401F13Rik	XM_003086545	7.24	7.22	7.63	7.29	7.27	7.07	7.09	7.28		0.03	-0.15	-0.55	-0.01	-0.02	-0.2	0.41	0.01
5430403g16rik	AK019943	6.65	6.86	6.69	7.39	6.83	6.86	6.95	7.36		0.18	0	0.26	-0.03	0.22	0.03	-0.17	0.09
5430405H02Rik	NR_015591	6.95	6.85	6.99	7.23	6.85	6.71	6.72	7.13		-0.09	-0.13	-0.28	-0.1	-0.1	-0.14	0.15	0.01
5430406J06Rik	CF538408	7.98	7.75	8.04	8.57	8.12	7.77	7.45	8.63		0.14	0.01	-0.59	0.06	-0.22	-0.35	0.29	-0.32
5430407P10Rik	NM_144883	7.48	7.94	9.41	11.69	8.74	8.82	9.93	10.98		1.26	0.89	0.53	-0.71	0.46	0.08	1.47	1.11
5430410E06Rik	AK017289	6.77	6.68	7.13	6.79	6.99	6.94	6.74	7.26		0.22	0.25	-0.4	0.47	-0.08	-0.05	0.45	-0.2
5430411c19rik	AK017294	6.23	6.12	6.07	7.04	6.27	6.88	6.36	7.41		0.05	0.76	0.29	0.37	-0.11	0.61	-0.04	-0.52
5430411K18Rik	NM_001195633	9.73	9.98	10.02	10.6	9.85	9.87	10.11	10.45		0.13	-0.11	0.09	-0.15	0.25	0.02	0.04	0.24
5430417L22Rik	NR_030716	8.99	8.85	9.4	9.22	9.15	8.68	8.22	8.94		0.16	-0.16	-1.17	-0.28	-0.14	-0.47	0.55	-0.46
5430427O19Rik	NM_001163539	6.07	6.55	7.27	7.74	6.22	6.35	7.31	7.26		0.15	-0.2	0.04	-0.48	0.48	0.13	0.72	0.96
5430431A17Rik	AK017368	6.5	6.57	6.62	9.15	6.95	7.06	7.84	9.85		0.44	0.49	1.22	0.7	0.06	0.12	0.06	0.78
5430435G22Rik	NM_145509	6.57	6.75	7.49	10.66	7.05	6.7	6.97	10.58		0.48	-0.05	-0.51	-0.08	0.18	-0.35	0.73	0.27
5430437P03Rik	NM_026636	14.67	14.19	13.93	13.13	14.86	14.62	13.97	13.14		0.19	0.43	0.04	0.01	-0.48	-0.23	-0.26	-0.66
5430440L12Rik	CF585815	8.29	7.81	8.92	7.65	8.47	8.45	7.58	7.5		0.17	0.65	-1.34	-0.15	-0.49	-0.01	1.11	-0.87
5530601H04Rik	NR_015467	8.42	8.97	8.82	9.42	8.37	8.76	8.49	9.31		-0.06	-0.21	-0.33	-0.11	0.55	0.4	-0.16	-0.27
5730403B10Rik	NM_025670	8.79	8.61	8.66	8.12	8.66	8.3	8.38	8.19		-0.13	-0.31	-0.28	0.07	-0.17	-0.36	0.05	0.08
5730409E04Rik	NM_001145950	6.69	6.71	6.84	7.38	7.04	6.86	6.4	7.27		0.35	0.15	-0.45	-0.11	0.03	-0.18	0.13	-0.47
5730416F02Rik	NR_033596	8.18	8.37	9.54	11.09	9.16	8.28	9.27	11.19		0.97	-0.09	-0.26	0.1	0.19	-0.87	1.17	0.99
5730416O20Rik	XM_001474884	6.96	7.69	7.49	9.5	6.55	7.24	8.51	8.73		-0.41	-0.45	1.02	-0.77	0.73	0.69	-0.2	1.27
5730419i09rik	NM_029897	6.21	6.21	6.46	6.88	6.09	6.27	6.36	7.06		-0.11	0.05	-0.1	0.18	0.01	0.17	0.25	0.09
5730422e09rik	AK031519	6.19	6.23	6.16	7.04	6.18	6.15	6.14	6.64		-0.01	-0.08	-0.02	-0.4	0.04	-0.03	-0.07	0
5730437N04Rik	NM_027457	12.16	12.3	12.42	12.53	11.92	11.97	12.71	12.37		-0.24	-0.33	0.29	-0.16	0.14	0.05	0.12	0.74
5730455O13Rik	NM_001081075	11.68	12.03	11.83	12.25	11.41	11.85	11.7	12.01		-0.26	-0.18	-0.13	-0.24	0.36	0.44	-0.2	-0.15
5730455P16Rik	NM_027472	8.3	8.38	8.26	8.38	8.27	8.48	8.59	8.42		-0.03	0.1	0.33	0.04	0.08	0.21	-0.12	0.11
5730469M10Rik	NM_027464	11.33	10.23	9.79	10.98	10.89	10.46	10.62	11.71		-0.44	0.23	0.83	0.73	-1.1	-0.43	-0.43	0.17
5730494M16Rik	NM_001004361	8.17	8.15	7.85	7.48	7.87	7.69	7.61	7.37		-0.31	-0.46	-0.25	-0.11	-0.03	-0.18	-0.29	-0.08
5730494N06Rik	NM_027478	12.12	12.24	12.07	11.92	12.34	12.53	12.04	11.85		0.22	0.29	-0.03	-0.07	0.12	0.19	-0.17	-0.49
5730508B09Rik	NM_027482	9.15	9.04	9.02	9.6	10.58	10.74	9.15	10.27		1.43	1.7	0.13	0.67	-0.11	0.16	-0.02	-1.59
5730528L13Rik	NM_001145924	11.65	11.76	11.39	9.75	11.26	11.44	10.98	10.21		-0.39	-0.31	-0.41	0.46	0.1	0.18	-0.37	-0.46
5730559C18Rik	NM_028872	8.32	7.88	6.39	6.69	7.02	6.23	6.28	6.9		-1.3	-1.65	-0.12	0.21	-0.44	-0.79	-1.49	0.04
5730577I03Rik	NR_033729	7.91	8.13	7.99	8.37	8.25	8.22	8.5	8.42		0.34	0.09	0.51	0.05	0.21	-0.03	-0.13	0.28
5730590G19Rik	AK045208	9.71	10.12	10.31	10.17	8.92	9.74	10.53	9.65		-0.8	-0.38	0.22	-0.52	0.4	0.82	0.19	0.79
5830403L16Rik	NM_178243	7.79	7.68	8.09	7.39	8.1	7.94	7.36	7.46		0.31	0.26	-0.74	0.07	-0.1	-0.16	0.41	-0.58
5830405M20Rik	AK017899	6.81	6.63	6.8	7.27	7.2	7.09	6.62	7.56		0.39	0.46	-0.18	0.29	-0.18	-0.11	0.17	-0.47
5830405N20Rik	NM_183264	6.04	6.41	7.04	7.45	5.97	6.79	8.29	8.19		-0.08	0.38	1.25	0.74	0.37	0.83	0.63	1.5
5830408c22rik	AK037533	6.12	6.02	6.44	8.45	6.21	6.36	6.17	7.68		0.09	0.34	-0.28	-0.78	-0.1	0.15	0.42	-0.19
5830409B07Rik	AK017913	7.42	7.4	7.64	8.33	7.4	7.6	7.59	8.06		-0.01	0.2	-0.06	-0.27	-0.02	0.2	0.24	-0.01
5830415F09Rik	NM_029086	7.08	7.36	7.07	6.99	6.96	7.02	7.12	6.72		-0.12	-0.34	0.05	-0.27	0.29	0.06	-0.29	0.1
5830417I10Rik	NR_028359	12.63	12.85	12.88	12.36	12.53	12.8	12.87	12.33		-0.11	-0.05	-0.01	-0.03	0.22	0.27	0.03	0.07
5830418K08Rik	NM_176976	10.36	10.96	10.81	10.71	10.21	10.74	10.92	10.12		-0.15	-0.21	0.12	-0.59	0.6	0.53	-0.15	0.18
5830433M19Rik	NM_026368	8.91	9.06	8.96	8.95	8.84	8.98	9.04	8.56		-0.08	-0.08	0.08	-0.39	0.15	0.14	-0.1	0.06
5830454E08Rik	ENSMUST00000064646	6.79	7.27	7.5	7.87	7.08	7.48	7.2	7.86		0.3	0.2	-0.3	-0.01	0.48	0.39	0.23	-0.27
5830469G19Rik	AK018045	11.73	11.7	11.51	12.23	12.16	12.58	12.66	12.58		0.43	0.88	1.15	0.35	-0.03	0.42	-0.19	0.08
5930403N24Rik	AK040320	7.67	7.96	7.76	7.95	7.75	7.99	7.78	8.23		0.09	0.03	0.02	0.28	0.3	0.24	-0.2	-0.22
5930434B04Rik	NM_029862	10.14	10.01	9.75	9.87	9.86	9.98	9.89	9.94		-0.29	-0.04	0.14	0.07	-0.13	0.12	-0.27	-0.09
6030429G01Rik	NM_001033548	8.68	8.42	7.92	6.89	8.35	8.7	8.09	7.27		-0.33	0.28	0.18	0.38	-0.26	0.35	-0.5	-0.61
6030443j06rik	XR_106347	6.35	6.32	6.33	7.15	6.17	6.26	6.19	6.71		-0.18	-0.07	-0.14	-0.44	-0.02	0.09	0	-0.07
6030446N20Rik	NM_178801	8.19	7.79	7.76	7.93	8.82	8.61	7.9	8.31		0.63	0.82	0.13	0.38	-0.41	-0.21	-0.02	-0.71
6030458C11Rik	NM_029998	11.58	11.63	11.47	11.96	11.52	10.63	11.35	11.73		-0.05	-1.01	-0.12	-0.23	0.05	-0.9	-0.16	0.73
6030468B19Rik	NM_029964	6.44	7.3	8.33	9.89	6.83	7.41	8.81	8.55		0.39	0.12	0.48	-1.34	0.86	0.59	1.03	1.39
6030498E09Rik	NM_183126	6.44	6.75	6.38	6.52	7.68	8.04	7.02	7.41		1.24	1.29	0.64	0.89	0.32	0.36	-0.37	-1.02
6230400D17Rik	AK018074	7.7	8	7.88	8.24	7.61	7.89	7.77	7.89		-0.09	-0.11	-0.1	-0.35	0.3	0.29	-0.12	-0.12
6230427J02Rik	NM_026597	11.03	11.57	11.9	9.77	11.35	11.31	12.72	10.43		0.32	-0.26	0.82	0.66	0.53	-0.05	0.34	1.42
6330403A02Rik	NM_001081227	6.57	6.43	6.37	7.13	6.58	6.53	6.42	6.59		0.02	0.11	0.05	-0.54	-0.14	-0.05	-0.06	-0.12
6330403K07Rik	NM_134022	10.02	9.1	7.94	7.29	11.66	10.82	9.86	9.3		1.64	1.71	1.92	2.01	-0.92	-0.84	-1.17	-0.96
6330405d24rik	XM_917516	6.03	6.02	6.21	6.22	6.13	5.97	5.96	6.22		0.1	-0.05	-0.25	0.01	0	-0.16	0.18	-0.01
6330406I15Rik	NM_027519	15.76	15.89	15.52	15.98	16.03	15.9	16.02	15.94		0.26	0.01	0.51	-0.04	0.13	-0.13	-0.37	0.13
6330408A02Rik	NM_177312	8.97	8.85	8.56	8.73	8.53	8.55	8.2	8.51		-0.44	-0.29	-0.36	-0.22	-0.12	0.02	-0.29	-0.36
6330409N04Rik	NM_025697	11.67	11.99	12.16	11.49	11.74	11.82	12.03	11.22		0.07	-0.17	-0.13	-0.27	0.32	0.08	0.17	0.21
6330415B21Rik	XM_003084666	7.44	6.49	7.73	7.1	7.07	7.45	7.95	6.97		-0.37	0.96	0.21	-0.13	-0.95	0.38	1.25	0.5
6330415G19Rik	XR_105880	6.96	6.74	7.35	7.21	6.94	6.76	6.83	7.42		-0.02	0.02	-0.52	0.21	-0.22	-0.18	0.61	0.07
6330416G13Rik	NM_144905	7.75	7.69	7.5	7.89	7.73	7.59	7.47	7.76		-0.02	-0.1	-0.02	-0.13	-0.06	-0.15	-0.19	-0.11
6330439K17Rik	NM_172859	6.93	7.01	6.7	6.53	7.09	6.99	6.57	6.67		0.16	-0.02	-0.13	0.14	0.08	-0.1	-0.3	-0.41
6330503K22Rik	NM_182995	11.3	11.54	11.49	11.47	10.27	11.04	11.45	10.84		-1.03	-0.51	-0.04	-0.63	0.24	0.77	-0.05	0.41
6330512M04Rik	BC049666	6.59	6.59	6.38	6.45	6.94	6.36	6.36	6.77		0.35	-0.24	-0.02	0.32	0	-0.58	-0.21	0
6330549d23rik	NR_003619	6.32	6.48	6.41	6.73	6.35	6.38	6.23	6.68		0.03	-0.1	-0.18	-0.04	0.16	0.03	-0.07	-0.15
6330564D18Rik	BF662369	6.16	6.17	6.21	6.67	6.08	6.57	7.08	6.65		-0.07	0.4	0.87	-0.02	0.01	0.48	0.04	0.51
6330577E15Rik	NM_026377	15.47	15.34	15.06	14.74	14.8	15.18	14.8	14.73		-0.67	-0.16	-0.26	-0.01	-0.13	0.39	-0.28	-0.38
6330578E17Rik	NM_198006	11.43	11.65	11.75	12.2	11.35	11.56	11.71	11.88		-0.08	-0.09	-0.04	-0.32	0.22	0.22	0.09	0.14
6430527G18Rik	NM_145836	11.24	10.78	10.14	9.21	11.06	11.11	10.71	10.25		-0.18	0.33	0.57	1.04	-0.46	0.05	-0.64	-0.4
6430531B16Rik	NM_001033465	7.33	7.41	7.32	6.95	7.27	7.24	7.28	7.35		-0.06	-0.17	-0.04	0.4	0.08	-0.03	-0.09	0.04
6430548M08Rik	NM_172286	8.54	8.01	7.85	8.22	8.76	8.4	7.93	8.22		0.22	0.4	0.08	0	-0.53	-0.36	-0.16	-0.47
6430550D23Rik	NM_001145351	6.47	6.65	6.87	7.2	6.85	7.04	6.56	7.21		0.38	0.4	-0.31	0.01	0.18	0.2	0.22	-0.48
6430598A04Rik	NM_175521	7.9	7.74	7.68	8.21	8.42	8.53	7.74	8.37		0.53	0.79	0.06	0.16	-0.16	0.1	-0.06	-0.79
6530401D17Rik	NM_029541	9.68	9.2	8.15	7.04	9.83	9.05	7.63	7.08		0.16	-0.14	-0.52	0.04	-0.48	-0.78	-1.05	-1.42
6530401N04Rik	NM_029545	9.21	9.65	9.53	9.15	8.85	9.29	9.88	8.97		-0.35	-0.36	0.35	-0.18	0.44	0.44	-0.12	0.59
6530418L21Rik	NM_175398	7.56	7.45	6.84	7.75	7.73	7.77	7.4	8.04		0.17	0.33	0.56	0.29	-0.11	0.05	-0.6	-0.37
6720401G13Rik	NR_026976	7.93	8.06	8.21	8.34	8.44	8.33	8.25	8.46		0.51	0.27	0.04	0.12	0.12	-0.11	0.15	-0.08
6720456B07Rik	NM_133937	14.19	14.04	14.26	14.06	14.22	14.15	14.29	14.14		0.03	0.11	0.03	0.08	-0.15	-0.07	0.23	0.14
6720456H20Rik	NM_172600	7.55	7.98	7.91	7.56	8.16	8.13	7.93	7.74		0.61	0.16	0.02	0.18	0.43	-0.03	-0.06	-0.2
6720463M24Rik	NM_175265	10.82	11.27	11.22	11.7	10.61	10.94	11.21	11.03		-0.21	-0.34	-0.01	-0.67	0.45	0.32	-0.05	0.28
6720473M11Rik	AK020158	6.88	7.07	7.23	8.75	6.88	6.91	6.7	8.35		0	-0.16	-0.53	-0.4	0.19	0.03	0.16	-0.2
6720475J19Rik	AK020160	7.51	7.47	7.43	7.41	7.68	8.13	7.92	7.18		0.17	0.66	0.49	-0.23	-0.03	0.46	-0.04	-0.21
6720489N17Rik	NM_173381	7	7.12	7.04	7.25	6.64	6.82	7.01	6.95		-0.36	-0.3	-0.03	-0.3	0.12	0.19	-0.08	0.19
6820408c15rik	NM_177656	6.44	6.75	6.45	7.51	6.32	6.39	6.43	7.27		-0.12	-0.36	-0.02	-0.24	0.32	0.07	-0.3	0.04
6820426E19Rik	XR_105017	7.25	7.22	7	6.82	7.17	7.1	7.08	6.79		-0.07	-0.12	0.08	-0.03	-0.03	-0.07	-0.22	-0.02
6820431F20Rik	NR_030708	11.89	11.62	11.18	12.56	11.85	12.17	12.54	12.67		-0.04	0.55	1.36	0.11	-0.27	0.32	-0.44	0.37
8030411F24Rik	NM_030135	6.52	6.29	6.27	6.66	8.12	6.56	6.66	6.78		1.6	0.27	0.38	0.12	-0.23	-1.57	-0.02	0.1
8030462N17Rik	NM_178670	7.75	7.86	7.78	7.93	7.64	7.72	7.95	7.86		-0.12	-0.15	0.17	-0.07	0.11	0.08	-0.08	0.24
8430408G22Rik	NM_145980	8.14	7.56	7.46	7.64	7.48	8.03	6.79	8.35		-0.65	0.47	-0.67	0.71	-0.58	0.55	-0.11	-1.25
8430410A17Rik	NM_173737	12.88	13.09	12.54	11.83	12.63	12.99	12.15	12.02		-0.26	-0.09	-0.39	0.19	0.2	0.37	-0.55	-0.85
8430410K20Rik	NM_145609	11.66	11.3	10.92	11.42	11.66	11.72	11.19	11.69		-0.01	0.42	0.27	0.27	-0.36	0.07	-0.38	-0.53
8430419L09Rik	NM_028982	8.37	8.23	8.37	9.41	8.2	8.12	8.18	9.26		-0.17	-0.11	-0.2	-0.15	-0.14	-0.08	0.14	0.06
8430427H17Rik	NM_001001986	12.59	12.76	12.21	12.49	13.12	13.29	12.3	12.77		0.52	0.53	0.1	0.28	0.17	0.18	-0.56	-0.99
8430432a02rik	ENSMUST00000039080	6.1	6.11	6.07	6.65	5.97	6.12	6.01	6.83		-0.13	0.01	-0.06	0.18	0.01	0.15	-0.04	-0.11
9030025P20Rik	NM_001123370	10.24	10.74	11.14	11.38	10.21	10.52	10.91	11.04		-0.04	-0.22	-0.23	-0.34	0.5	0.31	0.39	0.39
9030224M15Rik	NM_177793	6.86	7.36	7.4	7.01	7.64	7.63	7.59	7.32		0.78	0.28	0.19	0.31	0.5	-0.01	0.04	-0.05
9030404e10rik	AK018484	6.1	6.03	6.11	6.93	6.13	5.97	6.06	6.2		0.03	-0.06	-0.05	-0.73	-0.06	-0.15	0.08	0.08
9030409G11Rik	NM_144531	8.81	8.33	8.24	7.76	9.98	9.43	8.89	8.6		1.17	1.1	0.65	0.84	-0.48	-0.55	-0.09	-0.55
9030418K01Rik	NM_001081289	7.31	7.44	7.44	7.4	7.46	7.35	7.73	7.2		0.15	-0.09	0.29	-0.2	0.13	-0.11	0	0.38
9030425E11Rik	NM_133733	7.14	6.95	6.6	6.99	7.56	7.42	6.84	7.26		0.42	0.47	0.24	0.27	-0.2	-0.14	-0.34	-0.58
9030617O03Rik	NM_145448	6.49	6.36	6.47	6.66	6.41	6.34	6.26	6.54		-0.09	-0.03	-0.22	-0.12	-0.13	-0.07	0.11	-0.08
9030619P08Rik	NM_001039720	7.6	7.09	6.89	6.73	8.26	7.24	6.94	7.45		0.67	0.15	0.05	0.72	-0.51	-1.02	-0.2	-0.3
9030624J02Rik	NM_027815	11.16	10.95	11.12	10.96	11.29	11.19	10.95	11.23		0.13	0.24	-0.17	0.27	-0.21	-0.1	0.16	-0.24
9030625A04Rik	NM_172488	7.82	8.06	9.2	8.44	7.76	7.38	8.02	7.9		-0.06	-0.68	-1.18	-0.54	0.24	-0.38	1.14	0.64
9130008F23Rik	NM_027834	7.14	7.02	7.25	7.52	6.88	6.39	6.69	7.32		-0.25	-0.63	-0.56	-0.2	-0.12	-0.5	0.23	0.3
9130011E15Rik	NM_198296	7.31	6.97	7.16	7.7	7.01	7.05	7.13	7.89		-0.31	0.08	-0.04	0.19	-0.34	0.04	0.19	0.07
9130011J15Rik	NM_172396	10.78	10.85	10.45	10.77	10.5	10.89	10.96	10.76		-0.28	0.04	0.52	-0.01	0.07	0.39	-0.4	0.07
9130019O22Rik	NM_030226	6.64	6.52	6.7	6.52	6.55	6.56	6.73	6.66		-0.09	0.04	0.03	0.14	-0.12	0.01	0.18	0.17
9130023H24Rik	NM_177001	6.42	6.71	6.85	6.75	6.74	6.76	7.32	6.82		0.31	0.05	0.46	0.07	0.29	0.03	0.15	0.55
9130206I24Rik	NR_030721	7.67	7.8	8.27	7.62	7.15	7.72	8.29	7.08		-0.52	-0.08	0.01	-0.54	0.13	0.57	0.48	0.57
9130213a22rik	XM_003085417	6.44	6.64	6.88	6.44	6.62	6.62	6.48	6.63		0.19	-0.02	-0.4	0.19	0.21	0	0.24	-0.14
9130401M01Rik	NM_029418	11.32	12.14	12.12	10.91	11.38	11.17	11.66	10.76		0.06	-0.97	-0.46	-0.15	0.82	-0.21	-0.02	0.49
9230105E10Rik	NM_001146007	7.23	7.87	7.68	9.06	7.65	8.16	8.24	9.1		0.43	0.29	0.56	0.04	0.64	0.51	-0.19	0.08
9230110C19Rik	NM_199017	13.75	13.71	13.65	14.87	14.35	14.64	14.5	15.3		0.6	0.92	0.86	0.43	-0.03	0.29	-0.07	-0.13
9330102E08Rik	XR_105034	6.87	7.54	7.46	7.46	6.57	6.81	6.81	7.31		-0.3	-0.74	-0.65	-0.15	0.68	0.24	-0.09	0
9330129D05Rik	NM_178799	8.28	8.27	8.45	8.32	8.06	8.1	8.29	8.49		-0.22	-0.17	-0.16	0.17	-0.01	0.04	0.18	0.19
9330159n05rik	AK034152	6.08	6.08	6.01	6.31	6.14	6.16	5.99	6.97		0.06	0.08	-0.02	0.66	0	0.02	-0.07	-0.18
9330176C04Rik	NR_033303	8.15	7.87	7.8	8.4	8.15	8.41	7.47	8.76		0	0.54	-0.33	0.36	-0.28	0.26	-0.08	-0.95
9330179d12rik	XR_105031	6.33	6.57	6.5	6.44	6.64	6.47	6.25	6.88		0.31	-0.1	-0.25	0.44	0.24	-0.17	-0.07	-0.22
9330182L06Rik	NM_172706	6.37	6.37	6.26	6.77	6.36	6.5	6.25	6.78		0	0.13	-0.02	0.01	0	0.14	-0.11	-0.25
9430007A20Rik	NM_198662	7.03	7.22	6.98	7.01	7.16	7.03	7.16	6.86		0.13	-0.19	0.17	-0.15	0.19	-0.13	-0.23	0.13
9430008C03Rik	NR_015463	10.31	9.75	10.36	9.54	9.9	9.67	9.95	9.01		-0.4	-0.09	-0.41	-0.53	-0.56	-0.24	0.61	0.28
9430015G10Rik	NM_145557	8.7	9.1	9.29	9.53	8.25	8.34	8.55	9.11		-0.45	-0.75	-0.73	-0.42	0.4	0.1	0.19	0.21
9430016H08Rik	NM_001081181	12.42	12.53	12.62	12.02	12.64	12.54	12.89	12.09		0.22	0.01	0.27	0.07	0.11	-0.1	0.09	0.35
9430020K01Rik	NM_001081963	13.91	12.43	11.16	10.96	14.21	13.66	12.31	12.4		0.3	1.23	1.15	1.44	-1.49	-0.55	-1.26	-1.35
9430023L20Rik	NM_026566	14.01	14.01	14.15	12.81	13.88	13.83	13.89	12.97		-0.13	-0.18	-0.26	0.16	0	-0.04	0.14	0.06
9430024F10Rik	AK020436	6.66	6.52	6.69	7.35	6.89	7.65	7.15	7.28		0.22	1.13	0.46	-0.07	-0.14	0.76	0.17	-0.5
9430031j16rik	NM_172849	6.08	6.03	5.94	6.37	6.03	6	6.08	6.92		-0.05	-0.03	0.14	0.55	-0.05	-0.03	-0.08	0.08
9430038I01Rik	NM_029886	10.83	11.37	11.2	11.18	11	11.47	11	11.08		0.17	0.09	-0.2	-0.1	0.54	0.47	-0.17	-0.47
9430076C15Rik	NR_015553	6.87	6.63	6.44	6.73	7.5	7.26	6.41	6.7		0.63	0.63	-0.02	-0.03	-0.23	-0.24	-0.19	-0.85
9430076g02rik	XR_105911	6.13	6.04	6.26	8.53	6.23	6.13	6.31	6.24		0.1	0.09	0.05	-2.29	-0.09	-0.1	0.22	0.18
9430091E24Rik	AK080922	7.54	7.53	7.6	8.22	7.83	8.42	9.1	8.23		0.29	0.89	1.5	0.01	-0.01	0.59	0.07	0.68
9530004p13rik	XM_003084760	6.46	6.4	6.45	6.66	6.48	6.42	6.54	6.46		0.02	0.02	0.09	-0.21	-0.06	-0.06	0.05	0.11
9530068E07Rik	NM_153117	14.45	14.44	14.27	14.03	14.68	14.66	14.66	14.2		0.23	0.22	0.38	0.17	-0.01	-0.01	-0.17	0
9530077C05Rik	NM_026739	7.43	7.8	7.66	7.5	7.35	7.45	7.62	7.36		-0.08	-0.34	-0.04	-0.14	0.36	0.1	-0.14	0.17
9530077c14rik	AK020648	6.23	6.36	6.5	7.48	6.41	6.62	6.32	7.49		0.18	0.26	-0.17	0.01	0.14	0.21	0.14	-0.29
9530083O12Rik	AK079287	10.09	10.43	10.86	12.88	10.04	10.07	9.4	12.67		-0.04	-0.36	-1.46	-0.21	0.34	0.03	0.44	-0.67
9630033F20Rik	NM_177003	10.46	10.5	10.53	9.69	10.55	10.37	10.19	9.7		0.09	-0.13	-0.34	0.01	0.04	-0.18	0.03	-0.17
9630041G16Rik	AK079356	6.54	6.03	5.94	5.92	9.09	7.79	6.5	6.96		2.56	1.76	0.55	1.04	-0.51	-1.3	-0.08	-1.29
9830001H06Rik	NM_001164663	8.93	9.02	8.71	8.37	8.83	8.79	8.57	8.64		-0.1	-0.23	-0.14	0.27	0.1	-0.04	-0.31	-0.22
9830147E19Rik	NM_001034857	11.11	11.32	11.06	11.97	11.2	11.46	11.37	11.54		0.09	0.14	0.31	-0.43	0.21	0.26	-0.26	-0.09
9930012K11Rik	NM_001004155	10.09	9.79	9.25	9.05	9.89	9.61	9.3	9.93		-0.2	-0.18	0.06	0.88	-0.31	-0.29	-0.54	-0.3
9930021D14Rik	NM_175682	6.88	7.25	7.52	7.31	6.81	6.8	6.75	6.8		-0.06	-0.45	-0.77	-0.51	0.37	-0.01	0.27	-0.05
9930021J03Rik	NM_172836	10.61	10.63	10.53	9.99	10.98	11.12	10.74	10.3		0.37	0.49	0.21	0.31	0.02	0.14	-0.11	-0.39
9930104L06Rik	NM_177573	9.53	9.75	9.72	10.07	9.36	9.53	9.3	9.58		-0.17	-0.23	-0.41	-0.49	0.22	0.16	-0.03	-0.22
9930105H17Rik	BC027236	11.87	12.14	11.84	11.02	12.23	12.02	11.86	11.3		0.36	-0.12	0.02	0.28	0.27	-0.21	-0.3	-0.16
9930111J21Rik1	NM_001114679	8.54	8.44	8.01	8.48	8.5	8.46	8.47	8.32		-0.04	0.02	0.46	-0.16	-0.1	-0.04	-0.43	0.01
A030001D20Rik	XR_105107	7.07	7.1	6.83	7.29	7.45	7.43	7	7.45		0.38	0.33	0.17	0.16	0.04	-0.02	-0.27	-0.44
A030005L19Rik	AK020696	8.62	8.06	7.65	8.37	8.51	8.86	8.12	8.51		-0.11	0.8	0.47	0.14	-0.56	0.36	-0.41	-0.74
A030014e15rik	AK020703	6.67	6.37	6.21	6.23	6.79	6.74	6.43	6.78		0.12	0.37	0.22	0.55	-0.3	-0.05	-0.16	-0.31
A130010J15Rik	NM_181048	7.17	7.58	7.59	8.06	7.06	7.15	7.32	8		-0.12	-0.43	-0.27	-0.06	0.4	0.1	0.01	0.16
A130022J15Rik	NM_175313	10.6	9.58	8.91	8.97	9.95	9.61	8.88	8.96		-0.66	0.04	-0.03	-0.01	-1.03	-0.33	-0.67	-0.73
A130040M12Rik	NR_002860	9.28	10.13	10.99	11.47	10.55	11.02	12.5	11.31		1.26	0.89	1.51	-0.16	0.85	0.47	0.86	1.48
A130049A11Rik	NR_030676	6.82	7.16	6.93	8.03	7.07	7.18	7.32	7.71		0.25	0.02	0.39	-0.32	0.34	0.11	-0.22	0.14
A130051J06Rik	XM_003085064	7	7.34	7.43	7.26	7.06	7.31	7	7.31		0.06	-0.03	-0.43	0.05	0.34	0.26	0.08	-0.32
A130082M07Rik	AK138453	7.58	6.92	7.54	7.53	7.19	6.99	7.21	7.46		-0.39	0.07	-0.33	-0.07	-0.66	-0.2	0.62	0.22
A230045G11Rik	XR_105811	9.85	10.53	10.52	10.66	9.57	10.03	10.21	10.38		-0.28	-0.5	-0.31	-0.28	0.68	0.45	-0.01	0.19
A230046K03Rik	NM_001033375	9.87	9.87	9.57	10.06	10.14	10.19	9.84	9.95		0.27	0.32	0.27	-0.11	0	0.05	-0.3	-0.35
A230050P20Rik	NM_175687	9.35	9.37	9.26	10.39	10.36	10.22	9.4	10.81		1.02	0.85	0.14	0.42	0.03	-0.14	-0.11	-0.82
A230051G13Rik	NM_173785	7.87	7.97	8.23	8.2	7.84	7.93	7.82	8.06		-0.03	-0.04	-0.42	-0.14	0.09	0.08	0.27	-0.11
A230065H16Rik	NM_001101503	6.48	7.5	8.61	7.96	6.75	7.39	8.59	8.26		0.27	-0.11	-0.02	0.3	1.02	0.64	1.11	1.2
A230070E04Rik	XR_105623	7.36	7.4	7.23	6.76	7.44	7.37	7.17	6.68		0.08	-0.03	-0.06	-0.08	0.04	-0.07	-0.16	-0.2
A2ld1	NM_145466	7.25	7.55	7.67	7.98	7.45	7.43	7.4	7.65		0.2	-0.12	-0.28	-0.33	0.3	-0.02	0.12	-0.03
A330009N23Rik	XR_105712	10.62	10.02	8.55	7.18	9.74	9.85	8.72	8		-0.88	-0.17	0.17	0.82	-0.6	0.1	-1.47	-1.13
A330021E22Rik	NM_172447	8.97	8.18	7.22	6.71	8.6	8.3	7.22	7.49		-0.36	0.12	0	0.78	-0.79	-0.3	-0.96	-1.07
A330049M08Rik	NM_001168500	6.77	6.5	6.34	6.43	7.51	7.17	6.73	6.88		0.74	0.67	0.38	0.45	-0.27	-0.34	-0.16	-0.45
A330050b17rik	NR_029456	6.28	6.38	6.47	7.1	6.34	6.29	6.42	6.98		0.06	-0.09	-0.05	-0.12	0.09	-0.05	0.09	0.13
A3galt2	NM_001009819	6.95	6.85	6.76	6.55	6.8	6.83	6.64	6.79		-0.15	-0.02	-0.11	0.24	-0.1	0.03	-0.09	-0.18
A430005L14Rik	NM_175287	13.8	14.1	14	13.64	13.45	13.85	13.74	13.37		-0.35	-0.25	-0.26	-0.27	0.31	0.4	-0.1	-0.11
A430033K04Rik	NM_183025	6.63	6.84	6.71	7.15	6.46	6.46	6.58	6.99		-0.17	-0.38	-0.13	-0.16	0.21	0	-0.13	0.12
A430078G23Rik	NM_001033378	11.85	11.79	11.69	11.65	11.87	12.02	11.7	11.86		0.02	0.22	0.01	0.21	-0.05	0.15	-0.1	-0.31
A430084P05Rik	NM_001045526	5.94	7.11	8.44	8.86	5.93	6.31	7.66	8.36		-0.01	-0.8	-0.78	-0.5	1.17	0.38	1.33	1.35
A430088P11Rik	XR_105747	7.01	6.97	7.3	8	6.94	6.83	7.11	8		-0.06	-0.14	-0.19	0	-0.04	-0.12	0.33	0.28
A430089I19Rik	NM_177913	6.1	6.86	7.8	12.89	6.3	8.54	9.25	12.2		0.19	1.68	1.45	-0.69	0.75	2.24	0.95	0.72
A430105I19Rik	NM_001001982	9.9	8.48	6.22	7.79	11.5	9.6	8	9.34		1.59	1.12	1.78	1.55	-1.42	-1.9	-2.26	-1.6
A430107O13Rik	NM_001081351	8	7.07	6.26	7.1	8.7	8	7.09	7.94		0.7	0.93	0.83	0.84	-0.93	-0.7	-0.81	-0.91
A430108E01Rik	AK166663	7.91	7.9	7.98	7.94	7.64	7.62	8.04	8.14		-0.28	-0.28	0.06	0.2	-0.01	-0.02	0.08	0.42
A430110n23rik	NM_173008	6.69	6.89	6.88	7.46	6.92	6.62	6.4	7.18		0.24	-0.27	-0.49	-0.28	0.2	-0.3	-0.01	-0.23
A4galt	NM_001170954	7.32	7.03	7.15	7.26	7.29	7.31	6.58	7.09		-0.04	0.28	-0.56	-0.17	-0.3	0.02	0.12	-0.72
A4gnt	NM_001077424	6.3	6.24	6.29	6.59	6.2	6.45	6.32	6.33		-0.1	0.21	0.03	-0.26	-0.06	0.25	0.05	-0.13
A530023o14rik	NM_175648	6.08	6.18	6.31	6.74	6.59	6.46	6.44	6.56		0.51	0.28	0.13	-0.18	0.1	-0.13	0.13	-0.02
A530032D15Rik	NM_213615	6.5	6.71	6.46	6.85	6.54	6.69	6.6	6.74		0.04	-0.02	0.13	-0.11	0.21	0.15	-0.25	-0.1
A530054K11Rik	NM_183146	8.05	8.12	8.11	8.6	8.17	8.22	8.36	8.63		0.12	0.1	0.25	0.03	0.07	0.05	-0.01	0.14
A530064d06rik	NM_178796	6.15	6.18	6.39	6.95	6.15	6.16	6.6	6.68		0	-0.02	0.21	-0.27	0.03	0.02	0.2	0.43
A530098C11Rik	NM_001013799	8.07	8.83	8.64	8.3	9	9.07	8.36	8.33		0.94	0.24	-0.29	0.03	0.77	0.06	-0.19	-0.71
A530099j19rik	NM_175688	6.07	6.1	6.47	6.53	6.08	6.45	6.2	6.11		0.01	0.35	-0.27	-0.42	0.03	0.38	0.37	-0.26
A630001G21Rik	NM_177055	6.57	7.02	7.11	7.91	6.56	7.08	7.45	7.64		-0.01	0.06	0.34	-0.27	0.46	0.53	0.08	0.36
A630007B06Rik	NM_170757	9.81	9.32	8.98	9.78	10.03	10.06	9.66	10.56		0.22	0.74	0.68	0.78	-0.49	0.03	-0.34	-0.4
A630033H20Rik	NM_175442	6.45	7.07	7.23	8.21	6.7	6.86	7.06	8.09		0.24	-0.21	-0.17	-0.12	0.62	0.16	0.16	0.2
A630038e17rik	AK039976	6.03	5.95	5.92	7.61	6.02	6.01	5.94	6.11		-0.02	0.07	0.01	-1.51	-0.08	0	-0.02	-0.08
A630055G03Rik	NM_001162932	7.89	8.11	8.67	7.55	6.73	6.96	7.5	7.18		-1.16	-1.16	-1.17	-0.37	0.22	0.22	0.56	0.54
A630076j17rik	XR_104816	6.31	6.15	6.31	6.2	6.16	6.3	6.36	6.55		-0.15	0.15	0.05	0.34	-0.16	0.14	0.16	0.06
A630081J09Rik	XM_003086474	6.12	6.06	6.31	8.02	6.48	6.87	7.38	8.13		0.36	0.81	1.07	0.11	-0.07	0.39	0.25	0.51
A730008H23Rik	NM_172505	8.22	9.29	9.22	9.7	8.12	8.53	8.56	9.28		-0.1	-0.75	-0.66	-0.42	1.07	0.41	-0.06	0.03
A730011L01Rik	NM_177394	17.57	17.48	17.53	17.78	17.51	17.18	17.44	17.69		-0.06	-0.3	-0.09	-0.09	-0.09	-0.32	0.05	0.26
A730020M07Rik	NR_036457	7.25	7.19	7.16	6.65	7.02	7.12	7.19	6.72		-0.23	-0.07	0.03	0.07	-0.07	0.1	-0.03	0.06
A730028G07Rik	XR_106163	7.19	6.98	7.17	7.89	7.11	7.27	7.16	7.95		-0.07	0.29	-0.01	0.06	-0.21	0.16	0.19	-0.11
A730037c10rik	NM_177203	6.57	6.55	6.89	7.46	6.55	6.37	6.19	7.38		-0.02	-0.18	-0.71	-0.07	-0.02	-0.18	0.34	-0.19
A730045e13rik	XR_105201	6.72	6.52	6.87	6.49	6.81	6.61	6.75	6.39		0.09	0.09	-0.13	-0.1	-0.2	-0.21	0.35	0.14
A730089k16rik	XR_035383	6.28	6.34	6.52	9.46	6.16	6.3	6.55	8.19		-0.11	-0.05	0.03	-1.26	0.07	0.13	0.18	0.25
A730098P11Rik	AK170063	7.03	6.98	7.01	7.27	7.4	7.24	7.61	7.27		0.37	0.26	0.6	0	-0.05	-0.16	0.02	0.37
A830007P12Rik	NM_146115	10.8	10.93	11.03	10.8	11.39	10.97	11.07	11.45		0.58	0.04	0.03	0.65	0.13	-0.41	0.11	0.09
A830010M20Rik	NM_001168557	6.17	6.18	6.23	6.65	6.21	6.26	6.2	6.66		0.04	0.09	-0.03	0.01	0.01	0.06	0.05	-0.06
A830049F12Rik	AK078028	7.1	7.42	7.32	8.36	7.23	7.42	7.45	8.28		0.13	-0.01	0.13	-0.08	0.33	0.19	-0.1	0.04
A830080D01Rik	NM_001033472	9.62	10.14	10.45	10.88	9.31	9.92	10.35	10.37		-0.31	-0.22	-0.1	-0.51	0.51	0.6	0.31	0.43
A930001n09rik	NM_029870	6.32	6.23	6.17	6.92	6.73	6.98	6.48	7.48		0.41	0.74	0.31	0.57	-0.09	0.24	-0.07	-0.49
A930002H24Rik	ENSMUST00000050753	6.9	6.72	7.17	7.21	6.77	6.84	6.76	7.08		-0.13	0.12	-0.41	-0.13	-0.18	0.06	0.46	-0.08
A930005I04Rik	NM_207277	8.71	8.89	9.09	9.5	8.51	8.77	9.1	9.22		-0.2	-0.11	0.01	-0.28	0.18	0.26	0.2	0.32
A930007a09rik	AK044312	6.54	6.48	6.31	6.84	6.64	6.56	6.4	7.03		0.1	0.07	0.09	0.19	-0.06	-0.09	-0.17	-0.15
A930018P22Rik	NM_026634	7.59	7.48	7.25	6.81	7.81	7.7	7.26	7.16		0.22	0.22	0.01	0.35	-0.11	-0.11	-0.23	-0.44
A930024e05rik	XR_106121	6.57	6.83	6.51	6.62	6.45	6.53	6.41	6.74		-0.12	-0.29	-0.1	0.12	0.26	0.09	-0.31	-0.12
A930028N01Rik	AK020900	7.63	7.22	7.09	7.15	7.92	7.87	7.21	7.41		0.29	0.65	0.12	0.26	-0.41	-0.04	-0.13	-0.66
A930033h14rik	XR_105403	6.94	6.47	6.39	7.84	6.56	6.47	6.29	7		-0.38	0	-0.11	-0.84	-0.47	-0.08	-0.08	-0.19
AA388235	NR_033305	7.06	7.19	6.87	7.71	7.32	7.51	6.85	7.66		0.26	0.32	-0.02	-0.05	0.13	0.19	-0.32	-0.66
AA408296	NM_145415	8.82	9.31	9.38	9.68	8.91	9	8.9	9.24		0.09	-0.31	-0.49	-0.44	0.49	0.09	0.08	-0.1
Aa408865	AW542521	6.35	6.46	6.33	6.66	6.47	6.41	6.23	6.57		0.12	-0.05	-0.11	-0.08	0.11	-0.06	-0.12	-0.19
AA415398	NM_001004178	7.62	7.61	7.2	7.82	8.57	8.49	7.16	8		0.95	0.89	-0.04	0.18	-0.01	-0.08	-0.41	-1.33
Aa465934	BB850827	6.49	6.57	6.58	6.84	6.35	6.57	6.52	6.75		-0.15	0	-0.05	-0.09	0.08	0.22	0.01	-0.04
Aa467197	NM_001004174	6.25	6.59	6.48	7.72	6.37	6.25	6.22	7.03		0.12	-0.34	-0.27	-0.69	0.34	-0.12	-0.11	-0.03
AA684185	AK139675	8.85	8.86	9.27	8.75	8.5	8.37	8.91	8.36		-0.35	-0.48	-0.36	-0.39	0.01	-0.13	0.41	0.53
AA881470	NM_172724	9.74	9.7	10.14	9.72	10.17	9.46	9.39	9.7		0.43	-0.24	-0.75	-0.02	-0.04	-0.71	0.44	-0.07
AA960436	NM_133954	8.1	7.96	8.36	7.84	7.65	7.46	7.72	7.75		-0.45	-0.5	-0.64	-0.09	-0.14	-0.19	0.4	0.26
AA986860	NM_177604	9.22	9.61	9.48	10.27	9.44	9.8	10	10.81		0.21	0.19	0.52	0.54	0.39	0.36	-0.13	0.2
AA987161	AK164508	8.68	9.07	9.18	9.07	9.09	8.95	8.91	9.08		0.4	-0.12	-0.27	0.01	0.39	-0.13	0.1	-0.04
Aaas	NM_153416	12.78	12.67	12.9	11.74	11.99	11.93	12.64	11.38		-0.78	-0.74	-0.26	-0.36	-0.11	-0.06	0.23	0.71
Aacs	NM_030210	13.82	13.35	13.48	10.89	14.16	13.28	13.14	10.91		0.34	-0.08	-0.34	0.02	-0.47	-0.89	0.13	-0.13
Aagab	NM_025857	12.36	12.69	12.99	13.34	11.98	12.54	12.56	13.02		-0.39	-0.15	-0.43	-0.32	0.32	0.56	0.3	0.02
Aak1	NM_001040106	9.02	8.92	8.58	8.52	8.92	8.8	9.08	8.54		-0.1	-0.12	0.49	0.02	-0.1	-0.12	-0.34	0.28
Aamp	NM_146110	12.28	12.3	12.83	12.59	12.4	11.86	12.5	12.78		0.12	-0.45	-0.33	0.19	0.03	-0.54	0.53	0.65
Aanat	NM_009591	9.16	8.04	9.39	8.67	8.75	8.38	8.91	8.55		-0.4	0.34	-0.48	-0.12	-1.12	-0.37	1.36	0.53
Aard	NM_175503	8.35	8.17	7.27	6.58	8.86	8.54	7.44	6.79		0.5	0.38	0.17	0.21	-0.19	-0.31	-0.9	-1.11
Aars	NM_146217	10.32	10.4	10.59	10.69	10.03	9.9	10.28	10.56		-0.28	-0.5	-0.31	-0.13	0.09	-0.13	0.19	0.38
Aars2	NM_198608	11.31	11.44	11.66	10.74	10.86	10.82	11.12	10.47		-0.45	-0.63	-0.54	-0.27	0.13	-0.04	0.21	0.3
Aarsd1	NM_144829	14.22	14.54	14.72	13.98	13.67	13.92	14.44	13.53		-0.55	-0.61	-0.28	-0.45	0.32	0.26	0.19	0.52
Aasdh	AB095954	10.22	10.52	10.21	11.12	9.93	10.55	9.86	10.99		-0.29	0.03	-0.36	-0.13	0.3	0.63	-0.31	-0.7
Aasdhppt	NM_026276	10.02	10.65	10.49	10.26	10.17	10.43	10.17	9.99		0.14	-0.22	-0.33	-0.27	0.63	0.27	-0.16	-0.27
Aass	NM_013930	7.41	6.7	6.31	6.49	7.25	6.78	6.45	6.46		-0.17	0.08	0.14	-0.04	-0.71	-0.47	-0.39	-0.33
Aatf	NM_019816	10.71	11.19	11.3	10.2	10.03	10.79	11.35	9.9		-0.67	-0.41	0.05	-0.3	0.49	0.75	0.1	0.56
Aatk	NM_007377	9.13	9.09	8.83	8.15	8.72	9.19	8.14	8.7		-0.4	0.1	-0.69	0.55	-0.04	0.47	-0.26	-1.05
AB124611	NM_001198794	9.29	9.17	9.58	10.09	9.26	9.15	9.3	9.72		-0.03	-0.02	-0.28	-0.37	-0.12	-0.11	0.41	0.15
Abat	NM_172961	8.11	7.45	7.13	7.15	8.45	8.16	7.43	7.49		0.34	0.71	0.31	0.34	-0.65	-0.28	-0.33	-0.73
Abca1	NM_013454	9.05	8.99	8.69	8.53	10.54	10.22	8.8	8.87		1.49	1.23	0.11	0.34	-0.06	-0.32	-0.3	-1.42
Abca13	NM_178259	5.96	5.96	5.95	5.98	5.98	6	6	6.06		0.02	0.04	0.05	0.08	0	0.02	-0.01	-0.01
Abca14	NM_026458	6.06	6.04	6.06	6.18	6.39	6.12	5.96	6.11		0.33	0.07	-0.1	-0.07	-0.01	-0.27	0.01	-0.16
Abca15	NM_177213	6.24	6.09	6.18	6.03	6.16	6.04	6.2	6.16		-0.08	-0.04	0.02	0.14	-0.15	-0.12	0.1	0.16
Abca17	NM_001031621	6.43	6.59	6.39	7.6	6.51	6.44	6.42	7.27		0.08	-0.15	0.03	-0.33	0.17	-0.06	-0.21	-0.02
Abca2	NM_007379	7.86	8.68	9.51	8.65	7.68	7.43	8.27	7.87		-0.18	-1.25	-1.24	-0.78	0.82	-0.25	0.83	0.84
Abca3	NM_013855	12.9	12.83	12.57	12.95	13.69	13.48	12.72	13.46		0.78	0.64	0.15	0.51	-0.07	-0.21	-0.26	-0.76
Abca4	NM_007378	6.55	7	7.44	7.22	6.26	6.49	7.31	6.71		-0.29	-0.51	-0.13	-0.51	0.45	0.23	0.44	0.82
Abca5	NM_147219	7.17	7.02	7.06	7.09	7.17	7.38	7.31	7.16		0	0.36	0.25	0.07	-0.15	0.21	0.04	-0.07
Abca7	NM_013850	12.72	13.12	13.76	14.11	13.85	13.45	13.86	14.24		1.13	0.33	0.1	0.13	0.4	-0.41	0.64	0.41
Abca9	NM_147220	6.05	6.03	6.53	7.17	6.07	6.18	6.29	6.7		0.01	0.15	-0.24	-0.48	-0.02	0.11	0.5	0.11
Abcb10	NM_019552	11.71	11.76	11.8	13.97	11.9	12.05	12.23	13.63		0.19	0.29	0.43	-0.34	0.05	0.15	0.04	0.19
Abcb1a	NM_011076	6.8	6.87	6.63	6.63	7.67	6.94	6.76	6.46		0.87	0.07	0.13	-0.18	0.07	-0.73	-0.24	-0.18
Abcb1b	NM_011075	9.16	8.71	8.16	8.3	8.63	8.27	8.39	7.88		-0.53	-0.44	0.23	-0.42	-0.45	-0.36	-0.54	0.12
Abcb4	NM_008830	8.96	8.55	8.2	10.05	8.74	8.29	8.42	9.43		-0.22	-0.26	0.22	-0.62	-0.41	-0.45	-0.35	0.13
Abcb5	NM_029961	5.95	5.92	5.97	5.96	5.94	5.88	5.94	5.99		-0.01	-0.03	-0.03	0.04	-0.03	-0.06	0.05	0.05
Abcb6	NM_023732	11.18	11.48	11.8	12.74	10.89	10.76	11.79	11.52		-0.29	-0.72	-0.02	-1.22	0.3	-0.13	0.32	1.03
Abcb7	NM_009592	8.1	8.44	8.38	8.59	7.94	8.31	8.4	8.34		-0.16	-0.13	0.01	-0.25	0.34	0.37	-0.06	0.09
Abcb8	NM_029020	9.05	9.28	9.46	9	8.94	8.76	8.98	8.93		-0.12	-0.51	-0.48	-0.07	0.22	-0.17	0.18	0.21
Abcb9	NM_019875	9.77	10.81	10.53	10.51	10.73	11.44	10.83	12.12		0.96	0.63	0.29	1.61	1.04	0.71	-0.28	-0.61
Abcc1	NM_008576	10.95	11.13	11.63	10.43	10.22	10.17	11.39	9.76		-0.73	-0.95	-0.23	-0.67	0.18	-0.04	0.5	1.22
Abcc10	NM_145140	10.75	11.1	11.34	10.44	11.29	11.01	11.17	10.32		0.54	-0.08	-0.18	-0.12	0.35	-0.28	0.25	0.15
Abcc12	NM_172912	6.21	6.06	6.2	6.22	6.13	6.17	6.07	6.06		-0.07	0.1	-0.13	-0.16	-0.15	0.03	0.14	-0.09
Abcc3	NM_029600	7.33	7.24	6.95	7.48	8.75	8.61	7.65	7.75		1.43	1.37	0.7	0.27	-0.09	-0.14	-0.29	-0.96
Abcc4	NM_001033336	7.74	7.85	7.93	8.22	8.59	8.9	8.08	7.96		0.85	1.05	0.15	-0.26	0.1	0.31	0.08	-0.82
Abcc5	NM_013790	11.12	10.88	10.83	11.56	11.52	11.33	11.17	11.87		0.4	0.45	0.34	0.31	-0.24	-0.19	-0.05	-0.17
Abcc6	NM_018795	6.26	6.36	6.18	6.51	6.23	6.11	6.15	6.51		-0.03	-0.25	-0.03	-0.01	0.1	-0.12	-0.18	0.05
Abcc8	NM_011510	7.55	7.67	7.71	6.98	7.96	7.48	7.25	7.02		0.4	-0.19	-0.46	0.04	0.12	-0.48	0.04	-0.23
Abcd1	NM_007435	7.8	7.91	9.02	8.57	7.7	7.4	7.88	8.37		-0.1	-0.51	-1.14	-0.2	0.12	-0.3	1.11	0.47
Abcd3	NM_008991	12	12.04	11.7	11.88	12.02	12.14	11.6	11.75		0.02	0.1	-0.1	-0.13	0.04	0.12	-0.34	-0.53
Abcd4	NM_008992	11.56	11.38	11.25	10.52	11.78	11.22	11.04	11.19		0.22	-0.17	-0.21	0.67	-0.18	-0.57	-0.13	-0.18
Abce1	NM_015751	13.77	14	14.33	13.47	13.41	13.52	14.08	12.96		-0.36	-0.47	-0.25	-0.51	0.22	0.11	0.33	0.56
Abcf1	NM_013854	12.1	12.32	12.69	12.48	11.75	11.5	11.97	12.36		-0.35	-0.82	-0.72	-0.12	0.22	-0.25	0.37	0.46
Abcf2	NM_013853	11.92	12.01	12.58	12.31	11.52	10.94	12.36	12.03		-0.39	-1.07	-0.22	-0.28	0.1	-0.58	0.56	1.41
Abcf3	NM_013852	11.98	12.11	12.27	11.93	12.24	11.82	11.83	11.89		0.26	-0.29	-0.44	-0.04	0.13	-0.42	0.16	0.01
Abcg1	NM_009593	10.41	9.61	10.4	10.53	11.94	11.79	11.34	10.82		1.53	2.18	0.94	0.29	-0.8	-0.15	0.78	-0.46
Abcg2	NM_011920	13.96	14.09	13.98	14.54	14.36	14.49	14.16	14.82		0.4	0.4	0.18	0.28	0.13	0.13	-0.11	-0.33
Abcg4	NM_138955	6.5	6.26	6.7	10.97	6.46	6.49	6.89	10.13		-0.04	0.22	0.19	-0.84	-0.24	0.03	0.44	0.4
Abhd1	NM_021304	8.56	8.45	8.74	9.75	7.23	7.81	8.65	9.28		-1.32	-0.63	-0.1	-0.47	-0.11	0.58	0.3	0.83
Abhd10	NM_172511	9.49	9.87	9.68	9.51	9.91	9.88	9.67	9.57		0.42	0.01	-0.01	0.06	0.38	-0.04	-0.19	-0.2
Abhd11	NM_145215	12.09	13.09	13.65	12.09	12.28	12.58	13.31	11.95		0.19	-0.51	-0.34	-0.14	1	0.3	0.56	0.73
Abhd12	NM_024465	9.51	9.39	9.89	10.17	9.2	8.49	9.05	9.94		-0.32	-0.9	-0.85	-0.23	-0.12	-0.7	0.5	0.55
Abhd12b	NM_001195033	8.69	8.68	8.21	7.33	8.31	8.03	8.35	7.4		-0.38	-0.65	0.14	0.07	0	-0.28	-0.47	0.32
Abhd13	NM_026868	8.06	8.13	8.16	7.62	8.26	8.04	8.03	7.62		0.2	-0.08	-0.13	0	0.06	-0.22	0.04	-0.01
Abhd14a	NM_145919	10.15	10.1	10.25	8.96	9.62	9.44	9.68	8.74		-0.52	-0.66	-0.57	-0.22	-0.05	-0.18	0.15	0.24
Abhd14b	NM_029631	8.61	8.06	8.45	8.91	8.23	8.15	8.91	8.99		-0.37	0.09	0.46	0.08	-0.54	-0.08	0.38	0.75
Abhd15	NM_026185	6.66	7.67	8.49	8.25	6.62	7.06	7.84	7.31		-0.05	-0.61	-0.65	-0.94	1.01	0.44	0.82	0.78
Abhd16a	NM_178592	10	9.98	10.41	10.58	9.97	9.35	10.12	10.92		-0.03	-0.64	-0.29	0.34	-0.02	-0.63	0.42	0.77
Abhd2	NM_018811	7	7.03	7.13	7.67	6.78	6.92	6.99	7.96		-0.23	-0.11	-0.14	0.29	0.03	0.14	0.1	0.06
Abhd4	NM_134076	15.21	14.89	14.4	14.13	15.59	15.5	14.99	14.81		0.38	0.61	0.59	0.68	-0.32	-0.09	-0.5	-0.51
Abhd5	NM_026179	9.53	9.18	8.63	8.94	9.67	9.49	8.79	9.16		0.14	0.31	0.17	0.22	-0.35	-0.18	-0.56	-0.7
Abhd6	NM_025341	9.42	8.18	7.15	7.51	9.32	8.74	7.56	7.62		-0.11	0.55	0.41	0.11	-1.24	-0.58	-1.03	-1.17
Abhd8	NM_022419	10.5	10.32	10.19	9.16	9.66	9.05	9.42	9.08		-0.84	-1.27	-0.77	-0.08	-0.18	-0.61	-0.12	0.37
Abi1	NM_001077190	9.48	9.2	9.23	9.25	9.92	9.88	9.94	9.28		0.44	0.68	0.71	0.03	-0.28	-0.04	0.03	0.06
Abi2	NM_001198571	10.5	10.22	10.29	9.91	10.4	10.55	10.55	10.05		-0.11	0.33	0.26	0.14	-0.28	0.15	0.07	0
Abi3	NM_025659	13.72	12.45	11.5	10.24	12.88	12.44	11.94	10.67		-0.84	-0.01	0.44	0.43	-1.27	-0.43	-0.95	-0.5
Abl1	NM_001112703	10.99	10.99	11.04	9.81	11.16	11.1	10.75	10.17		0.17	0.11	-0.28	0.36	0	-0.06	0.04	-0.35
Abl2	NM_009595	11.84	11.84	11.46	11.62	11.55	11.78	11.37	11.68		-0.29	-0.07	-0.09	0.06	0	0.23	-0.39	-0.41
Ablim1	NM_178688	7.95	7.27	6.82	6.41	6.6	6.59	6.59	6.5		-1.35	-0.68	-0.23	0.09	-0.68	-0.01	-0.45	0
Ablim2	NM_001177696	7.64	8	7.55	7.24	7.69	7.53	7.5	7.14		0.05	-0.48	-0.05	-0.1	0.36	-0.17	-0.45	-0.02
Ablim3	NM_198649	8.29	7.7	8.55	7.4	8.67	8.03	8.03	7.32		0.38	0.33	-0.52	-0.08	-0.59	-0.64	0.85	0.01
Abpa	AF039064	5.98	5.91	5.97	6.11	5.92	5.97	5.9	6.11		-0.06	0.06	-0.06	0	-0.07	0.05	0.06	-0.07
Abpd	NM_001009952	7.2	7.14	6.98	6.96	7.07	6.95	7.27	6.92		-0.12	-0.19	0.29	-0.04	-0.05	-0.12	-0.16	0.32
Abr	NM_198018	7.48	7.28	7.5	7.29	7.59	7.15	6.83	7.28		0.11	-0.13	-0.67	-0.01	-0.2	-0.43	0.22	-0.33
Abtb1	NM_030251	12.91	13.12	13.72	13.36	13.34	13.6	13.6	13.54		0.43	0.48	-0.12	0.18	0.2	0.26	0.6	0
Abtb2	NM_178890	10.73	9.23	8.49	9.75	10.69	9.49	8.86	10.13		-0.04	0.26	0.36	0.38	-1.5	-1.2	-0.74	-0.63
Acaa1a	NM_130864	14.3	14.38	14.52	13.72	14.75	14.65	14.27	14.01		0.45	0.27	-0.25	0.29	0.08	-0.1	0.14	-0.38
Acaa1b	NM_146230	8.87	8.95	9.39	9.58	9.28	8.73	8.89	9.66		0.41	-0.22	-0.5	0.08	0.08	-0.55	0.44	0.17
Acaa2	NM_177470	13.71	13.93	14.31	14.12	14.37	14.21	13.97	14.14		0.66	0.28	-0.34	0.02	0.21	-0.16	0.38	-0.24
Acaca	NM_133360	10.61	10.88	10.9	10.42	10.14	10.27	10.67	9.95		-0.47	-0.6	-0.23	-0.47	0.27	0.13	0.02	0.39
Acacb	NM_133904	7.49	7.36	7.43	7.25	7.47	7.51	7.48	7.25		-0.02	0.15	0.05	0	-0.13	0.04	0.07	-0.03
Acad10	NM_028037	11.73	11.38	11.91	11.92	11.74	11.42	11.7	11.77		0.01	0.04	-0.21	-0.15	-0.34	-0.31	0.52	0.27
Acad11	NM_175324	11.13	11.15	10.96	11.55	11.49	11.73	11.28	11.64		0.36	0.58	0.33	0.09	0.01	0.24	-0.19	-0.45
Acad8	NM_025862	7.91	7.97	7.81	8.16	7.49	7.71	7.49	7.83		-0.42	-0.26	-0.32	-0.33	0.07	0.22	-0.17	-0.22
Acad9	NM_172678	11.58	11.77	11.84	11.41	11.28	11.28	11.64	10.74		-0.29	-0.49	-0.2	-0.67	0.19	0	0.07	0.36
Acadl	NM_007381	10.01	10.17	10.68	10.15	9.69	10.08	10.49	10.21		-0.32	-0.08	-0.19	0.06	0.16	0.39	0.52	0.41
Acadm	NM_007382	13.11	13.28	13.75	13.55	13.47	13.49	13.75	13.57		0.35	0.22	0	0.02	0.17	0.03	0.48	0.26
Acads	NM_007383	9.93	10.34	11.17	10.45	10.07	9.34	10.37	10.45		0.14	-1	-0.8	0	0.42	-0.72	0.82	1.02
Acadsb	NM_025826	8	7.86	7.96	7.91	7.94	8.1	8.06	8.12		-0.06	0.23	0.1	0.21	-0.14	0.15	0.1	-0.03
Acadvl	NM_017366	12.97	13.38	13.64	13.96	13.05	13.27	13.8	13.79		0.07	-0.11	0.16	-0.17	0.41	0.22	0.25	0.53
Acan	NM_007424	7.19	6.95	6.91	7.22	7.2	6.73	6.56	7.03		0	-0.22	-0.35	-0.19	-0.24	-0.47	-0.04	-0.17
Acap1	NM_153788	10.35	11.35	12.97	11.62	9.07	10.44	12.27	10.68		-1.28	-0.92	-0.7	-0.94	1	1.37	1.62	1.84
Acap2	NM_030138	12.55	12.43	12.11	12	13.13	13.11	12.18	12.23		0.58	0.68	0.07	0.23	-0.12	-0.02	-0.32	-0.92
Acap3	NM_207223	13.26	12.64	12.79	12.2	14.23	13.52	12.71	12.71		0.96	0.87	-0.08	0.51	-0.62	-0.71	0.15	-0.81
Acat1	NM_144784	11.12	11.12	11.04	11.24	11.01	11.42	10.87	11.12		-0.1	0.3	-0.17	-0.12	0.01	0.41	-0.08	-0.55
Acat2	NM_009338	8.51	8.59	8.85	8.6	8.46	8.23	8.79	8.33		-0.05	-0.36	-0.06	-0.27	0.08	-0.23	0.25	0.56
Acat3	NM_153151	10.23	10.29	11.1	9.05	9.71	9.64	10.3	8.75		-0.52	-0.65	-0.8	-0.3	0.06	-0.07	0.82	0.66
Acbd3	NM_133225	12.58	12.03	11.83	11.77	12.88	12.61	12	12.25		0.3	0.57	0.17	0.48	-0.54	-0.27	-0.21	-0.61
Acbd4	NM_025988	10.5	10.43	10.42	10.36	10.58	10.17	10.19	10.35		0.07	-0.26	-0.23	-0.01	-0.08	-0.41	-0.01	0.03
Acbd5	NM_001102438	8.49	8.3	8.2	8.86	8.6	8.85	8.51	9.04		0.11	0.55	0.31	0.18	-0.2	0.25	-0.1	-0.34
Acbd6	NM_028250	12.34	12.41	12.84	12.78	12.11	11.87	12.29	12.45		-0.23	-0.55	-0.55	-0.33	0.07	-0.25	0.43	0.42
Acbd7	NM_030063	6.58	7.16	7.62	7.73	6.47	6.87	6.96	7.21		-0.11	-0.29	-0.65	-0.52	0.58	0.4	0.46	0.09
Accn1	NM_007384	7.47	6.97	6.17	6	7.13	7.33	6.57	6.14		-0.33	0.36	0.4	0.14	-0.5	0.2	-0.81	-0.77
Accn2	NM_009597	8.81	7.64	7.7	6.75	9.73	8.33	8.84	7.16		0.92	0.69	1.14	0.41	-1.17	-1.4	0.06	0.51
Accn4	NM_183022	7.57	7.73	8.07	7.03	7.12	7.23	7.94	7.55		-0.45	-0.5	-0.13	0.52	0.16	0.11	0.34	0.71
Accn5	NM_021370	7.48	7.86	6.95	6.38	7.65	7.9	7.18	6.91		0.16	0.04	0.23	0.53	0.38	0.25	-0.91	-0.72
Accs	NM_183220	10.91	11.41	11.48	10.55	11.62	11.94	11.35	10.97		0.72	0.53	-0.13	0.42	0.5	0.32	0.07	-0.59
Acd	NM_001012638	14.21	14.21	14.53	14.23	14.22	14.41	14.45	14.21		0.01	0.19	-0.07	-0.02	0	0.19	0.31	0.05
Ace	NM_009598	7.01	6.81	7.35	7.02	6.73	7.17	6.54	6.96		-0.28	0.36	-0.81	-0.06	-0.2	0.44	0.54	-0.63
Acer2	NM_139306	8.95	7.5	6.42	6.32	8.65	8.27	6.92	7.02		-0.29	0.78	0.51	0.7	-1.45	-0.38	-1.08	-1.35
Acer3	NM_025408	10.14	10.26	10.41	9.95	10.35	10.03	10.63	9.45		0.2	-0.23	0.22	-0.5	0.12	-0.32	0.15	0.6
Ache	NM_009599	6.4	6.57	7.47	10.18	8.3	7.97	8.79	10.01		1.91	1.4	1.32	-0.17	0.17	-0.33	0.9	0.82
Acin1	NM_023190	10.71	10.85	10.98	10.91	10.45	11.03	11.67	10.54		-0.26	0.18	0.69	-0.37	0.14	0.58	0.13	0.65
Acly	NM_134037	12.21	11.9	11.94	11.15	12.4	12.05	12.04	11.5		0.2	0.16	0.1	0.35	-0.31	-0.35	0.05	-0.01
Acmsd	NM_001033041	6.05	6.09	6.33	8.1	6.08	6.11	6.41	7.72		0.03	0.02	0.09	-0.38	0.04	0.04	0.24	0.3
Acn9	NM_001077713	8.8	9.62	9.69	9.13	8.87	9.1	8.94	8.55		0.07	-0.52	-0.76	-0.58	0.82	0.23	0.08	-0.16
Acnat2	NM_145368	5.98	5.99	6.02	6.01	5.99	5.98	5.92	6.11		0.01	-0.02	-0.1	0.1	0.01	-0.02	0.03	-0.06
Aco1	NM_007386	8.5	8.31	8.22	7.34	8.77	8.61	8.08	7.89		0.27	0.3	-0.14	0.55	-0.19	-0.16	-0.09	-0.53
Aco2	NM_080633	15.28	15.5	15.69	14.62	15.5	15.59	15.63	14.55		0.23	0.08	-0.06	-0.07	0.23	0.09	0.19	0.04
Acot1	NM_012006	8.56	8.08	7.99	8.65	9.32	8.46	8.05	8.77		0.76	0.38	0.06	0.12	-0.48	-0.86	-0.09	-0.41
Acot10	NM_022816	9.54	9.17	8.47	9.84	9.37	9.26	9.78	10.14		-0.17	0.09	1.31	0.3	-0.38	-0.11	-0.7	0.52
Acot11	NM_025590	9.15	10.73	11.12	10.35	9.76	9.95	10.01	10.06		0.62	-0.78	-1.1	-0.29	1.59	0.19	0.38	0.06
Acot13	NM_025790	13.79	14.29	14.19	13.8	14.27	14.3	13.84	13.83		0.48	0.01	-0.35	0.03	0.5	0.03	-0.1	-0.46
Acot2	NM_134188	7.17	7.71	8.03	7.97	7.74	7.93	8.22	8.07		0.57	0.22	0.18	0.1	0.54	0.19	0.32	0.28
Acot3	NM_134246	7.06	6.78	6.91	6.73	7.08	6.72	6.3	6.69		0.01	-0.05	-0.6	-0.04	-0.29	-0.35	0.13	-0.42
Acot5	NM_145444	6.65	6.77	7.21	6.94	6.68	6.86	6.57	6.86		0.03	0.09	-0.64	-0.08	0.12	0.17	0.44	-0.29
Acot6	ENSMUST00000056822	6.51	6.6	6.64	6.55	6.68	6.55	6.67	6.66		0.17	-0.05	0.03	0.11	0.09	-0.13	0.04	0.12
Acot7	NM_133348	14.07	13.8	13.76	12.55	13.69	13.17	13.23	12.16		-0.39	-0.64	-0.54	-0.39	-0.27	-0.52	-0.04	0.06
Acot8	NM_133240	11.1	11.35	11.68	11.19	11.3	11.19	11.41	11.18		0.2	-0.16	-0.27	-0.01	0.24	-0.12	0.34	0.22
Acot9	NM_019736	12.05	11.46	11.33	11.19	12.03	11.62	11.86	11.63		-0.02	0.17	0.53	0.44	-0.6	-0.41	-0.12	0.24
Acox1	NM_015729	13.51	13.26	12.79	12.86	14.08	14.1	12.91	13.6		0.56	0.83	0.12	0.74	-0.25	0.02	-0.47	-1.19
Acox2	NM_053115	6.67	6.73	6.6	6.72	6.65	6.72	6.56	6.79		-0.03	-0.02	-0.04	0.07	0.06	0.07	-0.13	-0.16
Acox3	NM_030721	11.24	11.2	11.45	11.01	11.37	11.3	11.11	10.71		0.13	0.1	-0.33	-0.3	-0.04	-0.07	0.25	-0.19
Acoxl	NM_028765	6.33	6.18	6.44	6.23	6.39	6.22	6.27	6.25		0.06	0.04	-0.17	0.03	-0.15	-0.17	0.26	0.05
Acp1	NM_001110239	11.03	11.23	11.16	11.11	10.55	10.93	11.01	10.59		-0.48	-0.31	-0.15	-0.52	0.2	0.38	-0.08	0.08
Acp2	NM_007387	8.79	8.62	8.69	8.83	8.77	8.55	8.67	8.76		-0.02	-0.08	-0.02	-0.07	-0.17	-0.22	0.07	0.12
Acp5	NM_001102405	7.81	8.47	10.53	15.76	9.77	9.22	10.88	15.05		1.97	0.74	0.35	-0.71	0.67	-0.56	2.05	1.67
Acp6	NM_019800	12.75	13.18	13.14	12.48	12.35	12.75	12.93	12.16		-0.4	-0.43	-0.21	-0.32	0.43	0.4	-0.04	0.18
Acpl2	NM_153420	6.24	6.33	6.39	6.63	6.16	6.15	6.18	6.49		-0.08	-0.18	-0.22	-0.13	0.09	-0.01	0.06	0.03
Acpp	NM_207668	6.03	6.12	6.47	6.33	6.05	6.16	6.31	6.34		0.02	0.04	-0.16	0.01	0.1	0.12	0.34	0.15
Acr	NM_013455	8.59	8.53	8.18	7.72	8.5	8.58	8.23	8.06		-0.09	0.05	0.05	0.34	-0.06	0.08	-0.35	-0.35
Acrbp	NM_016845	8.05	8.49	8.81	9.45	8.51	8.43	8.42	9.3		0.46	-0.07	-0.39	-0.15	0.45	-0.08	0.32	-0.01
Acsbg1	NM_053178	6.71	6.97	7.58	9.29	7.01	7	8.19	9.45		0.31	0.03	0.61	0.16	0.26	-0.01	0.61	1.19
Acsbg2	NM_001039114	6.29	6.44	6.34	6.62	6.33	6.41	6.38	6.8		0.04	-0.03	0.04	0.18	0.15	0.07	-0.1	-0.03
Acsf2	NM_153807	9.14	8.96	8.93	9.19	9.33	9.19	9.2	9.26		0.2	0.23	0.27	0.07	-0.18	-0.14	-0.03	0.01
Acsf3	NM_144932	12.13	12.24	12.42	11.21	11.72	11.76	12.04	11.26		-0.41	-0.49	-0.38	0.05	0.11	0.03	0.18	0.28
Acsl1	NM_007981	8.91	9.41	10.16	9.81	8.84	9.32	9.73	9.58		-0.07	-0.1	-0.43	-0.23	0.5	0.47	0.75	0.42
Acsl3	NM_028817	10.29	10.66	10.4	9.77	9.84	10.16	9.49	9.13		-0.45	-0.5	-0.91	-0.64	0.37	0.32	-0.26	-0.67
Acsl4	NM_207625	13.48	13.24	12.9	11.97	12.97	13.29	12.9	11.96		-0.51	0.05	0	-0.01	-0.24	0.32	-0.34	-0.39
Acsl5	NM_027976	11.21	11.82	12.05	12.24	11.59	11.97	12.37	12.13		0.38	0.15	0.32	-0.11	0.61	0.38	0.24	0.41
Acsl6	NM_001033599	6.1	6.14	6.07	6.2	6.18	6.15	6.05	6.12		0.08	0.01	-0.02	-0.08	0.04	-0.02	-0.07	-0.1
Acsm1	NM_054094	6.3	6.24	6.42	6.25	6.19	6.22	6.12	6.25		-0.11	-0.02	-0.29	0.01	-0.06	0.03	0.17	-0.1
Acsm3	NM_212441	6.22	6.35	6.18	6.5	6.17	6.2	6.1	6.29		-0.05	-0.15	-0.08	-0.21	0.13	0.03	-0.17	-0.1
Acss1	NM_080575	7.21	8.2	8.89	10.7	7.5	8.71	8.81	9.75		0.3	0.51	-0.08	-0.95	0.99	1.2	0.69	0.1
Acss2	NM_019811	8.14	8.1	9.2	9.61	7.95	8.19	8.89	8.92		-0.19	0.09	-0.31	-0.69	-0.04	0.23	1.11	0.7
Acta1	NM_009606	9.43	8.83	7.55	7.04	8.16	7.07	7.69	6.8		-1.27	-1.77	0.14	-0.24	-0.6	-1.09	-1.28	0.62
Acta2	NM_007392	15.7	14.65	12.78	9.33	13.69	11.6	12.65	10.03		-2.01	-3.05	-0.13	0.7	-1.05	-2.09	-1.87	1.04
Actb	NM_007393	18.49	18.39	18.44	18.45	18.46	18.4	18.2	18.54		-0.03	0	-0.24	0.09	-0.1	-0.06	0.05	-0.19
Actc1	NM_009608	10.89	10.33	7.22	6.32	9.12	7.53	7.56	6.54		-1.77	-2.79	0.34	0.22	-0.57	-1.59	-3.11	0.03
Actg1	NM_009609	16.61	16.31	16.62	16.88	16.16	15.91	16.26	16.89		-0.44	-0.4	-0.36	0.01	-0.3	-0.25	0.31	0.35
Actg2	NM_009610	7.23	7.11	6.41	6.05	8.06	7.29	6.48	6.2		0.83	0.18	0.07	0.15	-0.12	-0.77	-0.7	-0.81
Actl6a	NM_019673	12.52	12.65	12.62	12.74	11.89	12.3	12.98	12.41		-0.63	-0.35	0.35	-0.33	0.13	0.41	-0.03	0.68
Actl9	NM_183282	7.07	6.95	6.92	6.67	6.89	6.78	6.89	6.64		-0.18	-0.17	-0.02	-0.03	-0.12	-0.11	-0.03	0.11
Actn1	NM_134156	10.99	10.15	10.81	8.81	9.75	8.38	9.13	8.81		-1.24	-1.76	-1.67	0	-0.84	-1.36	0.66	0.75
Actn2	AK047768	6.24	6.27	6.26	6.5	6.28	6.21	6.14	6.2		0.05	-0.07	-0.11	-0.3	0.03	-0.08	-0.01	-0.06
Actn3	NM_013456	6.78	6.73	6.72	6.58	6.82	6.48	6.75	6.76		0.03	-0.25	0.03	0.18	-0.06	-0.34	-0.01	0.27
Actn4	NM_021895	15.14	14.73	14.33	13.9	15.13	14.9	14.38	14.13		-0.01	0.17	0.05	0.23	-0.41	-0.22	-0.4	-0.52
Actr10	NM_019785	14.97	14.81	14.6	14.21	15	15.12	14.86	14.5		0.03	0.31	0.26	0.29	-0.17	0.12	-0.21	-0.26
Actr1a	NM_016860	14.66	14.47	14.71	13.66	14.67	14.36	14.46	13.82		0	-0.12	-0.25	0.16	-0.19	-0.31	0.23	0.1
Actr1b	NM_146107	9.98	9.58	10.3	10	9.34	8.83	9.29	9.82		-0.63	-0.75	-1.02	-0.18	-0.4	-0.52	0.72	0.46
Actr2	NM_146243	13.39	13.32	13.38	13.38	13.38	13.62	13.19	13.2		0	0.3	-0.19	-0.18	-0.07	0.24	0.07	-0.43
Actr3	NM_023735	15.46	15.42	15.56	15.43	15.14	15.41	15.24	15.29		-0.31	0	-0.33	-0.14	-0.04	0.27	0.15	-0.18
Actr3b	NM_001004365	8.03	7.53	8.23	8.22	7.74	7.63	7.8	7.94		-0.29	0.1	-0.43	-0.28	-0.49	-0.11	0.7	0.17
Actr5	NM_175419	11.64	11.77	11.97	11.49	11.58	11.73	11.8	11.32		-0.06	-0.04	-0.17	-0.17	0.13	0.15	0.2	0.07
Actr6	NM_025914	11.47	11.51	11.14	11.22	11.27	11.43	11.09	10.92		-0.2	-0.08	-0.05	-0.3	0.05	0.16	-0.37	-0.34
Actr8	NM_027493	12.18	12.24	12.1	11.78	11.95	12.02	12.44	12		-0.23	-0.21	0.33	0.22	0.06	0.08	-0.14	0.41
Acvr1	NM_001110204	12.17	10.81	10.05	9	12.33	11.79	10.68	9.51		0.16	0.98	0.63	0.51	-1.36	-0.54	-0.76	-1.11
Acvr1b	NM_007395	10.66	10.81	10.67	9.53	10.57	10.6	10.55	9.93		-0.09	-0.21	-0.12	0.4	0.14	0.03	-0.14	-0.04
Acvr1c	NM_001111030	5.95	6.04	6.15	6.14	6.04	5.99	6.16	6.19		0.09	-0.05	0.01	0.05	0.09	-0.05	0.11	0.17
Acvr2a	NM_007396	7.08	6.95	6.73	6.54	7.26	7.03	6.84	6.65		0.18	0.09	0.11	0.11	-0.14	-0.23	-0.22	-0.19
Acvr2b	NM_007397	13.74	13.62	13.53	12.32	13.72	13.36	13.54	12.32		-0.03	-0.26	0.01	0	-0.12	-0.35	-0.09	0.18
Acvrl1	NM_009612	11.74	10.38	8.54	8.52	11.95	11.53	9.83	10.43		0.21	1.15	1.29	1.91	-1.36	-0.42	-1.85	-1.7
Acy1	NM_025371	8.48	8.62	9.27	9.42	7.51	7.52	8.57	8.98		-0.97	-1.1	-0.69	-0.44	0.13	0.01	0.65	1.05
Acy3	NM_027857	10.27	11.11	11.78	9.54	12.86	12.43	11.93	10.87		2.59	1.32	0.15	1.33	0.84	-0.43	0.67	-0.5
Acyp1	AK027969	6.63	6.8	6.88	7.65	6.73	6.81	6.67	7.46		0.1	0.01	-0.21	-0.19	0.17	0.08	0.08	-0.13
Acyp2	NM_029344	6.81	6.81	6.38	7.49	7.68	7.33	6.31	7.94		0.87	0.52	-0.07	0.45	0	-0.35	-0.43	-1.02
Ada	NM_007398	9.47	9.57	9.74	10.8	8.49	8.84	9.55	10.5		-0.98	-0.73	-0.19	-0.3	0.1	0.35	0.17	0.71
Adad1	NM_009350	6.23	6.45	6.29	6.22	6.37	6.36	6.3	6.2		0.13	-0.09	0.01	-0.03	0.22	0	-0.16	-0.06
Adal	NM_029475	8.73	8.85	8.72	9.13	8.84	9.01	8.79	9.03		0.11	0.17	0.07	-0.1	0.12	0.17	-0.13	-0.22
Adam10	NM_007399	13.64	13.75	13.59	13.49	14.1	14.05	14.13	13.83		0.46	0.3	0.54	0.34	0.11	-0.05	-0.16	0.08
Adam11	NM_009613	8.61	8.49	8.94	8.23	9	8.5	8.59	8		0.39	0.01	-0.35	-0.23	-0.12	-0.5	0.45	0.09
Adam12	NM_007400	7.28	7.32	7.26	6.67	8.28	8.2	7.37	7.25		1.01	0.88	0.11	0.58	0.04	-0.09	-0.05	-0.82
Adam15	NM_001037722	16.63	15.67	14.6	13.84	16.26	16.26	14.58	14.84		-0.36	0.59	-0.03	1	-0.96	-0.01	-1.06	-1.68
Adam17	NM_009615	7.29	7.33	7.29	7.48	7.24	7.36	6.97	7.35		-0.05	0.04	-0.32	-0.13	0.04	0.12	-0.03	-0.39
Adam19	NM_009616	12.99	11.5	7.41	8.26	10.42	10.77	8.63	8.94		-2.56	-0.74	1.23	0.68	-1.48	0.34	-4.09	-2.13
Adam1a	NM_172126	6.67	6.57	6.75	7.14	6.61	6.72	6.7	6.9		-0.06	0.15	-0.05	-0.24	-0.1	0.11	0.18	-0.02
Adam21	NM_020330	6.76	6.75	6.81	6.7	6.88	6.96	6.77	6.63		0.12	0.21	-0.04	-0.07	-0.01	0.08	0.06	-0.18
Adam22	NM_001098225	6.24	6.34	6.19	6.46	6.23	6.27	6.15	6.3		-0.01	-0.07	-0.04	-0.16	0.11	0.05	-0.15	-0.13
Adam23	NM_011780	7.14	6.7	6.41	6.32	7.3	7.12	7.37	7.61		0.16	0.43	0.96	1.29	-0.44	-0.18	-0.29	0.25
Adam26a	NM_010085	6.26	6.08	6.28	6.26	6.12	6.12	6.13	6.26		-0.14	0.03	-0.15	0	-0.18	0	0.2	0.02
Adam26b	NM_001009547	7.94	7.72	7.43	6.81	7.26	7.14	7.03	6.82		-0.68	-0.58	-0.39	0.01	-0.22	-0.12	-0.3	-0.11
Adam3	NM_009619	6.2	6.17	6.07	6.13	6.13	6.28	6.21	6.3		-0.07	0.11	0.15	0.17	-0.03	0.15	-0.1	-0.06
Adam32	NM_153397	6.49	6.67	6.58	6.47	6.56	6.71	6.58	6.68		0.06	0.03	0.01	0.21	0.18	0.15	-0.1	-0.12
Adam33	NM_033615	7.25	6.86	7.37	8.05	7	6.82	6.94	7.22		-0.24	-0.03	-0.43	-0.83	-0.39	-0.18	0.52	0.12
Adam34	NM_145745	5.95	5.95	5.96	6.15	5.99	5.98	5.94	6.11		0.04	0.03	-0.02	-0.03	0	-0.01	0.01	-0.03
Adam4	NM_009620	6.76	6.84	6.61	7.01	7.05	7.12	6.72	7.01		0.28	0.28	0.11	0	0.08	0.07	-0.23	-0.4
Adam5	NM_007401	6.48	6.61	6.65	6.67	6.57	6.55	6.29	6.66		0.09	-0.06	-0.36	-0.01	0.14	-0.02	0.04	-0.26
Adam6b	NM_001009545	7.07	7.14	6.98	6.81	6.96	6.97	7.02	6.81		-0.11	-0.17	0.04	0	0.08	0.01	-0.16	0.05
Adam8	NM_007403	8.73	9.13	9.19	11.7	8.92	9.18	9.01	11.28		0.19	0.05	-0.18	-0.42	0.4	0.26	0.07	-0.16
Adam9	NM_007404	12.47	12.54	12.3	11.2	12.57	12.67	12.63	12.11		0.1	0.12	0.33	0.91	0.07	0.1	-0.24	-0.03
Adamdec1	NM_021475	5.99	6.01	6.04	6.46	6.04	6.14	6.08	6.29		0.05	0.12	0.04	-0.17	0.02	0.1	0.03	-0.05
Adamts1	NM_009621	12.36	11.54	10.21	10.06	12.88	13.3	11.12	12.1		0.51	1.75	0.91	2.04	-0.82	0.42	-1.33	-2.17
Adamts10	NM_172619	8.11	8.04	8.38	8.59	8.36	7.94	8.56	8.67		0.25	-0.1	0.18	0.08	-0.07	-0.42	0.35	0.63
Adamts12	NM_175501	6.06	6	6.11	6.19	6.06	6.09	6.09	6.01		0	0.09	-0.02	-0.18	-0.06	0.03	0.11	0
Adamts13	NM_001001322	6.1	6.07	6.04	6.19	6.05	6.02	6.06	6.19		-0.05	-0.05	0.01	0	-0.03	-0.03	-0.03	0.03
Adamts14	NM_001081127	7.89	7.28	6.77	6.98	7.73	7.04	6.62	7.06		-0.16	-0.24	-0.16	0.08	-0.61	-0.69	-0.51	-0.42
Adamts15	NM_001024139	7.15	6.69	6	6.25	7.02	7.22	6.54	7.28		-0.13	0.53	0.53	1.03	-0.45	0.21	-0.69	-0.69
Adamts16	NM_172053	6.14	6.08	6.12	6.07	6.09	6.14	6.04	6.18		-0.05	0.07	-0.08	0.1	-0.06	0.06	0.04	-0.11
Adamts17	NM_001033877	7.32	6.6	6.07	6.35	7.89	7.96	6.53	7.05		0.57	1.36	0.46	0.7	-0.71	0.08	-0.53	-1.44
Adamts19	NM_175506	6	6.35	6.62	6.42	6.02	6.1	6.38	6.3		0.02	-0.25	-0.24	-0.12	0.35	0.08	0.27	0.28
Adamts2	NM_175643	6.8	6.73	6.32	6.34	6.5	6.39	6.41	6.38		-0.3	-0.34	0.1	0.04	-0.07	-0.11	-0.41	0.03
Adamts3	NM_177872	6.28	6.85	7.3	6.81	6.15	6.64	6.99	6.6		-0.13	-0.2	-0.31	-0.21	0.57	0.49	0.45	0.34
Adamts4	NM_172845	7.87	7.08	6.24	6.78	8.32	7.93	6.7	7.36		0.45	0.84	0.46	0.58	-0.79	-0.4	-0.85	-1.23
Adamts5	NM_011782	6.24	6.26	6.1	6.28	6.7	6.63	6.23	6.99		0.46	0.37	0.13	0.71	0.02	-0.08	-0.16	-0.4
Adamts6	NM_001081020	6.5	6.59	6.55	6.68	6.34	6.5	6.45	6.85		-0.16	-0.09	-0.1	0.17	0.1	0.16	-0.05	-0.05
Adamts7	NM_001003911	7.79	6.88	6.05	6.17	7.61	6.91	6.26	6.43		-0.18	0.02	0.21	0.26	-0.91	-0.7	-0.84	-0.65
Adamts8	NM_013906	7.1	6.8	6.6	6.55	7.96	8.05	6.87	6.96		0.85	1.25	0.27	0.41	-0.3	0.09	-0.2	-1.18
Adamts9	NM_175314	10.58	9.61	7.56	7.81	9.75	9.96	8.9	8.94		-0.83	0.35	1.34	1.13	-0.97	0.22	-2.05	-1.06
Adamtsl1	AK020115	6.33	6.44	6.47	6.97	6.51	6.88	7.15	7.25		0.18	0.44	0.67	0.28	0.11	0.37	0.03	0.27
Adamtsl2	NM_029981	6.89	6.85	6.59	6.27	7.11	6.94	6.39	6.32		0.22	0.08	-0.21	0.05	-0.03	-0.17	-0.26	-0.55
Adamtsl4	NM_144899	7.61	7.32	7.72	7.1	8.54	8.2	7.58	7.83		0.93	0.88	-0.14	0.73	-0.29	-0.34	0.4	-0.62
Adamtsl5	NM_025629	7.44	7.11	6.97	7.86	8.45	7.7	7.91	8.68		1	0.59	0.94	0.82	-0.33	-0.74	-0.14	0.21
Adap1	NM_172723	9.39	11.38	13.83	13.03	10.38	10.39	12.7	12.16		0.99	-0.99	-1.14	-0.87	1.99	0.01	2.46	2.31
Adap2	NM_172133	6.61	6.55	7.06	8.09	7.18	7.06	6.89	7.73		0.57	0.51	-0.16	-0.36	-0.06	-0.12	0.51	-0.16
Adar	NM_001038587	10.48	10.59	11.04	12.16	10.65	10.62	10.76	12.62		0.17	0.03	-0.28	0.46	0.12	-0.02	0.45	0.14
Adarb1	NM_001024837	12.28	11.33	8.88	9.5	13.39	13.23	10.97	11.71		1.11	1.9	2.1	2.21	-0.96	-0.16	-2.45	-2.26
Adat1	NM_013925	8.74	9.12	9.11	9.37	8.34	8.5	8.49	8.8		-0.41	-0.62	-0.62	-0.57	0.38	0.17	-0.01	-0.01
Adat2	NM_025748	12.33	12.59	12.49	11.8	11.99	12.12	12.18	11.31		-0.34	-0.47	-0.31	-0.49	0.26	0.13	-0.1	0.07
Adat3	NM_001100606	11.09	10.85	10.55	10.19	11.17	10.95	10.45	10.03		0.08	0.1	-0.1	-0.16	-0.24	-0.22	-0.3	-0.5
Adc	NM_172875	8.1	8.15	7.79	6.96	7.82	7.77	7.75	7		-0.28	-0.37	-0.04	0.04	0.04	-0.05	-0.36	-0.03
Adck1	NM_028105	11.11	11.7	11.92	11.37	11.04	11.33	11.66	11.36		-0.07	-0.37	-0.26	-0.01	0.59	0.29	0.22	0.33
Adck2	NM_178873	9.29	9.51	10.04	9.25	9.62	9.4	9.63	9.23		0.33	-0.11	-0.41	-0.02	0.22	-0.22	0.53	0.23
Adck3	NM_023341	6.7	7.14	7.47	7.51	6.82	7.07	7.64	7.79		0.12	-0.07	0.17	0.28	0.43	0.25	0.34	0.57
Adck4	NM_133770	10.27	10.64	11.57	10.72	10.07	9.96	10.79	10.24		-0.2	-0.67	-0.78	-0.48	0.37	-0.11	0.94	0.83
Adck5	NM_172960	12.78	13.28	13.28	12.72	13.14	13.23	13.16	12.77		0.35	-0.05	-0.12	0.05	0.5	0.09	0	-0.07
Adcy10	NM_173029	6.14	6.15	6.17	6.06	6.17	6.08	6.15	6.15		0.03	-0.07	-0.02	0.09	0.01	-0.09	0.02	0.07
Adcy4	NM_080435	12.85	11.11	8.74	8.25	13.41	12.18	10.08	9.82		0.56	1.07	1.34	1.57	-1.74	-1.23	-2.37	-2.1
Adcy5	NM_001012765	6.2	6.14	6.18	6.19	6.28	6.36	6.16	6.09		0.08	0.22	-0.03	-0.1	-0.07	0.08	0.05	-0.2
Adcy6	NM_007405	11.5	10.67	9.78	10.96	11.41	11.19	11.21	11.77		-0.09	0.53	1.43	0.81	-0.84	-0.22	-0.88	0.02
Adcy7	NM_001037724	7.1	10.29	12.15	12.91	8.87	10.37	11.79	12.76		1.76	0.08	-0.36	-0.15	3.19	1.51	1.86	1.42
Adcy9	NM_009624	9.64	11.34	11.74	12.49	8.52	9.99	11.67	11.88		-1.12	-1.35	-0.06	-0.61	1.69	1.46	0.4	1.69
Adcyap1	NM_009625	6.34	6.12	6.32	6.75	6.32	6.29	6.06	6.4		-0.02	0.17	-0.26	-0.35	-0.22	-0.03	0.2	-0.23
Add1	NM_001102444	12.84	12.6	12.72	12.82	12.94	12.62	12.59	13.01		0.09	0.02	-0.13	0.19	-0.24	-0.32	0.12	-0.03
Add2	NM_013458	7.54	6.76	7.14	12.96	7.26	7.19	7.35	11.91		-0.28	0.43	0.21	-1.05	-0.77	-0.07	0.38	0.16
Add3	NM_001164099	12.23	11.78	12.35	10.8	12.48	12.45	12.15	11.1		0.25	0.67	-0.2	0.3	-0.46	-0.04	0.58	-0.3
Adh5	NM_007410	7.98	8.35	8.09	7.33	7.8	7.9	7.79	7.43		-0.18	-0.45	-0.3	0.1	0.37	0.1	-0.26	-0.11
Adi1	NM_134052	10.15	10.53	10.72	10.79	9.51	9.9	10.78	10.51		-0.64	-0.63	0.07	-0.28	0.38	0.39	0.19	0.89
Adig	NM_145635	6.69	6.71	6.62	6.72	6.57	6.48	6.49	6.68		-0.11	-0.23	-0.13	-0.04	0.02	-0.1	-0.08	0.01
Adipor1	NM_028320	12.91	12.59	12.7	11.88	13.26	13.2	12.82	12.38		0.35	0.61	0.12	0.5	-0.32	-0.06	0.11	-0.38
Adipor2	NM_197985	14.86	15.53	15.74	14.97	14.6	15.05	15.5	15		-0.26	-0.48	-0.25	0.03	0.67	0.45	0.21	0.45
Adk	NM_134079	12.75	12.54	12.29	12.72	12.94	12.27	12.69	12.48		0.19	-0.26	0.4	-0.24	-0.21	-0.67	-0.25	0.42
Adm	NM_009627	7.48	8.37	8.78	7.24	7.54	7.8	8.01	7.49		0.07	-0.58	-0.77	0.25	0.89	0.25	0.41	0.22
Adm2	NM_182928	6.2	6.07	6.26	6.61	6.03	6	6.14	6.49		-0.17	-0.07	-0.11	-0.12	-0.13	-0.03	0.19	0.14
Adnp	NM_009628	11.58	11.37	11.53	11.54	11.5	11.46	11.52	11.58		-0.08	0.09	-0.01	0.04	-0.2	-0.04	0.16	0.06
Adnp2	NM_175028	9.3	9.2	9.24	9.44	9.44	9.18	9.28	9.53		0.14	-0.01	0.04	0.09	-0.11	-0.26	0.05	0.1
Ado	NM_001005419	9.55	9.59	9.71	9.64	9.3	9.09	8.91	9.21		-0.26	-0.5	-0.79	-0.43	0.03	-0.2	0.12	-0.18
Adora1	NM_001008533	7.56	6.58	6.04	6.53	8.91	8.59	6.52	7.32		1.35	2.01	0.48	0.79	-0.97	-0.31	-0.54	-2.08
Adora2a	NM_009630	10.98	11.05	9.82	8.96	11.33	11.74	10.17	9.4		0.35	0.7	0.35	0.44	0.07	0.41	-1.23	-1.57
Adora2b	NM_007413	6.91	6.82	7.41	7.51	7.01	6.55	6.84	7.25		0.1	-0.27	-0.56	-0.26	-0.09	-0.46	0.59	0.29
Adora3	NM_009631	7.58	8.56	8.39	8.33	6.83	7.55	8.34	8.53		-0.74	-1.01	-0.05	0.2	0.98	0.71	-0.17	0.79
Adpgk	NM_028121	9.15	9.2	9.27	8.93	9.11	8.95	9.29	8.73		-0.04	-0.25	0.02	-0.2	0.05	-0.16	0.07	0.34
Adprh	NM_007414	13.9	14.04	13.88	13.45	13.95	14.14	14.2	13.61		0.06	0.1	0.32	0.16	0.14	0.19	-0.16	0.06
Adprhl1	NM_172750	7.89	7.83	7.56	7.43	7.9	7.83	7.48	7.19		0.01	0	-0.08	-0.24	-0.06	-0.07	-0.28	-0.35
Adprhl2	NM_133883	11.07	11.32	11.72	11.04	10.5	10.27	11.37	10.68		-0.57	-1.05	-0.35	-0.36	0.25	-0.23	0.4	1.1
Adra1b	NM_007416	9.48	9.21	9.85	9.44	9.33	8.75	8.53	9.36		-0.15	-0.47	-1.31	-0.08	-0.26	-0.58	0.64	-0.21
Adra1d	NM_013460	6.42	6.28	6.29	6.26	6.34	6.33	6.28	6.19		-0.08	0.05	-0.01	-0.08	-0.14	-0.01	0.01	-0.05
Adra2a	NM_007417	10.66	10.59	8.8	9.78	13.86	13.88	12.87	12.04		3.2	3.29	4.07	2.26	-0.06	0.02	-1.79	-1.01
Adra2b	NM_009633	8.01	7.43	8.31	10.25	8.59	8.16	8.56	9.76		0.59	0.73	0.25	-0.49	-0.58	-0.43	0.88	0.4
Adra2c	NM_007418	6.55	6.4	6.6	7.77	6.71	7.56	8.19	8.82		0.16	1.16	1.59	1.05	-0.15	0.86	0.2	0.63
Adrb1	NM_007419	7.18	6.54	6.33	6.9	7.21	6.77	6.24	6.94		0.03	0.23	-0.1	0.04	-0.64	-0.44	-0.21	-0.54
Adrb2	NM_007420	6.45	6.42	6.83	7.11	6.14	6.22	6.4	6.89		-0.3	-0.2	-0.43	-0.22	-0.02	0.08	0.4	0.17
Adrb3	NM_013462	9.83	8.53	6.87	6.66	9.2	8.43	7.5	7.47		-0.63	-0.1	0.64	0.81	-1.3	-0.77	-1.66	-0.93
Adrbk1	NM_130863	13.68	14.08	14.4	13.23	13.43	13.91	13.71	13.05		-0.25	-0.17	-0.69	-0.18	0.39	0.48	0.32	-0.2
Adrbk2	NM_177078	6.62	6.91	7.59	7.39	7.61	7.84	7.62	7.37		1	0.94	0.03	-0.02	0.29	0.23	0.69	-0.22
Adrm1	NM_019822	13.67	13.7	14.14	13.33	13.76	13.31	13.62	13.34		0.09	-0.39	-0.52	0.01	0.03	-0.45	0.45	0.32
Adsl	NM_009634	11.8	12.02	12.48	12.38	10.85	11.05	12.19	11.84		-0.95	-0.97	-0.29	-0.54	0.22	0.2	0.46	1.14
Adss	NM_007422	11.8	11.77	11.74	10.45	12.08	12.17	11.6	10.67		0.28	0.4	-0.15	0.22	-0.03	0.09	-0.03	-0.58
Adssl1	NM_007421	8.29	10.27	11.7	11.55	9.51	10.58	11.52	11.66		1.22	0.31	-0.18	0.11	1.98	1.07	1.42	0.94
Aebp1	NM_009636	11.24	10.96	10.56	9.77	12.99	11.68	11.45	10.5		1.75	0.72	0.89	0.73	-0.27	-1.31	-0.4	-0.23
Aebp2	NM_009637	9.8	9.92	9.87	9.78	9.63	9.88	9.81	9.55		-0.16	-0.04	-0.06	-0.23	0.12	0.24	-0.05	-0.07
Aen	NM_026531	15.31	15.29	14.96	14.93	14.81	15.11	14.72	14.62		-0.5	-0.18	-0.23	-0.31	-0.01	0.3	-0.33	-0.38
Aes	NM_010347	12.52	12.42	12.83	12.88	12.53	12.28	12.17	12.96		0.01	-0.14	-0.66	0.08	-0.1	-0.25	0.41	-0.11
Af067061	NM_199060	6.3	6.31	6.12	6.36	6.12	6.16	6.22	6.05		-0.18	-0.15	0.1	-0.31	0.01	0.04	-0.19	0.06
AF067063	NM_001001449	9.41	9.21	9.99	9.4	9.55	9.11	9.52	9.11		0.15	-0.1	-0.47	-0.29	-0.2	-0.45	0.78	0.41
AF251705	NM_134158	5.98	7.15	9.24	11.74	6.05	6.17	8	11.17		0.06	-0.97	-1.23	-0.57	1.17	0.13	2.09	1.83
Af366264	NM_153093	6.35	6.3	6.32	6.27	6.3	6.32	6.3	6.35		-0.05	0.02	-0.02	0.08	-0.05	0.02	0.01	-0.02
Af529169	NM_153509	5.98	6.04	6.03	6.81	6.04	6.01	6.21	7.35		0.06	-0.03	0.18	0.54	0.06	-0.03	-0.01	0.2
Afap1	NM_027373	10.98	10.38	9.66	9.07	11.8	10.38	9.95	10.13		0.82	0.01	0.29	1.06	-0.6	-1.42	-0.72	-0.43
Afap1l1	NM_178928	13.67	13.18	12.22	11.97	13.86	13.69	13.41	13.76		0.19	0.51	1.19	1.79	-0.49	-0.17	-0.96	-0.28
Afap1l2	NM_146102	6.89	6.5	6.1	6	8.33	7.04	6.89	6.24		1.44	0.54	0.79	0.24	-0.39	-1.29	-0.4	-0.14
Aff1	NM_133919	8.41	8.43	8.53	8.91	8.82	8.68	8.59	9.05		0.41	0.25	0.06	0.14	0.02	-0.15	0.1	-0.09
Aff3	AK046648	8.91	8.49	8.56	7.6	9.77	8.72	8.83	7.77		0.86	0.23	0.26	0.17	-0.42	-1.05	0.08	0.11
Aff4	NM_033565	9.54	9.26	8.86	9.27	10.22	10.02	8.95	10.49		0.68	0.75	0.09	1.22	-0.27	-0.2	-0.4	-1.06
Afg3l1	NM_054070	11.63	11.6	11.72	11.54	10.94	10.92	11.29	11.17		-0.69	-0.68	-0.43	-0.37	-0.03	-0.02	0.11	0.37
Afg3l2	NM_027130	11.64	11.98	11.98	11.72	11.47	11.92	12.19	11.26		-0.17	-0.06	0.21	-0.46	0.34	0.45	0	0.27
Afmid	NM_027827	7.04	7.02	7.18	7.76	6.72	6.92	7.33	7.34		-0.32	-0.1	0.15	-0.42	-0.02	0.2	0.16	0.41
Afp	NM_007423	6.31	7.06	7.85	9.63	6.21	6.42	7.01	9.47		-0.1	-0.64	-0.84	-0.16	0.75	0.21	0.79	0.59
Aftph	NM_181411	11.38	11.94	12.02	12.85	11.59	11.91	11.89	12.25		0.21	-0.03	-0.13	-0.6	0.56	0.32	0.08	-0.02
Aga	NM_001005847	8.02	8.46	8.55	9.32	8.49	8.32	8.42	9.42		0.47	-0.15	-0.13	0.1	0.44	-0.17	0.09	0.11
Agap1	NM_178119	11.42	11.16	10.46	9.59	11.75	11.62	10.68	10.78		0.33	0.47	0.21	1.19	-0.26	-0.13	-0.69	-0.95
Agap2	NM_001033263	6.41	6.37	6.4	6.27	6.71	7.08	6.64	6.43		0.3	0.7	0.24	0.16	-0.03	0.37	0.03	-0.43
Agap3	NM_139153	14.16	13.9	13.55	13.41	14.1	14.21	13.34	13.56		-0.06	0.31	-0.21	0.15	-0.27	0.1	-0.35	-0.86
Agbl2	NM_178755	6.11	6.02	6.04	6.19	6.19	6.09	5.98	6.65		0.08	0.07	-0.05	0.45	-0.09	-0.1	0.02	-0.11
Agbl3	NM_178630	6.37	6.24	6.09	7.36	6.38	6.44	6.54	7.18		0.01	0.2	0.45	-0.18	-0.13	0.05	-0.16	0.1
Agbl4	NM_030231	6.3	6.13	6.33	6.19	6.25	6.17	6.26	6.11		-0.04	0.04	-0.07	-0.08	-0.16	-0.08	0.2	0.09
Agbl5	NM_174849	8.55	8.84	9.32	8.66	8.43	8.16	8.83	8.39		-0.13	-0.69	-0.49	-0.27	0.29	-0.27	0.48	0.67
Ager	NM_007425	6.93	7.03	7.27	6.99	7.08	6.81	7.12	7.18		0.15	-0.22	-0.16	0.19	0.1	-0.27	0.25	0.31
Agfg1	NM_010472	11.58	10.94	10.38	11.14	11.65	11.65	11.3	11.35		0.07	0.7	0.92	0.21	-0.63	0	-0.57	-0.35
Agfg2	NM_178162	8.12	8.44	8.92	9.63	8.32	8.49	8.66	9.07		0.2	0.04	-0.25	-0.56	0.32	0.16	0.47	0.18
Aggf1	NM_025630	13.96	14.14	14.04	13.79	13.89	14.12	14.14	13.73		-0.07	-0.02	0.1	-0.06	0.18	0.24	-0.1	0.02
Agk	NM_023538	10.88	11.28	11.13	10.87	10.79	11.07	10.91	10.68		-0.09	-0.22	-0.21	-0.19	0.4	0.27	-0.16	-0.15
Agl	NM_001081326	10.38	10.93	10.96	10.57	10.2	10.74	10.79	10.57		-0.18	-0.19	-0.17	0	0.55	0.54	0.03	0.05
Agmat	NM_001081408	7.6	7.42	7.66	8.43	7.73	7.57	7.7	8.26		0.13	0.15	0.03	-0.17	-0.18	-0.16	0.24	0.12
Agpat1	NM_001163379	12.29	12.36	12.28	12.44	12.65	12.63	11.74	12.5		0.36	0.27	-0.54	0.06	0.07	-0.02	-0.08	-0.89
Agpat2	NM_026212	9.54	10.2	11.69	10.87	8.46	9.07	10.89	10.5		-1.08	-1.12	-0.8	-0.37	0.65	0.61	1.49	1.81
Agpat3	NM_053014	13.16	12.57	11.76	11.3	12.62	12.58	11.78	11.72		-0.54	0.01	0.01	0.42	-0.59	-0.05	-0.8	-0.8
Agpat4	NM_026644	14.59	13.41	12.4	12.99	15.21	14.68	13.03	13.89		0.62	1.27	0.62	0.9	-1.17	-0.53	-1.01	-1.65
Agpat5	NM_026792	11.72	11.98	12.04	12.31	11.66	11.94	12.02	12.05		-0.06	-0.04	-0.02	-0.26	0.26	0.28	0.06	0.08
Agpat6	NM_018743	13.91	13.61	13.44	13.87	13.65	13.55	13.35	13.98		-0.26	-0.06	-0.09	0.11	-0.3	-0.1	-0.17	-0.19
Agpat9	NM_172715	8.49	8.32	7.1	7.47	8.27	7.06	6.91	7.63		-0.22	-1.26	-0.19	0.16	-0.17	-1.22	-1.22	-0.15
Agps	NM_172666	12.89	12.97	12.79	12.47	12.61	12.88	12.47	12.22		-0.28	-0.09	-0.33	-0.25	0.08	0.27	-0.17	-0.41
Agrn	NM_021604	10.29	9.83	9.45	10.56	10.74	10.48	10.07	11.19		0.46	0.65	0.62	0.63	-0.46	-0.26	-0.38	-0.41
Agrp	NM_007427	6.6	6.99	6.6	6.84	6.78	6.97	6.55	6.85		0.18	-0.01	-0.05	0.01	0.39	0.19	-0.39	-0.42
Agt	NM_007428	7.56	6.7	7.17	7.04	6.94	7.16	7.58	6.98		-0.62	0.46	0.41	-0.06	-0.86	0.22	0.46	0.42
Agtpbp1	NM_023328	7.68	7.66	7.74	8.34	7.74	7.69	8.07	8.3		0.06	0.03	0.34	-0.04	-0.02	-0.05	0.08	0.38
Agtrap	NM_009642	8.77	10.55	11.32	9.07	10.73	10.42	10.7	9.54		1.96	-0.13	-0.62	0.47	1.78	-0.31	0.77	0.27
Agxt2	NM_001031851	7	6.84	7.17	6.51	7.01	6.89	6.9	6.46		0.01	0.05	-0.27	-0.05	-0.16	-0.12	0.33	0.01
Agxt2l1	NM_027907	6.88	7.02	6.6	6.36	7	7.14	6.96	6.49		0.12	0.12	0.36	0.13	0.14	0.14	-0.42	-0.18
Agxt2l2	NM_028398	10.27	10.85	10.93	10.44	10.64	10.91	11.04	10.39		0.36	0.06	0.1	-0.05	0.58	0.27	0.08	0.13
Ahctf1	NM_026375	11.83	11.88	11.92	12.07	11.75	11.73	12.26	11.99		-0.08	-0.15	0.33	-0.08	0.05	-0.02	0.04	0.53
Ahcy	NM_016661	9.57	9.67	10.26	10.21	8.37	8.3	8.97	9.4		-1.2	-1.37	-1.3	-0.81	0.1	-0.07	0.59	0.67
Ahcyl1	NM_145542	9.71	9.65	9.42	9.55	9.27	9.46	9.82	9.45		-0.45	-0.19	0.41	-0.1	-0.07	0.19	-0.23	0.37
Ahcyl2	NM_021414	9.55	9.75	9.84	9.59	9.85	9.73	9.71	9.51		0.3	-0.02	-0.13	-0.08	0.2	-0.12	0.09	-0.02
Ahdc1	NM_146155	8.6	8.85	8.84	8.23	8.72	8.78	9	8.35		0.12	-0.08	0.17	0.12	0.26	0.06	-0.02	0.23
Ahi1	NM_026203	7.01	7.49	7.48	8.44	6.91	7.16	7.82	8.41		-0.09	-0.33	0.33	-0.03	0.49	0.25	-0.01	0.66
Ahnak	NM_001039959	10.25	9.43	8.89	9.73	10.29	9.75	9.32	10.42		0.04	0.32	0.42	0.69	-0.82	-0.53	-0.53	-0.44
Ahnak2	XM_003085568	8.34	7.66	8.12	8.27	8.49	7.72	7.39	9.11		0.15	0.06	-0.73	0.84	-0.68	-0.77	0.45	-0.33
Ahr	NM_013464	7.44	7.74	7.76	8.14	7.96	7.99	7.77	8.28		0.52	0.25	0.01	0.14	0.3	0.03	0.01	-0.22
Ahrr	NM_009644	6.77	7.14	7.58	6.87	6.78	7.05	7.46	6.85		0.01	-0.09	-0.12	-0.02	0.37	0.27	0.44	0.41
Ahsa1	NM_146036	15.63	15.97	16.23	15.43	14.92	15.13	15.86	15.01		-0.72	-0.85	-0.38	-0.42	0.34	0.21	0.26	0.73
Ahsa2	NM_172391	6.44	6.57	6.4	6.88	6.4	6.53	6.61	6.58		-0.04	-0.04	0.21	-0.3	0.13	0.13	-0.17	0.08
Ahsg	NM_013465	9.13	7.1	6.2	6.97	6.78	6.35	6.51	6.8		-2.36	-0.74	0.31	-0.17	-2.04	-0.42	-0.9	0.16
Ahsp	NM_133245	6.56	7.24	9.88	15.19	6.53	6.37	8.43	13.36		-0.03	-0.88	-1.44	-1.83	0.69	-0.16	2.64	2.07
AI118078	NM_172923	9.42	9.21	9.66	9.93	9.26	9.14	9.43	9.84		-0.15	-0.07	-0.22	-0.09	-0.21	-0.13	0.45	0.3
Ai182371	NM_178885	6.39	6.32	6.34	6.19	6.28	6.34	6.36	6.24		-0.11	0.03	0.02	0.05	-0.07	0.07	0.02	0.01
AI314180	NM_172381	9.59	9.6	9.65	10.17	9.64	10	10.92	10.18		0.05	0.4	1.27	0.01	0.01	0.37	0.05	0.92
Ai314831	NR_015462	6.06	6.1	6.13	5.99	6.06	6.1	6.15	6.08		0.01	0	0.03	0.09	0.05	0.04	0.02	0.05
AI314976	NM_207219	12.52	12.95	12.96	11.8	12.3	12.56	12.72	11.36		-0.22	-0.4	-0.24	-0.44	0.43	0.26	0.01	0.17
AI316807	NM_001012667	10.92	10.67	10.3	10.86	11.15	10.81	9.96	11.01		0.22	0.15	-0.34	0.15	-0.26	-0.34	-0.36	-0.85
AI413582	NM_001002895	12.99	12.89	13.16	13.02	13.56	13.18	12.83	13.24		0.57	0.29	-0.33	0.22	-0.09	-0.37	0.26	-0.36
AI428936	NM_153577	9.96	10.73	11.42	9.14	10.69	10.29	10.74	9.21		0.73	-0.44	-0.68	0.07	0.77	-0.4	0.69	0.45
AI429214	NM_001039220	7.16	7.32	7.17	7.93	7.14	7.16	6.83	7.79		-0.02	-0.15	-0.34	-0.14	0.16	0.02	-0.15	-0.34
AI462493	NM_001160356	14.11	14.48	14.56	13.25	14.5	14.68	14.53	13.37		0.39	0.2	-0.03	0.12	0.36	0.17	0.08	-0.15
Ai463229	XR_105529	6.07	6.26	6.21	6.85	6.02	6.15	6.25	6.56		-0.05	-0.11	0.04	-0.29	0.19	0.13	-0.05	0.1
AI464131	NM_001085515	7.46	7.18	7.22	6.86	7.12	6.78	7.15	7.34		-0.34	-0.39	-0.08	0.48	-0.29	-0.34	0.05	0.36
AI467606	NM_178901	9.38	11.7	12.32	11.67	9.28	10.72	11.67	11.25		-0.11	-0.98	-0.65	-0.42	2.31	1.44	0.63	0.96
AI480653	NM_198626	10.66	10.47	9.92	9.5	10.3	10.64	9.74	9.58		-0.36	0.17	-0.18	0.08	-0.19	0.34	-0.55	-0.9
Ai593442	NM_178906	6.49	6.51	6.41	6.44	6.35	6.38	6.39	6.25		-0.14	-0.13	-0.02	-0.19	0.02	0.04	-0.1	0.01
AI597468	NM_001013028	12.16	11.48	11.19	11.51	12.1	11.9	11.18	11.58		-0.06	0.42	-0.01	0.07	-0.68	-0.2	-0.29	-0.72
AI597479	NM_133818	10.99	11.22	11.32	11.44	10.89	10.99	10.94	11.23		-0.1	-0.23	-0.38	-0.21	0.23	0.11	0.1	-0.05
AI606181	BC116839	8.92	9.02	9.06	9.06	8.79	8.93	9.12	8.88		-0.13	-0.09	0.06	-0.18	0.1	0.14	0.04	0.19
AI606473	XR_106429	6.41	6.19	6.03	7.4	7.54	6.88	6.12	6.71		1.13	0.7	0.09	-0.69	-0.22	-0.65	-0.15	-0.77
Ai607873	XM_003084474	6.17	6	6.07	9.72	6.19	6.08	6.17	10.03		0.02	0.08	0.09	0.31	-0.17	-0.11	0.08	0.09
AI661453	NM_145489	8.78	7.69	6.76	7.21	7.42	7.38	6.64	7.16		-1.36	-0.31	-0.12	-0.05	-1.09	-0.04	-0.93	-0.74
AI836003	NM_177716	7.85	6.88	6.39	6.32	7.74	7.13	6.43	7.1		-0.1	0.25	0.04	0.78	-0.96	-0.61	-0.5	-0.7
AI837181	NM_134149	10.98	10.76	11.27	10.45	11.04	10.52	10.81	10.7		0.06	-0.23	-0.45	0.25	-0.22	-0.52	0.51	0.29
AI846148	NM_001033139	11.11	10.8	10.63	10.05	11.13	11.17	10.68	10.31		0.02	0.37	0.04	0.26	-0.32	0.04	-0.17	-0.49
AI848100	NM_172645	7.25	7.16	6.88	7.48	7.47	7.56	7.46	7.78		0.22	0.4	0.57	0.3	-0.09	0.09	-0.28	-0.1
AI848285	BU558590	6.93	6.98	6.84	6.55	7.07	6.69	6.88	6.69		0.14	-0.29	0.04	0.14	0.04	-0.38	-0.14	0.19
AI854703	NR_027236	7.12	7.05	6.99	6.94	7.14	7.01	6.95	6.64		0.02	-0.05	-0.03	-0.3	-0.07	-0.13	-0.07	-0.06
AI987944	NM_183167	8.47	8.78	8.88	9.18	8.56	8.69	8.64	8.91		0.09	-0.1	-0.24	-0.27	0.32	0.13	0.1	-0.05
Aicda	NM_009645	6.04	5.93	6.14	6.62	5.96	5.92	5.89	6.2		-0.08	0	-0.24	-0.43	-0.12	-0.04	0.21	-0.03
Aida	NM_181732	11.01	10.71	10.23	10.2	10.94	10.93	10.87	10.64		-0.07	0.22	0.64	0.44	-0.29	-0.01	-0.49	-0.06
Aif1	NM_019467	6.67	6.69	6.55	10.58	6.54	6.42	6.43	10.69		-0.13	-0.27	-0.12	0.1	0.02	-0.12	-0.14	0.01
Aif1l	NM_145144	10.75	10.19	8.63	7.65	11	10.17	9.91	8.48		0.25	-0.02	1.28	0.83	-0.56	-0.83	-1.56	-0.26
Aifm1	NM_012019	12.69	13.18	13.17	12.68	12.47	13.01	12.92	12.46		-0.21	-0.17	-0.26	-0.22	0.49	0.53	-0.01	-0.09
Aifm2	NM_153779	6.29	6.35	6.88	8.37	6.94	6.65	7.04	7.97		0.65	0.3	0.16	-0.4	0.06	-0.28	0.53	0.39
Aifm3	NM_175178	7.05	6.72	7.04	6.66	6.75	7.04	7.05	6.61		-0.3	0.32	0.01	-0.05	-0.33	0.3	0.32	0
Aig1	NM_025446	7.7	8.26	8.64	7.87	8.6	8.52	8.43	8.35		0.9	0.26	-0.21	0.48	0.56	-0.08	0.38	-0.09
Aim1	NM_172393	7.54	7.05	6.91	9.37	7.48	7.04	6.79	9.37		-0.06	-0.01	-0.13	0	-0.49	-0.45	-0.14	-0.25
Aim2	NM_001013779	9.16	9.61	9.38	9.18	9.55	9.76	8.73	8.88		0.39	0.15	-0.65	-0.3	0.45	0.21	-0.23	-1.03
Aimp1	NM_007926	14.01	14.2	14.09	13.94	13.95	13.44	13.9	13.69		-0.05	-0.76	-0.18	-0.25	0.19	-0.52	-0.11	0.47
Aimp2	NM_001172146	15.32	15.64	15.56	14.67	15.06	15.17	15.26	14.39		-0.26	-0.47	-0.3	-0.28	0.31	0.11	-0.07	0.09
Aip	NM_016666	10.99	11.13	11.55	11.04	11.13	10.29	11.1	11.07		0.13	-0.83	-0.45	0.03	0.13	-0.83	0.43	0.81
Aire	NM_009646	6.25	6.37	6.26	6.29	6.3	6.51	6.52	6.3		0.04	0.14	0.25	0.01	0.12	0.21	-0.11	0.01
Airn	CB233867	9.84	8.86	8.06	9.92	8.97	8.73	8.5	8.9		-0.86	-0.13	0.44	-1.02	-0.98	-0.24	-0.8	-0.23
Ajap1	NM_001099299	7.74	9.13	9.61	11.05	7.48	9.39	10.69	9.89		-0.26	0.26	1.08	-1.16	1.39	1.91	0.48	1.3
AK010878	NM_001142939	9.38	9.61	9.42	9.68	9.21	9.5	9.74	9.4		-0.17	-0.11	0.32	-0.28	0.23	0.29	-0.19	0.24
Ak1	NM_001198790	12.75	12.31	11.24	10.05	13.31	13.18	11.82	11.17		0.55	0.87	0.58	1.12	-0.44	-0.13	-1.07	-1.36
AK129341	NM_001045524	7.11	7.18	6.94	6.84	6.81	7.07	6.94	6.75		-0.3	-0.11	0	-0.09	0.07	0.26	-0.24	-0.13
Ak2	NM_001033966	13.83	14.08	14.27	13.63	13.42	13.87	13.98	13.06		-0.41	-0.21	-0.29	-0.57	0.25	0.45	0.18	0.11
Ak3	NM_021299	12.96	12.96	13.32	12.99	13.51	13.18	13.11	13.05		0.55	0.22	-0.21	0.06	0	-0.33	0.36	-0.07
Ak4	NM_001177602	7.4	7.36	7.42	8.6	7.46	7.83	7.86	7.99		0.06	0.47	0.44	-0.61	-0.04	0.37	0.05	0.02
Ak5	NM_001081277	7.84	7.41	6.22	6.11	6.89	6.4	6.27	6.36		-0.95	-1.01	0.05	0.25	-0.43	-0.49	-1.19	-0.14
Ak8	NM_001033874	7.49	7.66	8.52	9.31	7.16	7.06	7.57	8.13		-0.33	-0.59	-0.95	-1.18	0.16	-0.1	0.86	0.51
Akap1	NM_001042541	8.91	9.21	9.01	8.67	8.8	8.89	8.58	8.56		-0.11	-0.32	-0.43	-0.11	0.3	0.08	-0.2	-0.31
Akap10	NM_019921	8.61	8.63	8.81	9.12	8.51	8.64	8.58	9.13		-0.1	0.01	-0.24	0.01	0.02	0.14	0.18	-0.07
Akap11	NM_001164503	10.57	10.73	10.49	10.49	10.24	10.64	10.6	10.22		-0.33	-0.09	0.12	-0.27	0.16	0.4	-0.24	-0.03
Akap12	NM_031185	10.78	9.82	8.78	8.54	11.45	11.16	9.59	10.16		0.67	1.34	0.81	1.62	-0.96	-0.29	-1.04	-1.57
Akap13	NM_029332	11.46	11.89	12.05	11.53	12.09	12.64	12.74	12.46		0.63	0.76	0.7	0.93	0.43	0.55	0.16	0.1
Akap17b	NM_001081956	7.35	7.36	7.11	6.95	7.5	7.54	7.32	6.98		0.15	0.18	0.2	0.03	0.01	0.04	-0.24	-0.22
Akap2	NM_001035532	12.02	11.14	9.24	8.42	11.89	10.45	9.96	9.09		-0.13	-0.7	0.72	0.67	-0.88	-1.44	-1.9	-0.48
Akap4	NM_001042542	6.19	6.33	6.24	6.25	6.21	6.26	6.25	6.37		0.02	-0.07	0.01	0.12	0.14	0.04	-0.09	0
Akap5	NM_001101471	11.25	10.88	10.63	9.17	11.38	10.9	10.27	9.77		0.13	0.02	-0.36	0.6	-0.37	-0.48	-0.25	-0.63
Akap6	NM_198111	6.28	6.2	6.07	6.01	6.35	6.21	6.06	6.03		0.07	0.01	-0.02	0.03	-0.08	-0.14	-0.12	-0.15
Akap7	NM_018747	9.06	9.8	9.78	9.73	9.83	9.96	10.17	9.56		0.76	0.16	0.39	-0.17	0.74	0.13	-0.02	0.21
Akap8	NM_019774	10.66	11.12	11.06	11.35	10.69	11.05	10.95	10.92		0.03	-0.07	-0.11	-0.43	0.46	0.36	-0.06	-0.1
Akap8l	NM_017476	10.68	11.05	11.48	11.56	10.57	10.02	10.97	11.44		-0.12	-1.04	-0.52	-0.12	0.37	-0.55	0.43	0.95
Akap9	NM_194462	10.77	10.99	10.59	10.95	10.95	11.27	10.83	11.22		0.18	0.28	0.24	0.27	0.22	0.32	-0.4	-0.44
Akirin1	NM_023423	11.7	11.82	11.95	12.46	11.7	11.72	11.58	12.46		0	-0.1	-0.37	0	0.11	0.02	0.13	-0.14
Akirin2	NM_001007589	13.55	13.62	13.58	13.14	13.75	13.81	13.77	13.28		0.2	0.19	0.19	0.14	0.07	0.06	-0.04	-0.04
Akna	NM_001045514	9.77	8.99	9.41	9.36	9.81	9.62	9.55	8.81		0.04	0.63	0.14	-0.55	-0.78	-0.19	0.42	-0.08
Aknad1	NM_177859	6	5.95	6	6.19	5.98	5.96	5.93	6.15		-0.02	0.01	-0.07	-0.05	-0.05	-0.01	0.05	-0.04
Akr1a4	NM_021473	16.09	15.62	15.59	14.97	16.42	15.87	15.45	15.39		0.33	0.25	-0.15	0.42	-0.47	-0.54	-0.03	-0.43
Akr1b10	NM_172398	12.14	12.94	13.4	13.03	12.6	13	13.2	12.97		0.47	0.07	-0.2	-0.06	0.8	0.4	0.47	0.2
Akr1b3	NM_009658	13.33	13.39	13.48	13.01	12.69	12.74	13.27	12.86		-0.64	-0.66	-0.21	-0.15	0.06	0.04	0.08	0.53
Akr1b8	NM_008012	12.44	11.33	10.07	11.09	11.94	11.87	10.63	12.33		-0.5	0.54	0.57	1.24	-1.11	-0.07	-1.26	-1.23
Akr1c12	NM_013777	8.7	8.8	8.25	8.2	7.4	7.96	8.13	7.9		-1.3	-0.84	-0.13	-0.3	0.1	0.57	-0.55	0.16
Akr1c13	NM_013778	11.49	11.71	11.32	10.7	9.81	10.66	10.83	10.36		-1.68	-1.05	-0.49	-0.34	0.22	0.85	-0.4	0.17
Akr1c20	BC021607	6.1	6.07	6.06	6.24	6.12	6	6.04	6.19		0.01	-0.07	-0.02	-0.05	-0.03	-0.12	-0.01	0.04
Akr1e1	NM_018859	11	11.29	11.04	11.12	11.11	11.31	10.67	11		0.11	0.02	-0.37	-0.12	0.29	0.2	-0.25	-0.64
Akr7a5	NM_025337	10.47	10.9	11.37	10.27	9.9	9.5	10.51	9.91		-0.57	-1.39	-0.86	-0.36	0.43	-0.4	0.47	1
Akt1	NM_009652	15.27	15.1	15.4	14.31	15.31	14.12	14.87	14.73		0.03	-0.98	-0.53	0.42	-0.17	-1.19	0.3	0.75
Akt1s1	NM_026270	8.97	9.65	10.07	8.98	9.26	8.37	8.93	9.09		0.29	-1.28	-1.15	0.11	0.67	-0.89	0.43	0.56
Akt2	NM_001110208	11.69	12.02	12.54	12.28	11.36	11.41	11.8	11.92		-0.33	-0.61	-0.74	-0.36	0.32	0.05	0.52	0.39
Akt3	NM_011785	10.17	9.65	9.13	9.42	9.93	9.99	9.71	9.9		-0.23	0.34	0.58	0.48	-0.52	0.05	-0.52	-0.27
Aktip	NM_010241	8.92	8.59	8.32	8	8.68	8.53	8.33	8.35		-0.24	-0.06	0.01	0.35	-0.33	-0.14	-0.27	-0.2
Al117821	AK136722	6.37	6.31	6.23	6.87	6.16	6.2	6.17	6.64		-0.22	-0.12	-0.07	-0.23	-0.06	0.04	-0.08	-0.03
Alad	NM_008525	11.58	11.84	12.47	13.52	11.12	10.76	11.71	12.11		-0.45	-1.07	-0.77	-1.41	0.26	-0.36	0.64	0.94
Alas1	NM_020559	10.59	10.32	10.48	10.75	10.76	10.46	10.13	10.78		0.17	0.14	-0.35	0.03	-0.27	-0.3	0.16	-0.33
Alas2	NM_009653	10.26	10.3	10.52	14.95	13.52	13.41	14.34	15.37		3.26	3.11	3.82	0.42	0.04	-0.12	0.22	0.93
Alcam	NM_009655	6.78	6.63	7.15	9.48	6.83	6.74	7.58	9.9		0.05	0.12	0.43	0.42	-0.15	-0.09	0.52	0.83
Aldh16a1	AK164374	10.24	10.59	10.84	10.64	10.07	10.16	10.63	10.21		-0.16	-0.43	-0.21	-0.43	0.35	0.08	0.25	0.47
Aldh18a1	NM_019698	10.09	10	10.85	10.32	10.47	9.9	10.46	9.99		0.37	-0.1	-0.39	-0.33	-0.1	-0.57	0.85	0.56
Aldh1a1	NM_013467	8.81	7.77	7.14	7.67	7.68	6.78	7.47	7.42		-1.13	-0.98	0.33	-0.25	-1.04	-0.89	-0.63	0.68
Aldh1a2	NM_009022	6.87	6.96	6.6	6.87	6.74	6.61	6.73	6.61		-0.12	-0.35	0.12	-0.26	0.09	-0.14	-0.36	0.12
Aldh1a3	NM_053080	6.73	6.38	6.14	6.39	7.61	7.49	6.27	8.05		0.88	1.11	0.13	1.66	-0.34	-0.12	-0.25	-1.22
Aldh1b1	NM_028270	6.47	7.16	7.29	7.09	6.75	7.08	7.67	7.43		0.28	-0.08	0.38	0.34	0.69	0.33	0.13	0.59
Aldh1l1	NM_027406	9.43	9.84	9.59	9.69	10.25	10.42	10.01	10.15		0.83	0.58	0.42	0.46	0.41	0.17	-0.25	-0.41
Aldh1l2	NM_153543	6.21	6.11	6.3	6.29	6.4	6.48	6.18	6.44		0.19	0.37	-0.12	0.14	-0.1	0.08	0.18	-0.31
Aldh2	NM_009656	10.66	11.43	12.09	12.61	10.49	10.45	11.71	12.36		-0.17	-0.98	-0.38	-0.25	0.77	-0.04	0.66	1.27
Aldh3a1	NM_007436	8.15	7.94	8.36	8.08	8.19	7.99	7.9	7.87		0.04	0.05	-0.46	-0.21	-0.21	-0.21	0.42	-0.09
Aldh3a2	NM_007437	9.51	9.2	9.1	9.22	9.27	9.18	9.18	9.28		-0.24	-0.03	0.07	0.06	-0.31	-0.09	-0.1	0
Aldh3b1	NM_026316	6.78	6.67	7.18	7.28	7.55	7.51	6.86	7.7		0.76	0.84	-0.33	0.42	-0.12	-0.04	0.51	-0.65
Aldh3b2	NM_001177438	5.99	5.93	5.97	6.03	5.97	6.02	6.08	5.95		-0.02	0.1	0.11	-0.08	-0.06	0.06	0.04	0.05
Aldh4a1	NM_175438	11.59	11.25	10.86	10.29	11.56	11.32	10.97	10.43		-0.03	0.07	0.11	0.14	-0.34	-0.23	-0.39	-0.36
Aldh5a1	NM_172532	10.57	10.61	10.43	9.12	10.16	10.71	10.43	9.77		-0.41	0.1	0	0.65	0.04	0.55	-0.18	-0.27
Aldh6a1	NM_134042	8.54	8.89	8.98	8.71	9.29	9.32	9.32	9.08		0.75	0.42	0.35	0.37	0.35	0.03	0.08	0.01
Aldh7a1	NM_138600	10.1	10.25	10.25	9.8	10.01	10.1	10.03	9.79		-0.09	-0.15	-0.21	-0.01	0.15	0.09	0	-0.06
Aldh8a1	NM_178713	9.66	9.59	9.41	8.17	10.09	9.68	9.59	7.98		0.43	0.09	0.19	-0.19	-0.07	-0.41	-0.18	-0.09
Aldh9a1	NM_019993	12.77	13.18	13.65	13.12	12.61	12.35	12.85	12.87		-0.16	-0.83	-0.81	-0.25	0.41	-0.26	0.47	0.5
Aldoa	NM_001177307	17.9	17.98	18.17	17.92	18	17.91	18.05	17.75		0.1	-0.08	-0.12	-0.17	0.08	-0.09	0.19	0.15
Aldoc	NM_009657	9.39	9.47	9.34	10.15	11.26	10.79	9.83	10.88		1.88	1.32	0.49	0.73	0.08	-0.48	-0.13	-0.96
Alg1	NM_145362	12.43	12.52	12.31	12.18	12.21	12.36	12.02	11.92		-0.22	-0.16	-0.29	-0.26	0.09	0.15	-0.21	-0.35
Alg10b	NM_001033441	10.46	10.45	10.44	10.24	9.86	10.1	10.24	10.23		-0.6	-0.35	-0.2	-0.01	-0.02	0.24	0	0.14
Alg11	NM_183142	9.94	10.15	9.78	9.9	9.67	9.96	9.47	9.67		-0.27	-0.19	-0.3	-0.23	0.21	0.29	-0.37	-0.48
Alg12	NM_001142357	8.41	8.08	8.47	8.6	8	7.79	8.32	8.52		-0.42	-0.29	-0.15	-0.08	-0.33	-0.21	0.39	0.53
Alg13	NM_026247	9.55	9.59	9.7	9.49	9.2	9.27	9.62	9.05		-0.35	-0.31	-0.08	-0.44	0.03	0.07	0.11	0.35
Alg14	NM_024178	10.95	11.15	10.98	10.03	10.79	10.91	10.49	9.87		-0.15	-0.24	-0.49	-0.16	0.2	0.12	-0.16	-0.42
Alg2	NM_019998	13.11	13.09	12.88	12.52	13.65	13.68	13.09	13.04		0.54	0.59	0.21	0.52	-0.01	0.03	-0.21	-0.58
Alg3	NM_145939	9.95	9.96	10.47	10.02	9.28	9.1	10.09	9.69		-0.67	-0.86	-0.38	-0.33	0	-0.18	0.52	1
Alg5	NM_025442	12.27	12.36	12.33	12.27	12.04	12.17	12.41	12.21		-0.23	-0.19	0.08	-0.06	0.09	0.13	-0.03	0.24
Alg6	NM_001081264	9.15	9.34	9.07	9.18	8.71	9.25	9.05	8.85		-0.44	-0.09	-0.02	-0.33	0.2	0.54	-0.28	-0.2
Alg8	NM_199035	10.66	11.32	11.18	11.13	10.18	10.87	10.29	10.44		-0.47	-0.46	-0.89	-0.69	0.67	0.68	-0.14	-0.58
Alg9	NM_133981	11.17	10.94	10.97	9.65	11.18	11	11.43	9.66		0.01	0.06	0.47	0.01	-0.23	-0.18	0.03	0.43
Alk	NM_007439	6.34	6.59	6.22	6.83	8.08	6.62	6.35	6.77		1.74	0.03	0.14	-0.06	0.25	-1.47	-0.37	-0.26
Alkbh1	NM_001102565	9.65	9.95	9.93	10.35	9.49	9.84	10.37	9.89		-0.16	-0.11	0.43	-0.46	0.3	0.35	-0.02	0.53
Alkbh2	NM_175016	11.43	11.55	11.73	11.6	11.28	11.33	11.26	11.16		-0.15	-0.22	-0.47	-0.44	0.12	0.05	0.18	-0.07
Alkbh3	NM_026944	13.13	13.37	13.33	12.96	13.27	13.42	13.2	12.93		0.15	0.05	-0.13	-0.03	0.24	0.15	-0.04	-0.22
Alkbh4	NM_028070	10.83	11.35	11.53	11.13	10.98	11.23	11.1	11.05		0.15	-0.11	-0.43	-0.08	0.52	0.26	0.18	-0.13
Alkbh5	NM_172943	10.71	10.67	10.46	10.73	10.68	10.74	10.25	10.73		-0.03	0.07	-0.2	0	-0.03	0.06	-0.22	-0.49
Alkbh6	NM_198027	12.04	12.11	12.27	10.82	12.27	11.89	11.99	10.89		0.23	-0.22	-0.29	0.07	0.07	-0.38	0.16	0.1
Alkbh7	NM_025538	12.1	12.46	12.75	11.99	11.72	11.78	12.2	11.76		-0.38	-0.68	-0.54	-0.23	0.36	0.06	0.29	0.42
Alkbh8	NM_026303	10.57	10.96	10.93	10.79	10.6	10.69	10.71	10.65		0.04	-0.27	-0.22	-0.14	0.39	0.09	-0.03	0.02
Allc	NM_053156	6.45	6.66	6.39	6.91	8.06	8.48	8.22	7.94		1.61	1.82	1.83	1.03	0.21	0.42	-0.27	-0.26
Alms1	NM_145223	7.76	7.93	7.88	8	7.35	7.72	8.74	7.71		-0.42	-0.21	0.86	-0.29	0.17	0.37	-0.05	1.02
Alox12	NM_007440	8.01	7.52	6.51	9.86	9.21	9.37	8.4	10.88		1.2	1.85	1.89	1.02	-0.49	0.16	-1	-0.97
Alox12b	NM_009659	7.69	7.42	7.47	6.91	7.75	7.68	7.38	6.97		0.06	0.26	-0.09	0.06	-0.27	-0.07	0.05	-0.3
Alox5	NM_009662	8.14	11.22	13.1	12.91	7.02	8.82	11.96	11.22		-1.12	-2.4	-1.14	-1.69	3.08	1.8	1.89	3.15
Alox5ap	NM_009663	12.34	14.38	15.41	13.96	12.31	13.12	14.8	12.8		-0.02	-1.27	-0.61	-1.16	2.05	0.8	1.03	1.69
Aloxe3	NM_011786	6.88	6.51	7.09	6.3	7.46	6.56	7.39	6.48		0.58	0.05	0.3	0.18	-0.37	-0.91	0.59	0.84
Alpk1	NM_027808	6.35	6.52	6.23	7.51	7.81	7.61	6.91	7.66		1.46	1.08	0.68	0.15	0.18	-0.2	-0.29	-0.7
Alpk3	NM_054085	7.11	7.43	7.4	6.66	6.36	6.8	7.03	6.69		-0.75	-0.63	-0.37	0.03	0.32	0.43	-0.03	0.23
Alpl	NM_007431	6.88	6.32	6.06	6.26	9.89	9.39	7.3	6.93		3.01	3.07	1.24	0.67	-0.56	-0.5	-0.26	-2.09
Als2	NM_028717	7.42	7.54	7.64	7.94	7.78	7.52	7.81	8.24		0.36	-0.02	0.17	0.3	0.12	-0.26	0.1	0.29
Als2cl	NM_001146060	9.97	9.73	9.32	8.4	12.9	11.95	10.42	10.32		2.93	2.23	1.1	1.92	-0.24	-0.95	-0.41	-1.53
Als2cr4	NM_001037812	8.56	8.77	8.54	8.58	8.22	8.38	7.57	8.52		-0.34	-0.4	-0.97	-0.06	0.22	0.16	-0.23	-0.8
Alx3	NM_007441	7.73	6.99	7.97	6.99	7.38	7.37	7.68	6.76		-0.35	0.39	-0.29	-0.23	-0.74	-0.01	0.99	0.31
Alx4	NM_007442	7.87	7.86	7.51	7.13	8.08	7.73	7.94	7.09		0.2	-0.14	0.43	-0.04	-0.01	-0.35	-0.35	0.22
Amac1	NM_019871	7.52	7.22	7.89	6.99	7.7	7.36	7.33	7.18		0.18	0.14	-0.56	0.19	-0.3	-0.34	0.67	-0.03
Amacr	NM_008537	10.77	10.54	10.44	9.75	10.97	10.46	10.11	9.74		0.2	-0.08	-0.33	-0.01	-0.23	-0.51	-0.1	-0.35
Ambp	NM_007443	6.03	8.74	10.07	6.95	6.2	7.16	9.75	6.9		0.17	-1.58	-0.32	-0.05	2.71	0.96	1.33	2.59
Ambra1	NM_172669	11.78	11.81	11.88	11.3	12.04	11.94	11.62	11.34		0.26	0.12	-0.27	0.04	0.03	-0.1	0.07	-0.32
Amd2	NM_007444	11.81	12.14	12.27	12.5	11.3	11.91	12.29	12		-0.52	-0.23	0.02	-0.5	0.33	0.62	0.13	0.38
Amdhd2	NM_172935	13.82	13.56	13.64	12.5	14.45	14.09	13.59	13.43		0.63	0.52	-0.04	0.93	-0.26	-0.36	0.07	-0.5
Amfr	NM_011787	12.22	12.18	12.15	11.77	12.03	12.13	11.99	11.66		-0.19	-0.06	-0.16	-0.11	-0.04	0.1	-0.03	-0.13
Amhr2	NM_144547	7.41	7.21	6.8	6.94	7.71	7.41	7.48	7.49		0.29	0.2	0.68	0.55	-0.2	-0.3	-0.41	0.07
Amica1	NM_001005421	6.96	6.54	6.4	6.52	8.25	7.19	6.99	6.61		1.28	0.65	0.59	0.09	-0.43	-1.06	-0.14	-0.21
Amigo1	NM_146137	6.94	7.12	7.45	6.65	7.32	7.27	7.05	6.87		0.38	0.15	-0.41	0.22	0.18	-0.05	0.33	-0.22
Amigo2	NM_178114	8.34	7.55	7.16	6.41	8.77	8.74	8.25	7.95		0.43	1.19	1.09	1.54	-0.79	-0.03	-0.38	-0.49
Amigo3	NM_177275	9.28	8.97	9.31	8.76	9.95	9.42	9.84	9.3		0.66	0.45	0.53	0.54	-0.31	-0.53	0.34	0.42
Ammecr1	NM_019496	9.95	10.15	9.96	9.98	9.27	9.81	10.22	9.56		-0.68	-0.34	0.25	-0.42	0.2	0.54	-0.18	0.41
Ammecr1l	NM_153515	14.17	14.25	14.04	14.02	14.33	14.65	14.11	14.2		0.15	0.4	0.06	0.18	0.07	0.32	-0.21	-0.54
Amn	NM_033603	7.24	6.85	6.98	6.47	7.32	7.15	6.83	6.52		0.07	0.3	-0.15	0.05	-0.39	-0.16	0.12	-0.33
Amn1	NM_001113424	11.23	10.67	10.97	10.28	11.63	11.17	10.89	10.63		0.4	0.5	-0.08	0.35	-0.56	-0.46	0.3	-0.28
Amot	NM_153319	14.03	14.06	13.29	13.15	13.63	13.97	13.48	13.72		-0.41	-0.09	0.18	0.57	0.02	0.34	-0.76	-0.49
Amotl1	NM_001081395	8.99	7.69	6.74	6.51	8.32	7.97	6.99	6.97		-0.67	0.28	0.24	0.46	-1.3	-0.35	-0.95	-0.98
Amotl2	NM_019764	13.11	12.18	11.23	9.93	12.14	11.85	11.57	10.16		-0.98	-0.33	0.34	0.23	-0.93	-0.28	-0.95	-0.28
Ampd1	NM_001033303	6.37	6.24	6.16	7.48	6.51	6.62	6.43	7.59		0.14	0.37	0.27	0.11	-0.13	0.11	-0.08	-0.19
Ampd2	NM_028779	12.76	13	13.12	13.04	12.47	12.63	13.02	13.03		-0.29	-0.36	-0.1	-0.01	0.24	0.17	0.12	0.39
Ampd3	NM_009667	6.36	6.18	6.32	6.71	6.44	6.37	6.23	6.56		0.08	0.19	-0.09	-0.14	-0.18	-0.07	0.14	-0.15
Amph	NM_175007	7.6	6.94	6.54	6.44	7.84	7.21	6.63	6.85		0.24	0.27	0.08	0.41	-0.66	-0.63	-0.39	-0.58
Amt	NM_001013814	7.63	7.72	7.38	6.77	7.78	7.43	6.77	6.96		0.16	-0.29	-0.61	0.19	0.09	-0.36	-0.34	-0.65
Amy1	NM_007446	6.26	6.22	6.11	6.34	7.12	7.15	6.54	6.81		0.86	0.93	0.42	0.47	-0.04	0.03	-0.11	-0.62
Amy2a5	NM_001042711	6.06	5.98	6.08	6.12	6.1	6.11	6.01	6.14		0.04	0.13	-0.07	0.03	-0.08	0.01	0.1	-0.1
Amz1	NM_173405	8.87	8.75	8.73	9.03	11.26	10.82	8.47	10.1		2.39	2.08	-0.26	1.07	-0.12	-0.44	-0.02	-2.35
Amz2	NM_025275	12.06	11.98	11.9	11.26	11.43	11.52	11.65	10.98		-0.63	-0.46	-0.25	-0.28	-0.08	0.09	-0.08	0.14
Anapc1	NM_008569	14.03	14.1	14.16	13.73	13.91	13.99	14.19	13.54		-0.13	-0.11	0.03	-0.19	0.07	0.09	0.05	0.2
Anapc10	NM_026904	6.55	6.69	6.66	6.69	6.62	6.65	6.73	6.61		0.07	-0.05	0.07	-0.08	0.15	0.03	-0.03	0.09
Anapc11	NM_001038230	13.54	13.74	13.65	13.26	13.65	13.57	13.25	13.41		0.11	-0.18	-0.4	0.15	0.2	-0.09	-0.09	-0.32
Anapc13	NM_181394	15.51	15.56	15.34	14.47	15.42	15.44	15.3	14.29		-0.09	-0.11	-0.03	-0.18	0.04	0.02	-0.22	-0.14
Anapc16	NM_025514	12.66	12.44	12.49	11.93	12.71	12.33	12.22	11.82		0.05	-0.11	-0.27	-0.11	-0.22	-0.37	0.05	-0.12
Anapc2	NM_175300	15.19	14.9	15.15	14.48	15.18	14.82	14.58	14.63		-0.01	-0.09	-0.56	0.15	-0.28	-0.36	0.25	-0.23
Anapc4	NM_024213	14.61	14.53	13.93	13.88	14.73	14.89	14.25	14.2		0.12	0.36	0.32	0.32	-0.08	0.16	-0.6	-0.64
Anapc5	AK168135	13.43	13.49	13.8	13.43	13.09	12.93	13.58	13.18		-0.35	-0.56	-0.22	-0.25	0.06	-0.15	0.3	0.65
Anapc7	AK049968	8.87	9.03	9.05	8.6	8.8	9	8.84	8.62		-0.07	-0.03	-0.21	0.02	0.16	0.2	0.01	-0.16
Ang	NM_007447	7.14	6.51	7.11	7.23	7.2	6.93	7.02	7.15		0.05	0.43	-0.09	-0.08	-0.64	-0.26	0.61	0.09
Ang3	NM_001123394	6.55	6.63	6.25	6.73	6.44	6.45	6.48	6.72		-0.1	-0.18	0.24	-0.01	0.09	0.01	-0.39	0.03
Ang4	NM_177544	6.43	6.16	6.49	6.76	6.35	6.57	6.23	6.63		-0.08	0.41	-0.27	-0.13	-0.27	0.22	0.34	-0.34
Angel1	NM_144524	9.49	9.36	9.23	7.96	9.15	8.93	8.65	7.88		-0.34	-0.43	-0.58	-0.08	-0.12	-0.22	-0.13	-0.27
Angel2	NM_021421	11.78	12.12	11.99	12.48	11.95	12.11	12.01	12.51		0.17	-0.01	0.02	0.03	0.33	0.15	-0.13	-0.09
Angpt1	NM_009640	7.1	8.72	10.55	10.38	6.48	6.88	9.35	9.84		-0.62	-1.84	-1.2	-0.54	1.63	0.4	1.83	2.47
Angpt2	NM_007426	8.22	6.96	6.09	7.15	8.41	8.22	6.36	8.18		0.19	1.26	0.26	1.03	-1.26	-0.19	-0.86	-1.86
Angptl2	NM_011923	6.45	6.44	6.26	6.28	6.69	6.27	6.08	6.55		0.24	-0.17	-0.19	0.27	-0.01	-0.42	-0.17	-0.19
Angptl3	NM_013913	6.07	6.17	6.1	6.82	6.04	6.1	6.02	6.44		-0.02	-0.07	-0.08	-0.38	0.1	0.06	-0.07	-0.08
Angptl4	NM_020581	7.66	8.32	8.76	10.51	8.14	8.07	8.02	9.93		0.48	-0.25	-0.74	-0.58	0.66	-0.07	0.44	-0.05
Angptl6	NM_145154	9.78	10.49	10.69	9.77	10.08	10.11	10.02	9.9		0.3	-0.38	-0.67	0.13	0.71	0.03	0.2	-0.09
Angptl7	NM_001039554	6.05	6.19	6.04	7.41	6.24	6.28	6.6	7.3		0.19	0.09	0.56	-0.11	0.14	0.04	-0.16	0.32
Ank	NM_020332	9.83	9.93	10.62	11.42	9.82	10.45	10.68	10.89		-0.01	0.52	0.06	-0.53	0.1	0.63	0.69	0.23
Ank1	NM_001110783	6.16	6.28	6.4	9.56	6.29	6.59	7.1	9.11		0.13	0.32	0.7	-0.45	0.12	0.3	0.13	0.51
Ank2	NM_178655	7.88	7.43	7.09	7.15	9.06	8.03	7.16	7.27		1.18	0.6	0.07	0.12	-0.46	-1.03	-0.34	-0.87
Ank3	NM_146005	7.65	8.86	9.22	9.37	6.92	7.82	9.27	8.72		-0.73	-1.04	0.05	-0.65	1.21	0.9	0.36	1.46
Ankfy1	NM_009671	7.22	7.02	7.21	7.59	6.98	6.95	7.14	7.68		-0.24	-0.07	-0.07	0.09	-0.2	-0.03	0.19	0.19
Ankhd1	NM_175375	10.9	11.01	11.08	11.31	10.88	11	11.18	11.3		-0.02	-0.01	0.1	-0.01	0.12	0.12	0.07	0.18
Ankib1	NM_001003909	10.21	10.03	9.75	10.39	10.6	10.67	9.89	10.81		0.39	0.64	0.14	0.42	-0.18	0.07	-0.28	-0.78
Ankle1	NM_172756	9.62	10.61	10.57	10.81	9.65	10.12	10.01	10.29		0.03	-0.49	-0.55	-0.52	0.99	0.47	-0.05	-0.11
Ankle2	NM_027922	7.98	7.89	8.04	8.48	7.43	7.77	8.32	8.26		-0.55	-0.13	0.28	-0.22	-0.09	0.33	0.15	0.56
Ankmy1	NM_172850	6.8	6.42	6.63	6.58	6.33	6.35	6.86	6.67		-0.47	-0.07	0.23	0.09	-0.38	0.02	0.21	0.51
Ankmy2	NM_146033	8.51	8.57	8.36	8.9	8.6	8.67	8.82	8.99		0.09	0.1	0.46	0.09	0.06	0.08	-0.21	0.15
Ankra2	NM_023472	11.47	11.72	11.28	11.84	11.91	11.92	11.34	11.97		0.44	0.2	0.06	0.13	0.25	0.01	-0.44	-0.58
Ankrd1	NM_013468	12.59	11.3	9.5	7.39	9.48	9.01	9.19	7.66		-3.11	-2.3	-0.31	0.27	-1.29	-0.48	-1.81	0.18
Ankrd10	NM_133971	11.87	12	12.58	11.36	11.8	11.81	12.32	10.91		-0.07	-0.18	-0.25	-0.45	0.13	0.01	0.58	0.51
Ankrd11	NM_001081379	12.01	11.9	11.69	11.58	11.71	12.1	13.03	11.53		-0.3	0.2	1.34	-0.05	-0.12	0.39	-0.21	0.93
Ankrd12	NM_001025572	7.75	7.39	7.4	8.16	8.52	8.74	8.21	8.96		0.77	1.35	0.81	0.8	-0.36	0.22	0.02	-0.52
Ankrd13a	NM_026718	11.81	11.78	12.51	12.16	12.05	12.1	12.28	12.47		0.23	0.32	-0.23	0.31	-0.04	0.05	0.73	0.18
Ankrd13b	NM_172945	9.47	9.48	9.37	8.97	9.19	9.11	9.04	8.96		-0.29	-0.37	-0.33	-0.01	0.01	-0.08	-0.11	-0.07
Ankrd13c	NM_001013806	10.06	9.86	10.01	9.84	10.18	8.78	9.75	9.84		0.12	-1.08	-0.26	0	-0.19	-1.39	0.15	0.97
Ankrd13d	NM_026720	9.66	9.85	10.41	9.51	9.59	9.44	9.59	9.13		-0.07	-0.42	-0.81	-0.38	0.2	-0.15	0.56	0.16
Ankrd16	NM_177268	11.92	12.06	11.92	13	12.54	12.74	12.08	13.15		0.61	0.68	0.16	0.15	0.14	0.21	-0.14	-0.67
Ankrd17	NM_030886	13.15	13.11	12.91	12.67	13.27	13.41	13.33	12.92		0.13	0.3	0.42	0.25	-0.04	0.14	-0.2	-0.08
Ankrd2	NM_020033	6.93	6.84	6.78	6.71	8.37	7.52	6.58	6.83		1.44	0.68	-0.2	0.12	-0.09	-0.85	-0.06	-0.94
Ankrd22	NM_024204	5.96	6.67	7.02	6.15	6.03	6.32	6.55	6.06		0.07	-0.35	-0.47	-0.09	0.71	0.29	0.36	0.23
Ankrd23	NM_153502	7.94	8.19	8.34	8.76	8.62	8.03	7.84	8.55		0.69	-0.16	-0.5	-0.21	0.25	-0.59	0.16	-0.19
Ankrd24	NM_027480	10.13	11.88	11.32	9.82	10.88	11.21	10.87	10.11		0.75	-0.67	-0.44	0.29	1.75	0.33	-0.56	-0.34
Ankrd26	NM_001081112	8.91	9.44	9.26	9.26	8.47	9.08	9.26	8.93		-0.44	-0.36	0	-0.33	0.53	0.61	-0.18	0.18
Ankrd27	NM_178263	10.45	10.64	10.63	11.5	9.9	10.27	10.69	11.08		-0.55	-0.37	0.06	-0.42	0.19	0.37	-0.01	0.42
Ankrd28	NM_001024604	11.15	11.1	10.92	10.45	10.24	10.77	10.63	9.86		-0.9	-0.33	-0.29	-0.59	-0.05	0.53	-0.18	-0.14
Ankrd29	NM_001190371	6.66	6.44	6.58	6.53	6.26	6.27	6.34	6.65		-0.4	-0.17	-0.25	0.12	-0.22	0.01	0.15	0.07
Ankrd32	NM_134071	9.55	9.75	9.73	9.79	9.38	9.76	10.18	9.59		-0.16	0.01	0.46	-0.2	0.2	0.37	-0.02	0.43
Ankrd33	NM_144790	7.01	7.04	6.88	6.56	7.03	6.97	6.88	6.51		0.02	-0.07	0	-0.04	0.03	-0.05	-0.16	-0.09
Ankrd33b	NM_027496	7.32	6.76	6.24	6.52	8.66	7.71	6.81	6.97		1.35	0.95	0.57	0.45	-0.56	-0.95	-0.52	-0.9
Ankrd34a	NM_001024851	6.92	6.76	6.63	6.54	7.49	7.15	6.69	7.03		0.57	0.39	0.07	0.49	-0.16	-0.34	-0.13	-0.46
Ankrd34b	NM_175455	5.85	5.9	5.92	6.13	5.95	5.93	5.9	6.02		0.1	0.04	-0.02	-0.12	0.04	-0.02	0.02	-0.03
Ankrd35	NM_001081139	6.29	6.37	6.34	6.85	6.18	6.23	6.31	6.81		-0.11	-0.14	-0.04	-0.04	0.08	0.05	-0.03	0.07
Ankrd36	NM_023816	6.29	6.39	6.3	6.48	6.29	6.2	6.26	6.48		0	-0.19	-0.04	0.01	0.1	-0.09	-0.09	0.06
Ankrd37	NM_001039562	9.34	10.03	10.69	11.32	9.72	10.32	10.93	10.36		0.38	0.29	0.25	-0.96	0.69	0.6	0.65	0.61
Ankrd39	NM_026241	11.16	11.12	10.96	11.14	10.72	10.74	10.82	10.87		-0.44	-0.38	-0.14	-0.27	-0.04	0.02	-0.16	0.08
Ankrd40	NM_146024	8.82	8.49	8.56	8.28	8.75	8.41	8.25	8.55		-0.07	-0.09	-0.32	0.27	-0.33	-0.34	0.07	-0.16
Ankrd42	NM_028665	7.2	7.1	6.82	6.71	7.07	7.05	6.75	6.8		-0.13	-0.05	-0.06	0.09	-0.1	-0.02	-0.28	-0.3
Ankrd43	NM_183173	6.63	6.43	6.7	6.74	6.57	6.58	6.92	7.34		-0.06	0.16	0.21	0.6	-0.2	0.01	0.28	0.33
Ankrd44	NM_001081433	8.38	8.3	9.24	10.01	9.84	9.71	8.68	9.61		1.46	1.41	-0.56	-0.4	-0.08	-0.13	0.94	-1.03
Ankrd46	NM_175134	12.57	12.06	11.49	11.17	11.85	11.83	11.73	11.19		-0.72	-0.24	0.23	0.02	-0.51	-0.02	-0.57	-0.1
Ankrd49	NM_019683	10.8	11.48	11.46	11.68	10.74	11.07	11.6	11.15		-0.06	-0.41	0.14	-0.53	0.68	0.33	-0.02	0.53
Ankrd50	NM_001167883	9.66	8.84	7.87	7.59	10.55	10.34	8.91	9.84		0.89	1.49	1.04	2.25	-0.82	-0.22	-0.97	-1.43
Ankrd52	NM_172790	9.97	9.71	9.87	9.28	10.11	9.68	9.2	9.36		0.13	-0.03	-0.66	0.08	-0.26	-0.42	0.15	-0.48
Ankrd53	NM_029245	6.2	6.1	6.05	6.46	6.13	6.07	6.46	6.6		-0.07	-0.02	0.41	0.13	-0.1	-0.05	-0.05	0.39
Ankrd54	NM_144849	9.63	9.69	10.02	10.34	8.98	8.72	9.35	10.16		-0.65	-0.97	-0.67	-0.18	0.07	-0.25	0.32	0.63
Ankrd55	NM_001168405	5.94	5.96	5.95	6.14	5.98	5.95	5.97	6.14		0.04	-0.01	0.02	-0.01	0.02	-0.03	-0.01	0.02
Ankrd56	NM_175270	6.78	6.47	6.2	6.22	6.86	6.72	6.33	7.02		0.08	0.25	0.13	0.8	-0.32	-0.14	-0.26	-0.39
Ankrd57	NM_172939	8.16	7.15	6.96	7.04	8.86	8.52	7.75	6.97		0.71	1.37	0.79	-0.07	-1	-0.34	-0.19	-0.77
Ankrd6	NM_001012450	6.48	6.45	6.53	6.72	6.77	6.61	7.05	6.7		0.28	0.16	0.51	-0.02	-0.03	-0.16	0.08	0.44
Ankrd61	NM_025732	7.36	7.43	7.11	7.18	7.17	7.14	7.13	7.09		-0.19	-0.29	0.02	-0.09	0.08	-0.02	-0.32	-0.02
Ankrd9	NM_175207	9.05	9.15	9.6	9.22	9.2	8.71	9.44	9.62		0.15	-0.44	-0.16	0.4	0.09	-0.49	0.45	0.73
Anks1	NM_181413	10.33	10.69	10.59	10.09	10.18	10.42	10.13	10.1		-0.14	-0.27	-0.46	0.01	0.36	0.24	-0.09	-0.29
Anks1b	NM_001177397	6.16	6.13	6.04	6.27	6.08	6.06	6.2	6.21		-0.08	-0.07	0.16	-0.06	-0.03	-0.02	-0.1	0.14
Anks3	NM_028301	8.04	8.21	8.68	8.63	8.08	7.72	7.95	8.54		0.05	-0.48	-0.73	-0.09	0.17	-0.36	0.47	0.23
Anks6	NM_001024136	6.43	6.39	6.64	6.49	6.44	6.45	6.26	7.01		0.01	0.06	-0.38	0.52	-0.04	0.02	0.25	-0.19
Ankzf1	NM_026187	11.57	11.72	11.76	11.92	11.63	11.6	11.5	11.68		0.06	-0.11	-0.26	-0.24	0.15	-0.03	0.04	-0.11
Anln	NM_028390	13.91	14.05	13.83	12.87	13.54	13.63	13.56	12.9		-0.38	-0.42	-0.27	0.03	0.14	0.09	-0.22	-0.07
Ano1	NM_178642	7.33	6.87	6.6	9.07	6.9	7.14	8	9.05		-0.43	0.28	1.4	-0.02	-0.46	0.24	-0.27	0.86
Ano10	NM_133979	10.18	9.25	9.2	8.99	10.28	9.67	9.25	9.65		0.1	0.42	0.05	0.66	-0.93	-0.61	-0.05	-0.42
Ano3	NM_001128103	6.26	6.17	6.15	6.26	6.27	6.22	6.24	6.14		0.01	0.05	0.08	-0.12	-0.09	-0.05	-0.01	0.02
Ano6	NM_175344	8.81	8.31	8.7	9.29	8.84	8.72	8.34	9.17		0.03	0.41	-0.36	-0.12	-0.5	-0.12	0.39	-0.39
Ano8	NM_001164679	7.41	7.1	7.34	7.37	7.66	7.33	7.45	7.62		0.25	0.24	0.11	0.25	-0.31	-0.32	0.24	0.11
Ano9	NM_178381	6.11	6.11	6.14	6.16	6.42	6.2	7.12	6.29		0.31	0.1	0.97	0.14	0	-0.22	0.04	0.91
Anp32a	NM_009672	11.18	11.23	11.03	11.32	10.82	10.85	10.98	10.98		-0.36	-0.38	-0.05	-0.34	0.05	0.03	-0.2	0.13
Anp32b	NM_130889	15.36	15.66	15.7	15.86	14.98	15.35	15.7	15.56		-0.38	-0.31	0	-0.3	0.3	0.38	0.04	0.35
Anp32e	NM_023210	10.26	10.45	10.26	11.56	9.4	10.16	10.49	10.87		-0.87	-0.29	0.23	-0.69	0.19	0.76	-0.19	0.34
Anpep	NM_008486	10.8	10.18	11.47	11.39	11.36	10.89	12.15	12.05		0.56	0.71	0.68	0.66	-0.62	-0.47	1.28	1.26
Antxr1	NM_054041	7.94	7.06	6.81	6.44	8.44	7.61	7.21	6.76		0.5	0.55	0.4	0.32	-0.87	-0.83	-0.25	-0.4
Antxr2	NM_133738	11.47	10.39	9.67	9.31	11.09	10.76	9.74	9.5		-0.38	0.37	0.07	0.19	-1.08	-0.33	-0.72	-1.02
Antxrl	NM_172808	7.35	7.33	7.41	7.09	6.84	7.02	6.45	7.18		-0.52	-0.32	-0.96	0.09	-0.02	0.18	0.08	-0.57
Anubl1	NM_001081317	7.15	7.58	7.85	8.23	6.65	7.11	7.79	8.12		-0.5	-0.47	-0.06	-0.11	0.43	0.46	0.27	0.68
Anxa1	NM_010730	12.26	11.34	10.59	12.65	11.43	9.56	10.28	12.59		-0.83	-1.78	-0.31	-0.06	-0.92	-1.87	-0.75	0.72
Anxa11	NM_013469	9.62	9.7	9.98	9.53	10.12	9.86	9.91	9.97		0.5	0.16	-0.07	0.44	0.07	-0.26	0.28	0.05
Anxa2	NM_007585	16.66	15.35	14.89	14.84	16.69	15.46	14.92	15.72		0.03	0.12	0.04	0.88	-1.31	-1.23	-0.46	-0.54
Anxa3	NM_013470	12.36	10.67	10.02	10.65	12.06	11.37	11.08	10.97		-0.3	0.7	1.06	0.32	-1.69	-0.69	-0.65	-0.29
Anxa4	NM_013471	10.59	10.69	10.68	11.35	10.77	10.91	10.55	11.75		0.18	0.22	-0.13	0.4	0.1	0.14	-0.01	-0.35
Anxa5	NM_009673	15.48	13.94	13.03	12.98	15.97	15.22	13.91	14.44		0.49	1.28	0.88	1.46	-1.54	-0.75	-0.92	-1.31
Anxa6	NM_013472	15.23	13.47	12.33	12.47	15.56	15.11	13.83	14.45		0.33	1.64	1.5	1.98	-1.76	-0.45	-1.15	-1.28
Anxa7	NM_009674	10.21	10.47	10.88	10.89	9.95	10.23	10.79	10.96		-0.25	-0.24	-0.09	0.07	0.26	0.28	0.41	0.56
Anxa8	NM_013473	7.3	6.93	6.48	6.68	7.63	6.81	6.53	6.98		0.33	-0.12	0.05	0.3	-0.37	-0.82	-0.45	-0.28
Anxa9	NM_001085383	6.72	7.18	7.42	7.6	6.48	6.79	7.01	7.23		-0.23	-0.39	-0.41	-0.37	0.46	0.31	0.24	0.22
Aoah	NM_012054	6.02	6.07	6.23	6.31	6.06	6.04	6.04	6.14		0.04	-0.03	-0.19	-0.17	0.05	-0.02	0.16	0
Aoc2	NM_178932	12.25	12.47	12.62	13.03	12.27	12.36	12.64	12.6		0.01	-0.11	0.02	-0.43	0.22	0.1	0.15	0.28
Aoc3	NM_009675	6.39	6.3	6.36	7.18	6.26	6.29	6.36	6.71		-0.13	-0.01	0	-0.48	-0.09	0.03	0.06	0.07
Aox1	NM_009676	8.12	7.89	6.88	6.34	8.11	7.59	7.31	7.2		0	-0.3	0.43	0.86	-0.23	-0.52	-1.01	-0.28
Ap1ar	NM_145964	8.13	7.87	7.93	8.01	7.95	8.17	8.26	8.03		-0.17	0.3	0.33	0.02	-0.26	0.22	0.06	0.09
Ap1b1	NM_007454	14.2	13.93	13.92	14.44	14.62	14.82	14.07	14.3		0.42	0.89	0.15	-0.14	-0.27	0.21	-0.01	-0.76
Ap1g1	NM_009677	11.66	11.6	11.63	11.83	11.67	11.66	11.66	12.04		0.01	0.05	0.03	0.21	-0.05	-0.01	0.03	0.01
Ap1g2	NM_007455	8.79	9.57	10.42	10.83	9.12	9.31	9.73	10.79		0.33	-0.26	-0.69	-0.04	0.78	0.19	0.85	0.42
Ap1m1	NM_007456	13.96	14.15	14.62	13.36	14.43	13.99	14.14	13.6		0.47	-0.16	-0.48	0.24	0.19	-0.44	0.47	0.14
Ap1s1	NM_007457	15.52	15.5	15.42	14.93	15.85	15.6	15.12	15.11		0.33	0.09	-0.3	0.18	-0.02	-0.26	-0.09	-0.47
Ap1s2	NM_026887	9.22	8.53	8.22	10.01	8.52	8.84	8.4	10.05		-0.7	0.31	0.18	0.04	-0.69	0.32	-0.32	-0.44
Ap1s3	NM_183027	7.35	7.72	8.2	8.79	7.18	7.45	8.05	8.61		-0.17	-0.27	-0.15	-0.18	0.37	0.27	0.48	0.6
Ap2a1	NM_007458	13.21	13.01	13.22	11.62	13.4	12.79	12.6	11.53		0.18	-0.22	-0.62	-0.09	-0.21	-0.61	0.22	-0.19
Ap2a2	NM_007459	11.5	11.03	11.11	10.52	11.39	11.08	11.26	10.59		-0.11	0.05	0.15	0.07	-0.46	-0.31	0.08	0.18
Ap2b1	NM_001035854	11.19	11.2	11.02	10	11.35	10.9	11.31	10.21		0.17	-0.29	0.29	0.21	0.01	-0.45	-0.18	0.41
Ap2m1	NM_009679	13	12.82	12.85	12.8	13.19	12.85	12.96	12.94		0.19	0.03	0.1	0.14	-0.18	-0.34	0.04	0.11
Ap2s1	NM_198613	14.56	14.59	14.8	13.69	14.24	13.64	14.34	13.56		-0.32	-0.95	-0.46	-0.13	0.03	-0.6	0.21	0.7
Ap3b1	NM_009680	13.59	13.48	13.45	13.5	14.16	14.36	14.05	14.14		0.57	0.88	0.59	0.64	-0.11	0.2	-0.03	-0.31
Ap3b2	AK138496	6.82	6.55	6.19	6.37	7.69	7.11	6.65	7.25		0.87	0.56	0.46	0.88	-0.27	-0.58	-0.35	-0.46
Ap3d1	NM_007460	12.44	12.25	12.31	12.8	12.54	11.97	12.55	13.09		0.1	-0.28	0.25	0.29	-0.19	-0.57	0.06	0.59
Ap3m1	NM_018829	12.16	11.8	11.46	11.55	12.08	11.79	11.61	11.55		-0.08	0	0.15	0	-0.36	-0.28	-0.33	-0.18
Ap3m2	NM_029505	8.9	8.5	7.94	8.82	8.9	8.68	8.06	9.11		0	0.18	0.12	0.29	-0.39	-0.22	-0.56	-0.62
Ap3s1	NM_009681	10.26	10.31	10.21	10.24	10.49	10.34	10.25	10.44		0.23	0.02	0.03	0.2	0.05	-0.15	-0.1	-0.09
Ap3s2	NM_009682	11.37	11.31	11.25	10.89	11.65	11.39	11.09	10.84		0.28	0.08	-0.16	-0.05	-0.06	-0.26	-0.06	-0.3
Ap4b1	NM_026193	11.21	11.57	11.82	12.55	11.8	11.96	11.73	13		0.59	0.39	-0.09	0.45	0.36	0.16	0.25	-0.23
Ap4e1	NM_175550	6.26	6.31	6.2	6.56	6.12	6.34	6.66	6.5		-0.14	0.03	0.45	-0.06	0.05	0.22	-0.11	0.32
Ap4m1	NM_021392	9.55	9.77	10.17	9.25	9.7	9.62	9.93	9.21		0.15	-0.15	-0.24	-0.04	0.22	-0.09	0.4	0.32
Ap4s1	NM_021710	8.86	9.06	9.08	9.29	8.96	8.93	8.6	9.18		0.1	-0.13	-0.49	-0.11	0.2	-0.03	0.02	-0.33
Apaf1	NM_001042558	10.69	10.21	10.26	9.81	10.36	10.46	10.77	9.87		-0.33	0.24	0.5	0.06	-0.48	0.09	0.05	0.31
Apba1	NM_177034	6.82	6.8	6.73	7.38	8.38	7.64	6.67	7.85		1.56	0.84	-0.06	0.47	-0.02	-0.74	-0.07	-0.97
Apba2	NM_007461	7.67	7.92	7.37	7.57	7.64	7.63	7.03	7.4		-0.03	-0.29	-0.34	-0.17	0.25	-0.01	-0.55	-0.59
Apba3	NM_018758	11.35	11.25	11.45	9.89	11.41	11	11.15	9.84		0.06	-0.26	-0.3	-0.05	-0.1	-0.42	0.2	0.15
Apbb1	NM_009685	8.32	7.34	6.89	6.81	7.51	6.83	6.7	7.25		-0.81	-0.51	-0.18	0.44	-0.98	-0.68	-0.45	-0.12
Apbb1ip	NM_019456	6.96	8.44	10.62	11.04	7.83	7.65	9.79	10.31		0.87	-0.79	-0.83	-0.73	1.47	-0.19	2.18	2.14
Apbb2	NM_009686	11.09	9.65	8.13	8.35	10.6	10	8.83	9.06		-0.49	0.35	0.71	0.71	-1.44	-0.6	-1.52	-1.17
Apbb3	NM_146085	11.36	11.75	11.69	11.05	11.75	11.61	11.29	11.13		0.39	-0.13	-0.4	0.08	0.39	-0.14	-0.06	-0.32
Apc	NM_007462	7.13	7.04	7	7.15	7.36	7.43	7.31	7.55		0.23	0.39	0.31	0.4	-0.09	0.07	-0.04	-0.12
Apc2	NM_011789	9.12	8.52	9.02	8.96	9.23	8.8	9.32	8.94		0.11	0.27	0.29	-0.02	-0.6	-0.43	0.5	0.52
Apcdd1	NM_133237	10.01	8.34	6.62	6.33	9.6	8.2	7.69	7.01		-0.41	-0.14	1.07	0.68	-1.67	-1.4	-1.72	-0.51
Apeh	NM_146226	13.46	13.71	13.92	13.92	13.61	13.54	13.95	13.71		0.14	-0.16	0.03	-0.21	0.24	-0.06	0.21	0.4
Apex1	NM_009687	13.75	14.47	14.3	13.88	13.32	13.7	14.7	13.54		-0.43	-0.77	0.4	-0.34	0.72	0.38	-0.18	0.99
Apex2	NM_029943	9.43	9.01	9.08	9.43	9.32	9.53	9.8	9.27		-0.11	0.52	0.72	-0.16	-0.42	0.21	0.06	0.27
Aph1a	NM_146134	11.22	10.61	10.45	9.76	11.16	10.64	10.38	10.13		-0.06	0.03	-0.07	0.37	-0.61	-0.52	-0.16	-0.26
Aph1b	NM_177583	7.15	6.99	6.87	7.62	7.46	7.6	7.09	8.1		0.32	0.6	0.22	0.48	-0.15	0.14	-0.12	-0.51
Api5	NM_007466	11.46	11.88	11.87	11.45	11.76	11.8	12.07	11.11		0.3	-0.08	0.2	-0.34	0.42	0.04	-0.02	0.27
Apip	NM_019735	12.18	12.55	12.51	12.19	12.06	12.33	12.27	12.34		-0.12	-0.22	-0.24	0.15	0.37	0.27	-0.04	-0.06
Apitd1	NM_027263	10.22	10.71	10.77	10.04	9.36	9.86	10.37	9.47		-0.86	-0.85	-0.4	-0.57	0.49	0.5	0.06	0.51
Aplf	NM_001170489	9.28	9.8	9.62	9.58	9.34	9.57	9.04	9.47		0.06	-0.23	-0.58	-0.11	0.53	0.24	-0.18	-0.53
Apln	NM_013912	10.59	10.03	8.98	6.72	8.68	9.08	8.27	8.1		-1.91	-0.95	-0.7	1.38	-0.56	0.4	-1.06	-0.81
Aplnr	NM_011784	11.94	11.25	9.87	8.82	11	11.87	10.92	10.66		-0.94	0.61	1.05	1.84	-0.68	0.87	-1.38	-0.94
Aplp1	NM_007467	9	7.8	7.19	6.9	10.59	9.71	8.46	8.23		1.59	1.9	1.27	1.33	-1.2	-0.88	-0.61	-1.25
Aplp2	NM_001102455	14.56	13.65	12.9	12.25	15.2	14.58	13.09	12.99		0.63	0.94	0.19	0.74	-0.92	-0.61	-0.74	-1.49
Apoa1	NM_009692	6.11	6.1	6.21	6.17	6.2	6.09	6.07	6.09		0.09	-0.02	-0.14	-0.08	-0.01	-0.11	0.11	-0.02
Apoa1bp	NM_144897	13.91	14.11	14.43	13	14.43	14.11	14.34	13.34		0.52	0.01	-0.09	0.34	0.19	-0.32	0.33	0.23
Apoa2	NM_013474	8.35	8.21	8.58	8.41	8.37	8.05	8.55	8.31		0.03	-0.16	-0.03	-0.1	-0.13	-0.32	0.37	0.49
Apoa5	NM_080434	6.97	7.05	6.75	6.4	6.98	6.78	6.76	6.57		0.02	-0.27	0.01	0.17	0.08	-0.21	-0.3	-0.02
Apob	NM_009693	6.22	6.29	6.27	6.11	6.2	6.21	6.27	6.27		-0.01	-0.08	0.01	0.16	0.07	0.01	-0.02	0.06
Apobec1	NM_031159	6.97	8.27	9.55	12.82	6.56	7.23	9.92	12.24		-0.41	-1.04	0.37	-0.58	1.3	0.67	1.28	2.69
Apobec2	NM_009694	7.02	7.31	7.05	6.22	8.78	8.02	7.56	7.31		1.76	0.71	0.51	1.09	0.29	-0.76	-0.26	-0.46
Apobec3	NM_030255	9.48	9.3	9.68	9.67	9.45	9.16	9.41	9.79		-0.03	-0.14	-0.27	0.12	-0.18	-0.28	0.38	0.25
Apobr	NM_138310	7.88	8.8	9.62	10.17	10.33	9.34	9.55	10.14		2.45	0.54	-0.07	-0.03	0.93	-0.99	0.82	0.21
Apoc1	NM_007469	9.48	10.06	10.61	8.22	8.49	9.95	11.04	8.96		-0.99	-0.11	0.44	0.74	0.58	1.45	0.55	1.1
Apoc2	NM_009695	7.33	8.18	8.81	7.37	7.24	7.35	8.16	6.96		-0.08	-0.83	-0.65	-0.41	0.85	0.11	0.62	0.81
Apoc3	ENSMUST00000118649	6.82	6.59	6.94	6.72	6.82	6.66	6.58	6.87		0	0.07	-0.37	0.15	-0.23	-0.17	0.36	-0.08
Apod	NM_007470	7.01	6.95	6.81	6.96	7.3	7.16	7.01	7.02		0.28	0.22	0.2	0.06	-0.07	-0.13	-0.13	-0.16
Apoe	NM_009696	16.35	15.86	15.22	12.85	15.36	15.74	15.98	14.86		-0.99	-0.12	0.76	2.01	-0.48	0.39	-0.65	0.23
Apol10b	NM_177820	6.37	6.37	6.14	6.39	6.49	6.37	6.13	6.18		0.12	0	-0.01	-0.2	0	-0.12	-0.23	-0.24
Apol7a	NM_029419	6.01	6.1	5.99	6.07	6.08	6.06	6	6.1		0.07	-0.04	0.01	0.03	0.08	-0.02	-0.11	-0.06
Apol7b	NM_001024848	8.47	8.29	8.44	8.2	7.95	7.96	8.14	8.14		-0.52	-0.32	-0.3	-0.06	-0.19	0.01	0.16	0.18
Apol9a	NM_173786	7.24	7.33	7.26	7.41	7.28	7.22	7.07	7.56		0.04	-0.1	-0.19	0.15	0.08	-0.06	-0.07	-0.15
Apol9b	NM_001168660	6.94	6.63	7.21	7.71	6.59	6.53	7.13	8.31		-0.34	-0.1	-0.08	0.6	-0.31	-0.07	0.58	0.6
Apold1	NM_001109914	7.83	8.27	6.9	7.7	8.54	10.07	7.6	8.44		0.71	1.8	0.7	0.74	0.44	1.53	-1.37	-2.47
Apom	NM_018816	7.53	7.59	7.64	7.12	7.3	7.24	7.37	6.93		-0.22	-0.35	-0.27	-0.19	0.06	-0.07	0.05	0.13
Apon	NM_133996	6.69	6.69	6.78	6.59	6.56	6.68	6.64	6.5		-0.13	-0.01	-0.14	-0.09	0	0.13	0.09	-0.04
Apoo	NM_001199337	11.61	11.93	12	11.12	11.18	11.36	11.73	10.63		-0.43	-0.57	-0.26	-0.49	0.33	0.19	0.06	0.37
Apool	NM_026565	11.18	11.37	11.31	11.09	11.44	11.43	11.22	11.14		0.26	0.06	-0.09	0.05	0.2	-0.01	-0.06	-0.21
App	NM_001198823	13.24	12.01	10.22	11.73	14.61	13.91	11.9	13.37		1.37	1.9	1.68	1.64	-1.23	-0.7	-1.8	-2.02
Appbp2	NM_025825	14.23	14.03	13.79	12.44	14.27	14.3	14.47	12.56		0.04	0.26	0.68	0.12	-0.2	0.03	-0.24	0.18
Appl1	NM_145221	10.63	10.84	10.97	10.19	10.18	10.59	11.09	10.24		-0.45	-0.25	0.12	0.05	0.22	0.41	0.13	0.5
Appl2	NM_145220	9.35	9.55	9.4	10.4	9.73	10.1	10.15	10.32		0.37	0.55	0.75	-0.08	0.2	0.38	-0.15	0.04
Aprt	NM_009698	15.96	15.78	16	14.58	16.45	15.75	15.89	14.4		0.49	-0.03	-0.11	-0.18	-0.18	-0.7	0.22	0.14
Aptx	NM_025545	7.47	7.73	7.69	8.14	7.69	7.85	7.17	8.24		0.22	0.12	-0.52	0.1	0.26	0.16	-0.04	-0.68
Aqp1	NM_007472	13.2	11.53	6.73	9.39	11.4	11.56	7.98	11.25		-1.8	0.03	1.25	1.86	-1.67	0.16	-4.8	-3.58
Aqp11	NM_175105	8.62	8.93	8.61	7.91	8.32	8.94	8.18	8.71		-0.3	0.01	-0.43	0.8	0.31	0.62	-0.32	-0.76
Aqp2	NM_009699	7.72	7.4	8.19	7.4	7.37	6.99	6.91	7.5		-0.35	-0.41	-1.28	0.1	-0.32	-0.38	0.8	-0.08
Aqp3	NM_016689	6.09	6.37	6.48	8.41	6.21	6.18	6.29	8.01		0.11	-0.2	-0.19	-0.4	0.28	-0.03	0.11	0.12
Aqp4	NM_009700	7.13	7.01	7.17	6.79	7.12	6.97	6.9	6.74		-0.01	-0.03	-0.27	-0.05	-0.12	-0.15	0.16	-0.07
Aqp5	NM_009701	6.38	6.33	6.3	6.52	6.46	6.4	6.27	6.6		0.09	0.07	-0.03	0.08	-0.05	-0.07	-0.03	-0.13
Aqp6	NM_175087	5.98	6.01	6.1	6.3	6.03	6.01	6.01	6.23		0.05	0	-0.09	-0.06	0.04	-0.02	0.09	0
Aqp7	NM_007473	6.7	6.66	7.19	6.8	6.6	6.78	6.43	6.87		-0.1	0.12	-0.76	0.07	-0.04	0.18	0.54	-0.35
Aqp8	NM_007474	10.35	8.71	9.1	13.31	11.73	10.77	11.47	13.59		1.38	2.06	2.37	0.28	-1.64	-0.96	0.39	0.7
Aqr	NM_009702	9.94	9.99	10.24	10.58	9.47	9.77	10.38	10.26		-0.47	-0.22	0.13	-0.32	0.05	0.3	0.25	0.6
Araf	NM_001159645	10.8	10.86	10.73	10.82	10.98	11.05	10.51	10.77		0.18	0.18	-0.22	-0.05	0.07	0.07	-0.13	-0.54
Arap1	NM_001040111	10.13	10.52	11.34	10.15	10.69	10.11	10.56	9.68		0.56	-0.41	-0.77	-0.47	0.39	-0.59	0.82	0.46
Arap2	NM_178407	7.36	6.98	6.88	7.12	7.71	8.08	7.32	7.62		0.34	1.1	0.44	0.5	-0.38	0.37	-0.11	-0.76
Arap3	NM_139206	13.27	12.66	11.99	10.76	12.32	12.22	11.69	11.6		-0.94	-0.44	-0.3	0.84	-0.6	-0.1	-0.67	-0.53
Arc	NM_018790	7.66	6.72	6.33	6.41	10.85	9.38	7.22	8.08		3.19	2.66	0.89	1.67	-0.94	-1.48	-0.39	-2.16
Arcn1	NM_145985	11.18	10.75	10.63	10.88	10.85	10.99	11.32	10.95		-0.32	0.24	0.69	0.07	-0.42	0.14	-0.12	0.33
Areg	NM_009704	5.95	6	6.31	6.17	5.94	6.14	6.57	6.64		-0.01	0.13	0.26	0.47	0.05	0.19	0.31	0.43
Arf1	NM_001130408	16.13	15.94	15.86	15.56	16.12	16.11	15.38	15.69		-0.02	0.17	-0.48	0.13	-0.19	-0.01	-0.08	-0.73
Arf2	NM_007477	12.92	12.46	12.12	12.45	13.02	13.08	12.76	13.45		0.11	0.61	0.64	1	-0.45	0.05	-0.34	-0.31
Arf3	NM_007478	14.23	14.21	14.22	14.29	14.31	14.45	14	14.31		0.07	0.24	-0.22	0.02	-0.03	0.14	0.01	-0.45
Arf4	NM_007479	13.73	13.22	13.13	12.43	13.64	13.37	13.74	12.59		-0.09	0.15	0.61	0.16	-0.51	-0.28	-0.09	0.37
Arf5	NM_007480	13.31	13.02	13.5	12.88	13.51	13.51	13.35	12.87		0.2	0.49	-0.15	-0.01	-0.29	0	0.48	-0.16
Arf6	NM_007481	13.27	13.03	13.43	12.18	13.33	13.3	13.46	12.28		0.06	0.27	0.03	0.1	-0.24	-0.03	0.39	0.16
Arfgap1	NM_145760	10.35	9.98	9.98	10.5	10.28	9.94	10.11	10.51		-0.07	-0.04	0.14	0.01	-0.37	-0.34	-0.01	0.17
Arfgap2	NM_023854	10.98	11.12	11.45	12.13	10.34	10.58	10.83	11.89		-0.64	-0.54	-0.62	-0.24	0.14	0.24	0.33	0.25
Arfgap3	NM_025445	9.59	8.99	9.02	10.5	10.04	9.63	9.1	10.5		0.45	0.65	0.08	0	-0.61	-0.41	0.03	-0.53
Arfgef1	NM_001102430	11.06	10.85	10.93	10.9	11.55	11.26	11.14	10.97		0.49	0.41	0.21	0.07	-0.21	-0.29	0.08	-0.12
Arfgef2	NM_001085495	9.67	9.53	9.89	10.1	9.62	9.47	9.35	10.21		-0.05	-0.06	-0.53	0.11	-0.14	-0.16	0.36	-0.11
Arfip1	NM_001081093	8.8	8.46	8.34	9.19	8.96	8.95	7.94	9.3		0.16	0.49	-0.4	0.11	-0.34	-0.01	-0.12	-1.01
Arfip2	NM_029802	10.67	10.64	10.91	9.65	10.39	10.01	10.11	9.32		-0.27	-0.63	-0.8	-0.33	-0.03	-0.38	0.27	0.1
Arfrp1	NM_001165991	10.39	10.58	10.46	10.63	10.23	10.47	10.49	10.49		-0.16	-0.12	0.04	-0.14	0.19	0.23	-0.12	0.03
Arglu1	NM_176849	13.15	13.15	13.13	12.86	12.82	13.08	13.02	12.57		-0.32	-0.07	-0.1	-0.29	0	0.26	-0.02	-0.06
Arhgap1	NM_146124	12.87	12.36	13.02	12.28	12.72	12.01	12.12	12.16		-0.15	-0.35	-0.89	-0.12	-0.51	-0.71	0.66	0.12
Arhgap10	NM_030113	7.14	7.12	7.67	7.6	6.98	6.73	6.63	7.57		-0.17	-0.39	-1.04	-0.03	-0.02	-0.24	0.55	-0.11
Arhgap11a	NM_181416	9.34	9.76	9.62	10.33	8.97	9.36	9.08	9.85		-0.36	-0.4	-0.54	-0.48	0.43	0.39	-0.14	-0.28
Arhgap12	NM_001039692	11.19	11.14	10.7	10.07	11.26	11.55	10.53	10.45		0.06	0.41	-0.17	0.38	-0.05	0.29	-0.44	-1.02
Arhgap15	NM_001025377	5.99	5.94	6.31	7.07	6	5.99	6.09	7.03		0.01	0.05	-0.21	-0.04	-0.05	-0.01	0.37	0.1
Arhgap17	NM_144529	11.71	11.54	11.94	12.04	11.98	11.51	11.82	11.93		0.27	-0.03	-0.12	-0.11	-0.17	-0.47	0.4	0.31
Arhgap18	NM_176837	9.61	10.55	10.74	10.63	8.43	10.08	10.65	11.01		-1.18	-0.47	-0.1	0.38	0.95	1.66	0.19	0.56
Arhgap19	NM_027667	6.08	6.12	6.07	6.44	5.99	5.98	5.96	6.39		-0.09	-0.15	-0.11	-0.04	0.04	-0.02	-0.06	-0.02
Arhgap20	NM_175535	6.88	6.85	6.85	6.85	6.74	6.93	7.52	7.01		-0.14	0.08	0.67	0.16	-0.03	0.19	-0.01	0.59
Arhgap21	NM_001128084	13.3	13.16	12.86	12.62	13.4	13.41	13.04	13.18		0.1	0.26	0.18	0.56	-0.14	0.01	-0.3	-0.37
Arhgap22	NM_153800	6.68	7.91	8.35	7.22	7.27	7.12	7.29	7.22		0.59	-0.8	-1.06	0	1.23	-0.16	0.44	0.18
Arhgap23	NM_021493	14.19	13.92	13.16	13.98	14.53	14.6	13.59	14.87		0.34	0.68	0.43	0.89	-0.28	0.07	-0.75	-1.01
Arhgap25	NM_001037727	10.46	12.33	12.26	12.3	11.4	12.65	12.28	12.36		0.94	0.32	0.02	0.06	1.87	1.25	-0.07	-0.37
Arhgap26	NM_175164	7.76	7.88	7.96	8.9	7.94	7.98	7.44	8.75		0.18	0.1	-0.52	-0.15	0.12	0.04	0.08	-0.55
Arhgap27	NM_133715	7.32	7.07	6.93	6.71	7.17	7.02	6.55	7.14		-0.15	-0.05	-0.38	0.43	-0.25	-0.15	-0.14	-0.47
Arhgap28	NM_172964	10.6	10.29	9.74	9.82	10.46	10.71	10.51	10.22		-0.14	0.42	0.76	0.4	-0.31	0.25	-0.55	-0.2
Arhgap29	NM_172525	11.33	10.54	9.71	8.99	11.11	10.95	9.85	9.87		-0.21	0.41	0.15	0.88	-0.78	-0.17	-0.84	-1.09
Arhgap30	NM_001005508	6.15	7.9	9.47	10.4	6.47	7.49	9.23	9.41		0.32	-0.41	-0.25	-0.99	1.75	1.02	1.57	1.74
Arhgap31	NM_020260	12.96	11.9	10.04	9.52	13.19	12.72	10.85	11.21		0.23	0.83	0.81	1.69	-1.07	-0.47	-1.86	-1.88
Arhgap32	NM_177379	7.71	7.47	7.19	7.77	7.42	7.24	7.31	7.95		-0.3	-0.23	0.12	0.18	-0.25	-0.18	-0.28	0.07
Arhgap33	NM_178252	7.63	7.8	8.18	7.66	8.43	7.95	8.05	7.6		0.8	0.15	-0.13	-0.06	0.17	-0.48	0.38	0.1
Arhgap39	NM_001168288	12.11	12.68	12.88	11.65	11.66	11.9	12.56	11.21		-0.45	-0.78	-0.32	-0.44	0.57	0.24	0.2	0.66
Arhgap4	NM_138630	6.97	7.73	9.43	9.57	6.86	7.05	8.51	8.73		-0.12	-0.68	-0.92	-0.84	0.76	0.2	1.7	1.46
Arhgap40	NM_001145015	6.72	6.64	6.75	6.99	6.57	6.59	6.75	6.42		-0.14	-0.05	-0.01	-0.57	-0.08	0.02	0.12	0.16
Arhgap42	NM_027823	6.95	6.68	6.57	6.24	6.87	6.79	6.59	6.52		-0.07	0.12	0.01	0.28	-0.27	-0.08	-0.1	-0.2
Arhgap44	NM_175003	9.61	9.5	8.33	7.89	9.26	10.07	8.93	9.32		-0.35	0.57	0.6	1.43	-0.11	0.81	-1.17	-1.14
Arhgap5	NM_009706	8.31	8.15	7.97	7.84	8.34	8.33	8.51	7.91		0.02	0.18	0.54	0.07	-0.16	-0.01	-0.18	0.18
Arhgap6	NM_009707	7.5	8.18	8.45	8.98	7.02	7.59	8.44	8.76		-0.48	-0.59	-0.01	-0.22	0.69	0.57	0.27	0.85
Arhgap8	NM_028455	10.48	8.96	7.99	7.26	10.44	8.64	8.27	8.07		-0.05	-0.33	0.29	0.81	-1.52	-1.8	-0.98	-0.36
Arhgap9	NM_146011	7.4	10.05	12.44	12.86	9.04	9.24	11.4	12.01		1.63	-0.81	-1.05	-0.85	2.65	0.2	2.39	2.16
Arhgdia	NM_133796	13.28	13.01	13.21	12.37	13.36	12.96	12.9	12.6		0.07	-0.05	-0.3	0.23	-0.27	-0.4	0.2	-0.05
Arhgdib	NM_007486	13.85	14.14	14.52	14.28	13	13.46	14.45	14.49		-0.85	-0.68	-0.07	0.21	0.28	0.46	0.38	0.99
Arhgdig	NM_008113	9.37	8.98	9.47	8.54	8.08	7.5	8.59	7.9		-1.29	-1.48	-0.88	-0.64	-0.4	-0.59	0.49	1.1
Arhgef1	NM_001130150	12.25	12.31	13.13	11.92	12.6	12.3	12.5	12.22		0.34	-0.01	-0.63	0.3	0.06	-0.3	0.82	0.2
Arhgef10	NM_172751	7.29	7.14	6.62	6.6	8.33	7.29	6.82	7.61		1.04	0.15	0.2	1.01	-0.15	-1.04	-0.52	-0.47
Arhgef10l	NM_172415	10.44	11.3	11.09	9.95	9.92	10.32	10.38	9.57		-0.52	-0.98	-0.71	-0.38	0.86	0.39	-0.21	0.06
Arhgef11	NM_001003912	9.19	8.88	8.44	8.16	9.25	9.38	8.03	8.5		0.06	0.5	-0.41	0.34	-0.31	0.13	-0.44	-1.36
Arhgef12	NM_027144	13.28	12.45	10.73	11.45	13.72	13.61	11.83	12.99		0.44	1.16	1.1	1.54	-0.83	-0.11	-1.72	-1.78
Arhgef15	NM_177566	11.21	10.99	10.96	12.81	11.32	11.05	10.3	12.56		0.11	0.06	-0.66	-0.25	-0.22	-0.27	-0.03	-0.75
Arhgef16	NM_001112744	6.67	6.52	6.13	6.34	7	6.29	6.65	6.47		0.33	-0.23	0.53	0.13	-0.15	-0.71	-0.4	0.36
Arhgef17	NM_001081116	10.92	10.39	9.68	7.94	9.46	9.54	8.81	7.8		-1.46	-0.85	-0.87	-0.14	-0.53	0.08	-0.71	-0.73
Arhgef18	NM_133962	10.38	10.36	10.64	10.42	10.61	10.25	10.31	10.56		0.23	-0.11	-0.32	0.14	-0.02	-0.36	0.28	0.06
Arhgef2	NM_001198911	14.52	14.37	14.46	13.39	14.5	14.68	14.5	13.99		-0.02	0.31	0.04	0.6	-0.15	0.18	0.09	-0.18
Arhgef25	NM_028027	13.41	12.63	11.99	11.77	14.55	13.98	13.02	12.54		1.14	1.36	1.04	0.77	-0.78	-0.57	-0.64	-0.96
Arhgef26	NM_001081295	8.16	6.87	6.36	6.21	7.43	6.7	6.31	6.39		-0.72	-0.17	-0.05	0.18	-1.28	-0.73	-0.51	-0.39
Arhgef3	NM_027871	10.83	10.61	9.28	9.29	12.54	12.32	10.04	11.24		1.71	1.72	0.76	1.95	-0.22	-0.22	-1.33	-2.29
Arhgef33	NM_001145452	6.84	6.95	6.63	6.55	6.83	6.65	6.7	6.62		0	-0.3	0.07	0.07	0.11	-0.18	-0.32	0.05
Arhgef4	NM_183019	7.62	8.44	8.57	8.74	8.29	8.7	8.25	8.69		0.66	0.27	-0.33	-0.05	0.81	0.42	0.14	-0.46
Arhgef40	NM_001145922	11.28	10.46	10.95	11.08	9.88	9.1	10.23	10.3		-1.4	-1.36	-0.72	-0.78	-0.82	-0.78	0.49	1.13
Arhgef5	NM_133674	10.29	9.46	9.02	8.26	10.13	9.8	8.93	9.38		-0.15	0.35	-0.09	1.12	-0.83	-0.33	-0.44	-0.87
Arhgef6	NM_152801	7.94	9.29	10.57	10.75	8.69	9.36	10.34	10.39		0.75	0.06	-0.23	-0.36	1.35	0.67	1.28	0.98
Arhgef7	NM_001113517	9.81	9.83	9.37	9.21	10.51	10.68	9.68	10.18		0.7	0.85	0.3	0.97	0.02	0.17	-0.45	-1.01
Arhgef9	NM_001033329	9.18	9.29	8.81	7.99	9.46	9.76	8.97	8.65		0.28	0.47	0.15	0.66	0.11	0.3	-0.48	-0.79
Arid1a	NM_001080819	12.4	12.44	12.73	12.24	12.53	12.26	12.98	12.43		0.14	-0.18	0.25	0.19	0.05	-0.27	0.29	0.72
Arid1b	NM_001085355	8.7	8.57	8.58	8.72	8.64	8.59	8.99	9.06		-0.06	0.02	0.41	0.34	-0.13	-0.05	0.02	0.4
Arid2	NM_175251	8.64	8.7	8.69	8.71	8.5	8.69	8.78	8.74		-0.14	-0.01	0.09	0.03	0.06	0.2	-0.01	0.09
Arid3a	NM_007880	12.93	13.38	13.78	14.1	12.71	13.1	13.55	13.41		-0.22	-0.28	-0.23	-0.69	0.45	0.4	0.4	0.45
Arid3b	NM_019689	8.38	8.44	8.73	8.32	8.78	8.46	8.98	8.65		0.4	0.02	0.25	0.33	0.06	-0.32	0.29	0.52
Arid4a	NM_001081195	8.13	8.25	8.26	8.84	8.38	8.64	8.74	8.67		0.24	0.39	0.48	-0.17	0.12	0.27	0.01	0.1
Arid4b	AK161669	7.93	8.08	7.8	8.35	8.47	8.77	8.33	8.55		0.54	0.69	0.53	0.2	0.15	0.31	-0.28	-0.44
Arid5a	NM_001172205	11.08	12.2	12.93	12.06	10.77	11.4	12.87	11.26		-0.31	-0.8	-0.06	-0.8	1.12	0.63	0.73	1.47
Arid5b	BC082312	9.73	8.78	7.79	8.02	10.31	9.68	8.73	8.92		0.58	0.9	0.94	0.9	-0.96	-0.63	-0.99	-0.95
Arih1	NM_019927	9.49	9.97	9.63	9.45	10.26	10.37	9.72	10.23		0.77	0.4	0.09	0.78	0.48	0.11	-0.34	-0.65
Arih2	NM_011790	12.32	12.51	12.68	13.03	12.7	12.77	12.59	12.97		0.38	0.26	-0.09	-0.06	0.19	0.07	0.17	-0.18
Arl1	NM_025859	11.84	11.83	11.64	11.43	11.62	11.89	12.26	11.46		-0.22	0.06	0.62	0.03	-0.01	0.27	-0.19	0.37
Arl10	NM_019968	7.33	7.29	7.19	7.09	7.12	6.84	6.79	7.04		-0.21	-0.46	-0.4	-0.05	-0.04	-0.28	-0.1	-0.05
Arl11	NM_177337	5.95	6.22	6.65	7.24	6.09	6.01	6.19	6.86		0.14	-0.21	-0.46	-0.38	0.27	-0.08	0.43	0.18
Arl13b	NM_026577	10.15	9.82	9.51	9.85	10.12	10.47	10.02	10.23		-0.04	0.64	0.5	0.38	-0.33	0.35	-0.31	-0.45
Arl15	NM_172595	10.2	10.61	10.17	9.78	11.38	11.52	10.32	9.8		1.19	0.9	0.14	0.02	0.42	0.13	-0.44	-1.2
Arl16	NM_197995	9.94	9.56	9.13	9.09	10.51	10.34	9.47	9.42		0.57	0.78	0.35	0.33	-0.38	-0.17	-0.43	-0.87
Arl2	NM_019722	10.16	11.14	11.42	10.48	9.81	9.58	10.99	10.15		-0.35	-1.57	-0.43	-0.33	0.98	-0.24	0.27	1.41
Arl2bp	NM_024269	13.23	12.96	12.75	11.92	12.48	12.46	12.32	11.25		-0.76	-0.5	-0.43	-0.67	-0.28	-0.02	-0.21	-0.14
Arl3	NM_019718	10.25	10.12	9.88	9.67	10.1	9.95	9.94	9.88		-0.15	-0.17	0.06	0.21	-0.13	-0.15	-0.24	-0.01
Arl4a	NM_001039515	10.16	10.4	10.27	11.17	10.58	10.98	10.95	11.64		0.42	0.58	0.68	0.47	0.24	0.4	-0.13	-0.03
Arl4c	NM_177305	12.26	11.75	12.43	11.51	12.07	11.33	11.01	11.25		-0.19	-0.42	-1.42	-0.26	-0.51	-0.74	0.68	-0.32
Arl4d	NM_025404	9.03	8.15	7.82	7.35	10.58	9.14	8.48	8.61		1.55	0.99	0.66	1.26	-0.88	-1.44	-0.33	-0.65
Arl5a	NM_182994	9.68	9.59	9.75	10.37	9.3	9.59	9.79	9.81		-0.38	0.01	0.04	-0.56	-0.09	0.29	0.17	0.2
Arl5b	NM_029466	10.82	10.07	9.52	9.45	10.95	10.79	10.48	10.02		0.13	0.72	0.96	0.57	-0.75	-0.16	-0.55	-0.31
Arl5c	NM_207231	8.87	8.27	8	7.39	8.64	8.56	7.81	7.58		-0.22	0.3	-0.19	0.19	-0.6	-0.08	-0.26	-0.75
Arl6	NM_019665	10.57	10.74	10.61	10.45	9.94	10.27	10.28	9.87		-0.62	-0.47	-0.33	-0.58	0.17	0.32	-0.13	0.02
Arl6ip1	NM_019419	11.87	11.58	11.49	11.69	11.31	11.27	11.4	11.35		-0.56	-0.31	-0.09	-0.34	-0.3	-0.04	-0.09	0.13
Arl6ip4	NM_144509	13.9	14.16	14.3	13.81	13.97	13.95	14.1	13.7		0.06	-0.21	-0.2	-0.11	0.26	-0.02	0.14	0.15
Arl6ip5	NM_022992	13.36	13.53	13.42	12.48	13.46	13.38	13.57	12.21		0.1	-0.15	0.14	-0.27	0.18	-0.08	-0.11	0.19
Arl6ip6	NM_022989	11.47	11.79	11.93	11.94	11.35	11.59	11.6	11.77		-0.12	-0.2	-0.33	-0.17	0.32	0.24	0.15	0.02
Arl8a	NM_026823	12.51	12.07	12.07	11.85	12.86	12.73	12.29	12.46		0.35	0.66	0.22	0.61	-0.44	-0.14	0	-0.43
Arl8b	NM_026011	13.03	12.94	12.97	12.65	13.35	13.42	13.49	12.79		0.32	0.48	0.52	0.14	-0.09	0.07	0.03	0.06
Arl9	NM_206935	9.72	9.89	9.19	8.46	9.7	9.38	9.68	8.27		-0.02	-0.51	0.49	-0.19	0.16	-0.32	-0.7	0.3
Armc1	NM_028840	12.2	13.15	12.95	12.65	12.78	12.93	12.85	12.35		0.58	-0.23	-0.1	-0.3	0.95	0.15	-0.2	-0.08
Armc10	NM_026034	11.95	12.05	11.97	11.5	12.24	12.3	11.74	11.59		0.28	0.25	-0.23	0.09	0.09	0.07	-0.08	-0.57
Armc2	NM_001034858	6.34	6.61	6.28	6.69	6.55	6.77	6.34	6.83		0.21	0.16	0.06	0.14	0.27	0.22	-0.33	-0.43
Armc3	NM_001081083	6.03	6.02	5.98	6.75	5.96	5.99	6	6.51		-0.08	-0.03	0.01	-0.24	-0.01	0.04	-0.04	0
Armc4	NM_001081393	6.2	6.13	6.14	6.29	6.16	6.16	6.03	7.08		-0.03	0.03	-0.11	0.79	-0.07	0	0.01	-0.13
Armc5	NM_146205	12.04	12.2	12.5	11.63	12.4	12.25	12.7	11.78		0.36	0.05	0.2	0.15	0.17	-0.15	0.29	0.44
Armc6	NM_133972	11.98	12.22	12.35	11.23	11.67	11.33	11.95	11.46		-0.3	-0.89	-0.4	0.23	0.24	-0.34	0.13	0.62
Armc7	NM_177778	8.38	8.81	8.88	8.73	8.36	8.29	8.5	8.43		-0.02	-0.52	-0.39	-0.3	0.44	-0.06	0.07	0.2
Armc8	NM_028768	9.95	10.11	10.03	10.2	9.8	10	10.14	10.15		-0.16	-0.11	0.11	-0.05	0.16	0.2	-0.08	0.14
Armc9	NM_027456	8.67	8.85	8.98	8.77	8.09	8	8.45	8.45		-0.58	-0.85	-0.53	-0.32	0.18	-0.09	0.13	0.45
Armcx1	NM_001166377	12	10.93	9.78	11.01	12.49	12.36	10.71	11.89		0.5	1.44	0.93	0.88	-1.07	-0.13	-1.15	-1.65
Armcx2	NM_026139	14.34	13.13	11.04	12.39	14.63	14.69	12.21	14.26		0.29	1.56	1.17	1.87	-1.21	0.06	-2.09	-2.48
Armcx3	NM_027870	10.73	10.35	9.9	10.55	10.87	10.8	10	11.07		0.14	0.45	0.1	0.52	-0.38	-0.06	-0.45	-0.81
Armcx5	NM_001009575	9.91	9.97	9.93	9.48	9.81	10.05	9.98	9.16		-0.09	0.08	0.05	-0.32	0.06	0.23	-0.04	-0.07
Armcx6	NM_001007578	10.04	9.63	8.87	9.28	10.08	10.05	8.97	10.41		0.04	0.42	0.1	1.13	-0.41	-0.02	-0.76	-1.08
Arnt	NM_001037737	10.55	10.53	10.37	9.75	10.19	10.44	10.12	9.67		-0.36	-0.09	-0.25	-0.08	-0.02	0.25	-0.15	-0.31
Arntl	NM_007489	9.23	8.38	8.06	8.91	9.35	8.5	8.05	9.68		0.12	0.12	-0.01	0.77	-0.85	-0.85	-0.31	-0.45
Arntl2	NM_172309	7.54	7.2	6.8	6.96	6.96	6.85	6.83	7.01		-0.58	-0.35	0.03	0.05	-0.34	-0.11	-0.4	-0.02
Arpc1a	NM_019767	12.93	12.85	13.27	12.55	13.24	12.99	13.21	12.61		0.31	0.14	-0.06	0.06	-0.07	-0.25	0.42	0.22
Arpc1b	NM_023142	14.3	14.76	15.12	14.99	13.75	14.03	14.71	14.76		-0.55	-0.73	-0.41	-0.23	0.46	0.28	0.36	0.68
Arpc2	NM_029711	16.83	16.81	16.64	16.39	16.6	16.76	16.74	16.53		-0.24	-0.04	0.09	0.14	-0.03	0.17	-0.16	-0.03
Arpc3	NM_019824	14.26	14.06	13.86	13.98	14.53	14.61	13.97	14.38		0.28	0.55	0.11	0.4	-0.19	0.08	-0.2	-0.65
Arpc4	NM_026552	12.38	12.42	13.28	12.11	12.36	12.03	12.77	11.96		-0.02	-0.38	-0.51	-0.15	0.03	-0.33	0.87	0.74
Arpc5	NM_026369	13.92	13.53	13.41	14.19	14.04	13.83	13.55	14.41		0.12	0.3	0.14	0.22	-0.39	-0.21	-0.12	-0.28
Arpc5l	NM_028809	12.19	12.46	12.13	12.01	12.1	12.58	12.12	11.79		-0.1	0.13	-0.01	-0.22	0.26	0.49	-0.33	-0.46
Arpp19	NM_021548	9.12	9.28	9.35	9.38	9.01	9.07	9.34	9.08		-0.11	-0.21	-0.02	-0.3	0.17	0.06	0.07	0.27
Arpp21	NM_028755	6.15	6.32	6.37	6.39	6.22	6.14	6.22	6.29		0.07	-0.18	-0.15	-0.09	0.18	-0.08	0.05	0.08
Arr3	NM_133205	7.01	6.76	6.98	6.78	6.86	6.77	6.68	6.8		-0.15	0.01	-0.29	0.02	-0.25	-0.09	0.21	-0.08
Arrb1	NM_177231	13.59	13.7	13.77	13.86	14.27	14	13.72	13.88		0.68	0.3	-0.05	0.02	0.11	-0.27	0.07	-0.28
Arrb2	NM_145429	11.99	12.17	12.74	12.34	11.83	12.06	12.39	12.42		-0.16	-0.11	-0.36	0.08	0.18	0.22	0.57	0.33
Arrdc1	NM_178408	10.02	10.4	11.1	11.15	10.12	10.05	10.27	11.18		0.1	-0.36	-0.84	0.03	0.38	-0.08	0.7	0.22
Arrdc2	NM_027560	10.44	10.92	11.07	11.45	11.13	11.07	10.88	10.93		0.69	0.15	-0.19	-0.52	0.49	-0.05	0.15	-0.19
Arrdc3	NM_001042591	8.68	8.61	8.12	8.21	8.18	8.51	8.48	8.36		-0.51	-0.1	0.36	0.15	-0.07	0.33	-0.49	-0.03
Arrdc4	NM_001042592	8.76	8.76	8.92	8.65	8.58	8.42	8.63	8.34		-0.18	-0.35	-0.29	-0.31	0.01	-0.16	0.16	0.22
Arsa	NM_009713	12.77	11.99	11.77	11.64	13.42	12.64	12.3	12.26		0.64	0.64	0.53	0.62	-0.78	-0.78	-0.22	-0.34
Arsb	NM_009712	6.23	6.24	6.42	6.81	6.14	6.25	6.11	6.69		-0.09	0.01	-0.32	-0.12	0.02	0.12	0.18	-0.14
Arsg	NM_028710	8.67	8.59	8.26	8.92	9.11	9.42	9.36	8.97		0.44	0.83	1.11	0.05	-0.08	0.31	-0.33	-0.06
Arsk	NM_029847	7.89	8.1	8.09	7.78	7.8	7.87	7.76	7.79		-0.09	-0.22	-0.33	0.01	0.2	0.07	0	-0.11
Art3	NM_181728	6.36	6.28	6.5	6.45	6.23	6.25	6.15	6.52		-0.12	-0.03	-0.35	0.06	-0.07	0.01	0.22	-0.09
Art4	NM_026639	9.66	10.58	10.04	11.71	9.29	10.45	10.88	11.7		-0.37	-0.13	0.84	-0.01	0.92	1.16	-0.53	0.44
Art5	NM_007491	6.97	6.68	6.64	6.46	9.9	8.52	7.49	7.36		2.93	1.84	0.85	0.9	-0.29	-1.38	-0.05	-1.03
Artn	NM_009711	7.46	7.53	7.62	10.37	8.84	8.99	9.8	10.54		1.38	1.46	2.18	0.17	0.07	0.15	0.09	0.81
Arv1	NM_026855	8.77	9.16	9.12	8.79	8.91	8.93	9.05	8.63		0.14	-0.23	-0.07	-0.16	0.38	0.02	-0.04	0.12
Arvcf	AK051627	7.52	7.41	7.02	7.4	7.41	7.38	7.64	7.74		-0.12	-0.03	0.63	0.34	-0.11	-0.02	-0.4	0.26
Arxes2	NM_029823	11.72	11.28	10.45	10.48	11.38	11.04	9.96	9.85		-0.34	-0.24	-0.49	-0.63	-0.45	-0.35	-0.82	-1.07
As3mt	NM_020577	9.6	9.4	9.16	8.33	8.7	9.25	9.42	8.36		-0.9	-0.15	0.26	0.03	-0.2	0.55	-0.24	0.17
Asah1	NM_019734	10.67	10.23	10.09	10.46	10.99	10.9	10.62	10.79		0.32	0.67	0.53	0.33	-0.44	-0.09	-0.14	-0.28
Asah2	NM_018830	7.41	6.76	6.2	6.46	7.79	7.47	7.08	7.3		0.37	0.71	0.88	0.84	-0.66	-0.32	-0.56	-0.4
Asap1	AK147689	10.9	10.58	10.56	11.3	10.57	10.38	10.45	11.18		-0.33	-0.2	-0.11	-0.12	-0.32	-0.19	-0.02	0.07
Asap2	NM_001135192	12.12	10.71	9.01	10.55	11.16	11.28	10.09	10.77		-0.96	0.56	1.08	0.22	-1.4	0.12	-1.71	-1.19
Asap3	NM_001008232	7.4	7.21	6.99	6.6	7.62	7.3	6.93	6.83		0.23	0.09	-0.07	0.23	-0.19	-0.32	-0.21	-0.37
Asb1	NM_001039126	9.96	9.89	9.84	11.84	9.71	10.15	10.55	11.85		-0.25	0.26	0.71	0.01	-0.06	0.44	-0.05	0.4
Asb10	NM_080444	6.47	6.69	6.47	6.61	7.11	6.66	6.3	6.93		0.64	-0.03	-0.16	0.32	0.22	-0.45	-0.23	-0.36
Asb11	NM_026853	6.13	6.16	6.15	6.46	6.39	6.48	6.1	6.43		0.26	0.32	-0.05	-0.04	0.03	0.1	0	-0.38
Asb13	NM_080857	9.39	9.35	9.05	8.8	9.49	9.12	8.8	8.74		0.1	-0.22	-0.25	-0.06	-0.04	-0.37	-0.29	-0.32
Asb16	ENSMUST00000036467	6.13	6.08	6.1	6.01	6.16	6.07	6.11	6.1		0.04	-0.01	0.01	0.09	-0.04	-0.09	0.02	0.04
Asb17	NM_025758	5.88	5.88	6	7.42	5.93	5.93	5.92	6.9		0.05	0.05	-0.08	-0.52	0.01	0.01	0.12	-0.02
Asb18	NM_139152	6.37	6.19	6.46	6.53	6.45	6.29	6.44	6.2		0.07	0.11	-0.01	-0.33	-0.19	-0.15	0.27	0.15
Asb2	NM_023049	6.06	6	6.51	8.99	6.04	6.01	5.99	7.62		-0.02	0	-0.53	-1.37	-0.06	-0.04	0.51	-0.02
Asb3	NM_023906	6.61	6.69	6.48	7.08	6.56	6.54	6.84	6.99		-0.05	-0.16	0.37	-0.09	0.08	-0.03	-0.22	0.31
Asb4	NM_023048	8.77	7.97	6.88	7.91	8.98	9.23	7.5	9.09		0.21	1.27	0.62	1.18	-0.8	0.26	-1.08	-1.74
Asb5	NM_029569	7.03	6.91	6.83	7.76	7.48	7.32	7.1	7.64		0.45	0.42	0.28	-0.12	-0.13	-0.16	-0.08	-0.22
Asb6	NM_133346	12.62	12.38	12.58	11.71	12.54	12.34	12.46	11.6		-0.08	-0.04	-0.12	-0.11	-0.24	-0.21	0.2	0.12
Asb7	AK051017	9.06	9.2	8.94	9.31	8.94	9.1	8.96	9.3		-0.12	-0.1	0.02	-0.01	0.14	0.15	-0.26	-0.14
Asb8	NM_001170711	10.64	10.64	10.9	10.92	10.74	10.64	10.89	10.94		0.1	0	-0.02	0.02	0	-0.1	0.26	0.25
Ascc1	NM_026937	9.26	9.64	10.12	9.99	9.29	8.88	9.33	9.74		0.04	-0.76	-0.79	-0.25	0.39	-0.42	0.48	0.46
Ascc2	NM_029291	10.98	10.98	11.31	10.96	11.2	10.81	11.36	11.08		0.22	-0.17	0.05	0.12	0	-0.39	0.33	0.55
Ascc3	NM_001146089	10.47	10.36	10.26	10.92	10.13	10.68	10.84	10.96		-0.34	0.33	0.58	0.04	-0.11	0.55	-0.09	0.16
Ascl1	NM_008553	6.83	6.73	7.03	6.76	6.72	6.79	6.8	6.82		-0.11	0.06	-0.23	0.06	-0.1	0.07	0.3	0.01
Ascl2	NM_008554	8.27	8.31	8.41	7.52	8.29	8.4	8.29	7.81		0.02	0.09	-0.12	0.29	0.03	0.11	0.1	-0.11
Ascl3	NM_020051	6.61	6.44	6.41	6.88	7.02	6.9	6.54	7.49		0.41	0.46	0.12	0.61	-0.17	-0.12	-0.02	-0.37
Asf1a	NM_025541	8.37	8.68	8.54	8.99	8.23	8.39	8.84	8.44		-0.15	-0.29	0.3	-0.55	0.31	0.16	-0.15	0.45
Asf1b	NM_024184	13.13	13.65	14.06	13.42	12.95	13.06	13.65	12.85		-0.18	-0.59	-0.4	-0.57	0.51	0.1	0.41	0.6
Asgr1	NM_009714	6.57	6.68	6.45	7.32	6.59	6.64	6.45	7.12		0.02	-0.03	0	-0.2	0.11	0.06	-0.23	-0.2
Asgr2	NM_007493	7.46	7.13	8.15	8.09	7.26	7.46	7.4	7.3		-0.2	0.33	-0.75	-0.79	-0.33	0.2	1.02	-0.06
Ash1l	NM_138679	9.19	9.12	9.01	8.85	9.12	9.35	9.46	8.82		-0.06	0.24	0.45	-0.03	-0.07	0.23	-0.11	0.11
Ash2l	NM_011791	12.83	13.09	13.07	12.81	12.63	12.9	12.89	12.71		-0.21	-0.18	-0.18	-0.1	0.25	0.28	-0.02	-0.01
Asl	NM_133768	11.02	11.17	11.72	11.35	11.23	11	11.5	11.65		0.21	-0.17	-0.22	0.3	0.15	-0.23	0.55	0.5
Asna1	NM_019652	8.94	8.9	9.26	9.75	8.71	8.27	9.04	9.55		-0.23	-0.63	-0.22	-0.2	-0.04	-0.44	0.35	0.77
Asns	NM_012055	14.85	14.05	13.83	15.45	14.31	14.16	13.86	15.47		-0.55	0.1	0.03	0.02	-0.8	-0.15	-0.22	-0.29
Asnsd1	NM_133728	14.08	14.11	14.17	14	13.91	14.06	13.89	13.8		-0.17	-0.05	-0.28	-0.2	0.04	0.15	0.06	-0.17
Aspg	NM_001081169	7.58	7.19	7.51	7.33	8.55	8.84	8.17	7.6		0.97	1.65	0.66	0.27	-0.39	0.29	0.32	-0.67
Asph	NM_133723	9.18	8.9	8.58	8.97	9.06	8.93	8.9	9.02		-0.12	0.03	0.32	0.05	-0.28	-0.14	-0.32	-0.03
Asphd1	NM_001039645	6.6	6.47	6.93	6.38	7.49	7.39	6.4	6.98		0.88	0.92	-0.54	0.6	-0.13	-0.1	0.47	-0.99
Asphd2	NM_028386	10.43	9.7	8.6	8.02	8.57	8.23	7.92	7.19		-1.86	-1.47	-0.68	-0.83	-0.73	-0.34	-1.1	-0.31
Aspm	NM_009791	12.02	12.42	12.04	12.43	11.27	11.93	11.93	11.98		-0.75	-0.5	-0.11	-0.45	0.4	0.65	-0.38	0.01
Asprv1	NM_026414	6.51	6.69	6.51	6.49	6.45	6.66	6.48	6.7		-0.06	-0.03	-0.03	0.2	0.18	0.21	-0.18	-0.18
Aspscr1	NM_026877	11.12	11.24	11.71	10.59	11.13	10.44	11.39	10.59		0.02	-0.8	-0.32	0	0.12	-0.69	0.47	0.95
Asrgl1	NM_025610	6.44	6.4	6.41	6.44	6.22	6.34	6.35	6.27		-0.22	-0.06	-0.06	-0.16	-0.04	0.13	0.01	0.01
Ass1	NM_007494	11.71	11.25	11.48	10.14	13.77	12.86	12.66	11.68		2.06	1.61	1.18	1.54	-0.46	-0.91	0.24	-0.19
Astl	NM_172539	6.55	6.69	6.72	6.58	6.5	6.98	7.02	7.17		-0.05	0.3	0.3	0.59	0.13	0.49	0.03	0.04
Astn1	NM_007495	7.45	6.54	6.11	6.15	7.14	6.89	6.12	6.18		-0.31	0.35	0.01	0.03	-0.91	-0.24	-0.43	-0.78
Astn2	NM_207109	7.33	7.16	7.74	7.32	7.11	6.89	6.67	7.17		-0.21	-0.27	-1.07	-0.15	-0.16	-0.22	0.57	-0.22
Asxl1	NM_001039939	13.09	13.44	13.14	12.83	13.25	13.47	13.09	13.09		0.16	0.03	-0.05	0.26	0.35	0.22	-0.3	-0.38
Asxl2	NM_172421	9.89	10.1	10.05	10.28	10.02	10.46	11.02	10.4		0.13	0.35	0.97	0.12	0.21	0.44	-0.06	0.56
Asxl3	NM_001167777	6.95	7.9	8.26	7.62	7.07	7.53	8.28	7.52		0.12	-0.37	0.02	-0.1	0.95	0.46	0.36	0.75
Atad1	NM_026487	12.34	12.53	12.5	11.75	12.48	12.52	12.51	11.56		0.14	-0.01	0.01	-0.19	0.19	0.05	-0.03	-0.01
Atad2	NM_027435	9.39	9.58	9.59	9.58	8.87	9.74	10.27	9.4		-0.51	0.16	0.67	-0.18	0.2	0.87	0.01	0.52
Atad2b	NM_001099628	10.97	11.3	11.22	11.86	11	11.65	11.68	11.83		0.03	0.34	0.47	-0.03	0.33	0.65	-0.09	0.04
Atad3a	NM_179203	12.61	13.16	13.32	12.93	11.78	12	12.69	12.39		-0.83	-1.16	-0.63	-0.54	0.55	0.22	0.16	0.7
Atad5	NM_001029856	10.42	11.15	11.16	11.43	10.17	10.79	11.22	11.06		-0.25	-0.36	0.06	-0.37	0.73	0.62	0.01	0.43
Atat1	NM_001142744	8.16	7.98	7.98	8.25	8.38	8	7.84	8.57		0.22	0.02	-0.13	0.32	-0.18	-0.38	0	-0.16
Ate1	NM_013799	10.71	10.76	10.71	10.55	10.61	10.62	10.71	10.75		-0.1	-0.14	0.01	0.2	0.04	0.01	-0.05	0.09
Atf1	NM_007497	9.61	9.84	9.86	9.77	9.49	9.77	9.79	9.69		-0.11	-0.07	-0.07	-0.08	0.24	0.28	0.02	0.02
Atf2	NM_001025093	9.34	9.38	9.3	9.43	9.36	9.64	9.74	9.54		0.02	0.26	0.45	0.11	0.04	0.28	-0.08	0.1
Atf3	NM_007498	12.73	11.28	10.4	10.7	12.04	12.26	11	10.91		-0.69	0.98	0.6	0.21	-1.45	0.22	-0.88	-1.26
Atf4	NM_009716	13.75	13.78	13.9	14.42	13.4	13.3	13.37	14.55		-0.36	-0.48	-0.52	0.13	0.03	-0.1	0.12	0.07
Atf5	NM_030693	12.6	12.89	12.68	14.17	12.67	12.76	12.86	14.38		0.07	-0.13	0.17	0.21	0.29	0.09	-0.21	0.09
Atf6	NM_001081304	10.18	10.31	10.09	10.42	9.68	10.37	11.09	10.95		-0.5	0.06	1	0.53	0.12	0.69	-0.22	0.72
Atf6b	NM_017406	9.73	9.81	10.51	9.23	9.48	9.05	10.13	8.8		-0.26	-0.76	-0.38	-0.43	0.08	-0.42	0.7	1.08
Atf7	NM_146065	7.2	7.25	7.3	7.5	7.35	7.47	7.8	7.58		0.15	0.22	0.5	0.08	0.05	0.13	0.05	0.33
Atf7ip	NM_019426	11.23	11.32	11.44	11.01	11.39	11.13	11	11.47		0.16	-0.18	-0.44	0.46	0.09	-0.25	0.12	-0.13
Atf7ip2	NM_153123	6.24	6.75	6.93	7.03	6.31	6.44	6.88	6.9		0.06	-0.31	-0.06	-0.13	0.5	0.13	0.18	0.44
Atg10	NM_025770	8.09	8.21	8.02	8.03	8.53	8.51	8.25	8.19		0.44	0.3	0.22	0.16	0.12	-0.02	-0.18	-0.26
Atg12	NM_026217	11.69	11.25	11.19	11.31	12.02	11.8	11.33	11.55		0.33	0.55	0.14	0.24	-0.44	-0.22	-0.06	-0.47
Atg13	NM_145528	12.92	12.9	12.81	12.7	13.15	13.13	12.73	12.91		0.23	0.23	-0.08	0.21	-0.02	-0.02	-0.09	-0.4
Atg14	NM_172599	10.51	10.5	10.58	10.02	11.04	11.06	10.66	10.61		0.53	0.56	0.08	0.59	-0.01	0.02	0.08	-0.4
Atg16l1	NM_029846	10.2	10.17	10.45	10.85	10.37	10.23	10.74	10.96		0.18	0.06	0.28	0.11	-0.03	-0.14	0.28	0.5
Atg16l2	NM_001111111	10.5	10.35	10.08	9.77	10.28	10.22	9.65	10.07		-0.22	-0.13	-0.43	0.3	-0.16	-0.06	-0.27	-0.57
Atg2a	NM_194348	9.49	9.7	10.27	10.46	10.01	9.24	10.03	10.78		0.52	-0.46	-0.24	0.32	0.21	-0.77	0.57	0.79
Atg2b	NM_029654	8.63	8.91	8.65	9.06	8.54	8.96	8.55	8.85		-0.09	0.05	-0.11	-0.21	0.29	0.43	-0.26	-0.42
Atg3	NM_026402	11.95	12.26	12.52	11.62	12.19	11.97	12.09	11.7		0.23	-0.29	-0.42	0.08	0.3	-0.22	0.26	0.12
Atg4b	NM_174874	9.69	9.71	9.93	9.85	9.58	9.37	9.83	10		-0.11	-0.35	-0.11	0.15	0.02	-0.21	0.22	0.46
Atg4c	NM_175029	7.62	8.16	8.16	8.32	7.77	7.88	7.7	8.29		0.15	-0.28	-0.46	-0.03	0.54	0.11	0	-0.18
Atg4d	NM_153583	12.52	12.61	12.69	12.86	12.52	12.37	12.57	12.74		0.01	-0.24	-0.12	-0.12	0.09	-0.16	0.08	0.2
Atg5	NM_053069	11.42	11.79	11.7	11.42	11.56	11.62	11.41	11.42		0.14	-0.17	-0.29	0	0.38	0.07	-0.1	-0.22
Atg7	NM_028835	9.72	10.11	10.57	10.11	9.76	9.59	9.98	10.05		0.04	-0.52	-0.59	-0.06	0.39	-0.17	0.46	0.39
Atg9a	NM_001003917	8.23	8.44	8.24	9.81	8.82	9.03	9.12	9.85		0.59	0.59	0.87	0.04	0.21	0.21	-0.2	0.09
Athl1	NM_145387	9.85	10.09	10.42	10.56	9.49	9.83	10.56	10.33		-0.35	-0.26	0.14	-0.23	0.24	0.33	0.33	0.74
Atic	NM_026195	13.66	14.15	14.2	13.22	12.98	13.36	13.9	12.39		-0.68	-0.79	-0.3	-0.83	0.49	0.38	0.05	0.54
Atl1	NM_178628	8.62	7.76	6.99	7.41	8.27	8.33	7.24	8.01		-0.35	0.57	0.25	0.6	-0.85	0.06	-0.77	-1.09
Atl2	NM_019717	9.17	9.27	9.27	9.26	8.95	9.21	9.38	8.94		-0.22	-0.07	0.11	-0.32	0.11	0.25	0	0.18
Atl3	NM_146091	8.92	8.71	8.55	8.99	8.81	8.95	8.2	9.51		-0.11	0.24	-0.34	0.52	-0.21	0.14	-0.16	-0.74
Atm	NM_007499	7.31	7.42	7.33	8.05	7.01	7.25	7.64	7.67		-0.3	-0.17	0.31	-0.38	0.11	0.24	-0.09	0.39
Atmin	NM_177700	10.67	10.99	10.65	11.12	10.89	11.34	10.65	11.24		0.22	0.36	0	0.12	0.32	0.46	-0.34	-0.7
Atn1	NM_007881	10.91	10.62	10.75	9.36	10.69	10.04	9.9	9.63		-0.22	-0.58	-0.84	0.27	-0.29	-0.65	0.13	-0.14
Atoh8	NM_153778	7.01	7.15	6.88	7.03	7.02	6.99	6.88	6.7		0.01	-0.16	0	-0.33	0.14	-0.03	-0.27	-0.11
Atox1	NM_009720	16.14	16.12	16.18	15.34	16.17	16.01	15.85	15.15		0.02	-0.12	-0.33	-0.19	-0.02	-0.16	0.06	-0.15
Atp10a	NM_009728	6.63	7.05	8	7.63	7.41	7.53	8.57	7.92		0.79	0.48	0.57	0.29	0.42	0.11	0.95	1.04
Atp10d	NM_153389	8.67	8.63	8.53	8.26	8.99	8.69	8.57	8.16		0.32	0.06	0.03	-0.1	-0.04	-0.3	-0.09	-0.12
Atp11a	NM_015804	11.27	10.03	9.52	10.06	11.98	11.52	10.68	10.76		0.71	1.49	1.16	0.7	-1.24	-0.46	-0.52	-0.85
Atp11b	NM_029570	8.91	9.17	9.59	9.13	8.88	9.19	9.79	9.21		-0.03	0.02	0.2	0.08	0.26	0.31	0.42	0.6
Atp11c	NM_001037863	10.18	10.32	10.25	10.7	10.58	10.62	10.72	10.41		0.4	0.3	0.47	-0.29	0.13	0.04	-0.07	0.1
Atp12a	NM_138652	6.91	6.74	6.95	7.81	6.91	6.93	6.91	6.66		0	0.19	-0.04	-1.15	-0.16	0.02	0.21	-0.02
Atp13a1	NM_133224	12.77	13.35	13.57	13.14	13.37	13.11	13.35	12.96		0.6	-0.24	-0.21	-0.18	0.57	-0.26	0.22	0.25
Atp13a2	NM_029097	14.48	15.04	15.29	14.35	14.27	14.43	14.91	14.29		-0.21	-0.61	-0.38	-0.06	0.56	0.16	0.25	0.48
Atp13a3	NM_001128094	9.53	8.82	8.72	9.57	8.58	9.02	9.83	9.48		-0.94	0.2	1.11	-0.09	-0.71	0.43	-0.1	0.82
Atp13a4	NM_001164613	6.06	6.06	6.05	6.19	5.99	6	6.13	6.16		-0.07	-0.06	0.08	-0.03	-0.01	0	0	0.13
Atp1a1	NM_144900	13.84	14.09	13.85	13.4	14.04	14	13.59	13.19		0.21	-0.09	-0.26	-0.21	0.25	-0.04	-0.24	-0.42
Atp1a2	NM_178405	6.02	6.06	6.08	6.14	6.07	6.03	5.95	6.11		0.04	-0.03	-0.13	-0.02	0.04	-0.03	0.02	-0.08
Atp1a3	NM_144921	7.99	7.97	8.1	8.38	8.13	7.82	8.01	8.1		0.13	-0.15	-0.09	-0.28	-0.02	-0.31	0.13	0.2
Atp1a4	NM_013734	6.15	6.17	6.19	6.12	6.08	6.18	6.12	6.12		-0.07	0.01	-0.07	0.01	0.02	0.1	0.02	-0.06
Atp1b1	NM_009721	7.5	6.94	6.68	8.52	7.21	6.59	6.57	8.88		-0.29	-0.35	-0.12	0.36	-0.55	-0.61	-0.26	-0.03
Atp1b2	NM_013415	7.49	8.26	8.15	9.95	9.53	9.43	8.69	9.61		2.04	1.17	0.54	-0.34	0.77	-0.11	-0.11	-0.73
Atp1b3	NM_007502	13.91	13.82	13.91	13.91	13.54	13.72	13.79	13.69		-0.36	-0.1	-0.12	-0.22	-0.09	0.18	0.09	0.07
Atp2a1	NM_007504	8.25	7.94	8.41	8.24	7.74	7.37	8.22	7.99		-0.5	-0.57	-0.2	-0.25	-0.31	-0.37	0.48	0.85
Atp2a2	NM_009722	9.84	9.44	9.69	9.81	9.55	9.33	9.68	9.51		-0.29	-0.1	-0.01	-0.3	-0.4	-0.21	0.26	0.35
Atp2a3	NM_001163337	9.13	11.21	12.81	12.2	8.61	11.22	12.51	12.6		-0.52	0.01	-0.3	0.4	2.08	2.61	1.6	1.29
Atp2b1	NM_026482	10.02	9.55	9.18	9.74	9.55	9.87	9.96	10.16		-0.48	0.32	0.77	0.42	-0.47	0.32	-0.37	0.09
Atp2b2	NM_009723	6.96	6.76	6.86	6.55	7.1	6.68	6.31	6.61		0.14	-0.08	-0.56	0.06	-0.2	-0.42	0.1	-0.38
Atp2b3	AK032322	6.05	6	6.05	5.97	6.09	6.03	5.97	5.97		0.04	0.02	-0.08	0	-0.04	-0.06	0.05	-0.06
Atp2b4	NM_001167949	7.37	7.89	7.97	8.14	6.9	6.99	7.93	7.32		-0.47	-0.89	-0.04	-0.82	0.51	0.09	0.08	0.94
Atp2c1	NM_175025	10.86	10.78	10.59	10.42	10.81	11.09	10.3	10.29		-0.05	0.31	-0.3	-0.13	-0.08	0.27	-0.18	-0.79
Atp2c2	NM_026922	7.91	7.65	7.26	6.66	8.07	7.65	7.71	6.71		0.16	0	0.45	0.05	-0.26	-0.41	-0.4	0.05
Atp5a1	NM_007505	15.73	15.95	15.88	16.32	15.56	15.84	15.55	16.2		-0.17	-0.11	-0.33	-0.12	0.22	0.27	-0.07	-0.29
Atp5b	NM_016774	17.45	17.42	17.44	17.39	17.33	17.37	17.27	17.39		-0.11	-0.06	-0.18	0	-0.02	0.03	0.02	-0.1
Atp5c1	NM_001112738	14.48	14.63	14.62	14.48	14.31	14.4	14.46	14.26		-0.16	-0.22	-0.16	-0.22	0.15	0.09	0	0.06
Atp5d	NM_025313	14.69	14.86	15.39	14.37	14.64	14.18	15.07	14.22		-0.05	-0.68	-0.33	-0.15	0.17	-0.46	0.53	0.89
Atp5e	NM_025983	16.04	16.21	16.21	15.35	16.26	16.34	16.11	15.24		0.22	0.13	-0.09	-0.11	0.17	0.08	-0.01	-0.23
Atp5f1	NM_009725	14.36	14.64	14.64	14.49	14.19	14.45	14.57	14.56		-0.17	-0.18	-0.08	0.07	0.28	0.26	0	0.11
Atp5g1	NM_001161419	16.32	16.64	16.69	15.66	16.01	16.1	16.27	15.42		-0.31	-0.54	-0.42	-0.24	0.32	0.09	0.05	0.17
Atp5g2	NM_026468	17.44	17.5	17.39	16.4	17.34	17.41	17.17	16.42		-0.1	-0.09	-0.22	0.02	0.06	0.07	-0.1	-0.24
Atp5g3	NM_175015	16.65	16.98	16.78	16.58	16.49	16.66	16.45	16.45		-0.16	-0.33	-0.33	-0.13	0.33	0.17	-0.2	-0.2
Atp5h	NM_027862	16.58	16.7	16.67	16.04	16.74	16.78	16.54	15.99		0.16	0.08	-0.14	-0.05	0.13	0.04	-0.03	-0.24
Atp5j	NM_016755	14.91	15.02	15.06	15.09	14.97	15.04	14.91	15.05		0.07	0.02	-0.15	-0.04	0.11	0.06	0.04	-0.13
Atp5j2	NM_020582	15.8	16	15.92	15.2	15.97	15.98	15.97	15.16		0.17	-0.02	0.05	-0.04	0.2	0.01	-0.08	-0.01
Atp5k	NM_007507	15.74	16.04	16.09	15.22	15.82	15.81	15.69	14.95		0.08	-0.22	-0.41	-0.27	0.3	0	0.06	-0.13
Atp5l	NM_013795	15.2	15.61	15.39	15.53	15.28	15.54	14.88	15.4		0.08	-0.07	-0.51	-0.13	0.41	0.26	-0.21	-0.65
Atp5o	NM_138597	14.45	14.55	14.79	14.21	14.3	14.16	14.5	13.96		-0.15	-0.39	-0.28	-0.25	0.11	-0.14	0.23	0.35
Atp5s	NM_026536	7.83	8.14	8.11	8.53	7.71	8.01	7.9	8.28		-0.12	-0.13	-0.22	-0.25	0.31	0.3	-0.03	-0.11
Atp5sl	NM_025504	12.02	12.35	12.34	12.29	12.13	12.45	11.71	12.03		0.11	0.1	-0.63	-0.26	0.33	0.32	-0.01	-0.74
Atp6ap1	NM_018794	10.63	10.31	10.36	11.24	10.5	10.1	10.6	11.46		-0.13	-0.21	0.24	0.22	-0.32	-0.4	0.05	0.5
Atp6ap1l	NM_001145879	6.19	6.27	6.46	6.8	6.4	6.33	6.39	6.54		0.2	0.06	-0.07	-0.25	0.08	-0.07	0.19	0.06
Atp6ap2	NM_027439	11.61	11.51	11.63	12.02	11.76	11.62	11.6	11.94		0.14	0.11	-0.03	-0.08	-0.1	-0.13	0.12	-0.02
Atp6v0a1	NM_016920	13.62	13.27	13.67	13.44	13.94	13.27	13.07	13.34		0.32	-0.01	-0.6	-0.1	-0.34	-0.67	0.39	-0.2
Atp6v0a2	NM_011596	9.55	9.53	9.23	10.42	9.6	9.81	9.26	10.58		0.05	0.28	0.03	0.16	-0.02	0.21	-0.3	-0.55
Atp6v0b	NM_033617	10.85	12.85	13.68	12.89	13.57	12.81	13.29	13.15		2.72	-0.04	-0.39	0.26	2	-0.76	0.83	0.48
Atp6v0c	NM_009729	15.13	14.61	14.95	14.62	15.28	14.49	14.66	14.83		0.15	-0.12	-0.29	0.21	-0.52	-0.8	0.34	0.17
Atp6v0d1	NM_013477	13.8	13.65	14.08	13.56	14.19	13.51	14.11	13.93		0.39	-0.14	0.03	0.37	-0.15	-0.69	0.43	0.6
Atp6v0d2	NM_175406	5.96	5.92	6	6.67	5.98	5.96	6.05	6.77		0.02	0.04	0.05	0.1	-0.04	-0.02	0.07	0.09
Atp6v0e	NM_025272	15.26	14.94	15.02	14.61	15.69	15.36	15.08	14.76		0.43	0.42	0.06	0.15	-0.32	-0.33	0.08	-0.27
Atp6v0e2	NM_133764	12.13	10.5	7.84	7.26	12.83	11.76	9.89	9.25		0.7	1.26	2.05	1.99	-1.63	-1.07	-2.66	-1.87
Atp6v1a	NM_007508	12.92	12.64	12.48	12.48	12.86	13.05	12.66	12.62		-0.06	0.41	0.17	0.14	-0.28	0.19	-0.15	-0.4
Atp6v1b1	NM_134157	6.27	6.11	6.17	6.41	6.12	6.16	7.01	6.23		-0.15	0.06	0.84	-0.18	-0.17	0.04	0.06	0.84
Atp6v1b2	NM_007509	9.8	9.66	10.03	11.15	10.13	9.92	10.26	11.32		0.33	0.26	0.23	0.17	-0.14	-0.21	0.37	0.33
Atp6v1c1	NM_025494	11.95	11.88	11.85	11.89	12.09	11.88	11.78	11.85		0.14	0	-0.07	-0.04	-0.07	-0.21	-0.03	-0.1
Atp6v1d	NM_023721	14.14	14.02	13.88	14.05	14.39	14.59	14.05	14.62		0.24	0.56	0.17	0.57	-0.12	0.2	-0.14	-0.54
Atp6v1e1	NM_007510	13.75	13.59	13.73	13.62	14.29	13.95	13.81	13.92		0.55	0.36	0.08	0.3	-0.16	-0.34	0.14	-0.14
Atp6v1e2	NM_029121	7.33	7.42	7.01	6.9	7.38	7.17	7.23	6.88		0.05	-0.25	0.22	-0.02	0.09	-0.22	-0.41	0.06
Atp6v1f	NM_025381	14.91	15.17	15.29	14.81	15.33	15.44	15.09	14.86		0.42	0.27	-0.2	0.05	0.25	0.11	0.13	-0.34
Atp6v1g1	NM_024173	14.23	14.28	14.43	14.16	14.86	14.51	14.55	14.35		0.63	0.23	0.12	0.19	0.05	-0.35	0.15	0.04
Atp6v1g2	NM_023179	7.69	7.72	7.83	7.5	7.52	7.46	7.73	7.4		-0.18	-0.26	-0.09	-0.1	0.03	-0.06	0.11	0.27
Atp6v1h	NM_133826	10.28	10.28	10.23	11.68	10.49	10.63	10.77	11.84		0.21	0.35	0.54	0.16	0	0.14	-0.05	0.14
Atp7a	NM_009726	13.16	12	11.32	11.02	13.77	13.39	12.95	12.28		0.61	1.39	1.63	1.26	-1.15	-0.38	-0.68	-0.44
Atp7b	NM_007511	7.03	7.12	6.94	7.04	7.1	7	7.03	6.81		0.07	-0.13	0.09	-0.23	0.09	-0.1	-0.18	0.03
ATP8	ENSMUST00000082407	14.52	14.53	14.46	15.26	14.7	14.77	15.09	15.3		0.17	0.24	0.64	0.04	0.01	0.07	-0.08	0.32
Atp8a1	NM_001038999	8.63	9.04	9.03	11.13	8.83	8.97	8.81	10.78		0.2	-0.07	-0.22	-0.35	0.41	0.15	-0.01	-0.16
Atp8a2	NM_015803	6.17	6.33	6.8	7.32	6.17	6.25	6.55	6.79		0	-0.08	-0.25	-0.53	0.16	0.08	0.47	0.3
Atp8b2	NM_001081182	6.7	6.68	6.63	6.82	6.8	6.93	6.41	7.18		0.1	0.25	-0.21	0.36	-0.02	0.13	-0.05	-0.52
Atp8b4	NM_001080944	6.55	6.75	7.17	7.84	6.32	6.48	6.6	7.17		-0.23	-0.27	-0.57	-0.67	0.2	0.16	0.42	0.13
Atp8b5	NM_177195	6.2	6.21	6.15	6.2	6.22	6.22	6.17	6.16		0.02	0	0.01	-0.05	0.01	0	-0.06	-0.05
Atp9a	NM_015731	10.96	10.19	9.73	9.51	11.28	11.25	10.15	10.88		0.32	1.06	0.42	1.37	-0.76	-0.03	-0.46	-1.1
Atp9b	NM_015805	7.98	7.7	7.34	8.67	7.82	8.2	8.87	8.95		-0.16	0.5	1.53	0.28	-0.28	0.37	-0.36	0.68
Atpaf2	NM_145427	11.47	11.85	12.07	11.54	11.19	11.28	11.73	11.12		-0.28	-0.58	-0.34	-0.42	0.39	0.09	0.22	0.45
Atpbd4	NM_025675	10.38	10.75	10.53	10.62	10.05	10.25	10.37	10.42		-0.33	-0.5	-0.16	-0.2	0.38	0.21	-0.22	0.12
Atpif1	NM_007512	17.17	17.43	17.45	16.81	17.34	17.28	17.19	16.9		0.17	-0.15	-0.27	0.09	0.27	-0.06	0.02	-0.1
Atr	NM_019864	11.84	12.46	12.12	11.84	11.37	12.11	11.89	11.47		-0.47	-0.36	-0.22	-0.37	0.62	0.73	-0.34	-0.21
Atrip	NM_172774	11.21	11.82	12.03	10.9	11.35	11.24	11.63	10.57		0.14	-0.58	-0.4	-0.33	0.61	-0.12	0.21	0.39
Atrn	NM_009730	8.83	8.98	9.03	8.97	9.12	9.13	8.92	9.04		0.29	0.16	-0.11	0.07	0.15	0.02	0.06	-0.21
Atrnl1	NM_181415	8.39	8.26	8.19	8.18	8.85	8.52	8.36	8.49		0.46	0.26	0.17	0.31	-0.12	-0.33	-0.07	-0.17
Atrx	NM_009530	8.5	8.47	8.24	8.84	8.92	8.98	9.36	9		0.41	0.51	1.12	0.16	-0.03	0.07	-0.24	0.38
Atxn1	NM_009124	7.61	7.34	7.49	7.85	7.74	7.84	8.01	8.51		0.12	0.5	0.52	0.66	-0.27	0.11	0.16	0.17
Atxn10	NM_016843	14.22	14.12	14.33	13.46	14.75	14.48	14.64	13.41		0.53	0.35	0.31	-0.05	-0.1	-0.27	0.21	0.16
Atxn1l	NM_001080930	12.54	12.53	12.21	11.72	12.58	12.69	11.98	12.12		0.04	0.16	-0.23	0.4	-0.01	0.11	-0.32	-0.71
Atxn2	NM_009125	12.76	12.55	12.42	13.25	12.86	12.95	12.9	12.99		0.1	0.41	0.48	-0.26	-0.21	0.09	-0.13	-0.06
Atxn2l	NM_183020	14.85	14.7	14.77	14.57	14.6	14.69	15.04	14.33		-0.25	-0.01	0.27	-0.24	-0.14	0.09	0.06	0.34
Atxn3	NM_029705	7.48	7.69	7.79	8.53	7.44	7.92	8.05	8.46		-0.05	0.23	0.26	-0.07	0.21	0.48	0.1	0.13
Atxn7	NM_139227	10.82	11	11.02	11.79	11.01	11.19	10.69	11.92		0.19	0.19	-0.33	0.13	0.18	0.18	0.02	-0.5
Atxn7l1	NM_001033436	9.41	9.59	9.97	9.63	10.42	10.72	9.91	9.85		1.01	1.14	-0.06	0.22	0.18	0.31	0.38	-0.81
Atxn7l2	NM_175183	8.52	8.6	9.07	7.8	8.98	8.64	9	7.87		0.47	0.03	-0.07	0.07	0.08	-0.35	0.47	0.36
Atxn7l3	NM_001098836	9.32	9.13	9.93	9.32	9.28	8.6	9.04	9.44		-0.04	-0.53	-0.89	0.12	-0.19	-0.68	0.8	0.45
Atxn7l3b	NM_001033474	13.18	13.14	13.21	13.05	13.44	13.19	13.25	12.98		0.26	0.05	0.04	-0.07	-0.04	-0.25	0.07	0.06
AU015836	NR_028320	6.29	6.27	6.45	8.15	6.34	6.21	6.39	7.59		0.05	-0.06	-0.06	-0.56	-0.01	-0.13	0.18	0.18
AU019823	NM_001134902	10.36	10.06	9.95	10.09	10.5	10.54	10.31	10.21		0.14	0.48	0.36	0.12	-0.29	0.05	-0.12	-0.24
Au019990	NR_033469	5.92	5.94	5.89	6.02	5.83	5.93	5.94	6.08		-0.09	-0.01	0.05	0.06	0.02	0.1	-0.05	0.01
AU021034	NM_177629	6.57	6.7	6.52	6.96	6.65	6.6	6.55	6.94		0.08	-0.11	0.03	-0.02	0.13	-0.06	-0.19	-0.05
AU021092	NM_001033220	7.61	7.16	7.03	6.66	7.46	7.24	7.11	6.72		-0.14	0.09	0.08	0.06	-0.45	-0.22	-0.12	-0.13
AU022252	NM_001012400	10.64	10.85	10.73	10.3	10.94	10.55	10.52	10.37		0.3	-0.3	-0.21	0.07	0.21	-0.39	-0.13	-0.03
Au023762	AK049838	6.2	6.17	5.97	6.58	6.09	5.99	6.21	6.62		-0.12	-0.18	0.24	0.05	-0.03	-0.09	-0.21	0.21
AU023871	NM_001191012	6.62	7.03	7.57	10.43	6.68	8.42	8.92	10.31		0.06	1.39	1.35	-0.12	0.41	1.74	0.54	0.5
AU040320	NM_001035526	9.82	9.63	9.96	9.98	10.08	9.88	10	10.22		0.26	0.25	0.04	0.24	-0.19	-0.2	0.34	0.12
AU040972	XR_106209	8.4	7.77	8.83	8.15	8.31	7.69	7.71	8.02		-0.08	-0.08	-1.12	-0.13	-0.62	-0.62	1.06	0.02
AU041133	NM_001163064	7.9	7.94	7.57	8.3	8.01	8	7.63	8.45		0.11	0.06	0.05	0.15	0.04	-0.01	-0.36	-0.37
Auh	AK169661	8.97	9.12	9.32	9.31	9.23	9.4	9.26	9.5		0.26	0.28	-0.06	0.19	0.14	0.16	0.21	-0.13
Aup1	NM_007517	11.81	12.16	12.75	12.43	12.25	11.45	12.17	12.64		0.44	-0.71	-0.57	0.21	0.35	-0.8	0.58	0.72
Aurka	NM_011497	13.91	14.42	14.13	13.95	13.3	13.75	13.42	13.55		-0.61	-0.67	-0.72	-0.4	0.51	0.45	-0.28	-0.33
Aurkaip1	NM_025338	15.95	15.98	15.99	15.51	15.75	15.77	15.66	15.37		-0.2	-0.22	-0.33	-0.14	0.03	0.02	0.01	-0.11
Aurkc	NM_001080966	7.16	6.92	6.94	6.79	7.62	7.17	6.83	6.92		0.46	0.25	-0.11	0.13	-0.24	-0.45	0.03	-0.33
Auts2	NM_177047	9.27	8.92	8.47	8.95	9.16	9.08	8.88	10.07		-0.11	0.16	0.41	1.12	-0.35	-0.08	-0.45	-0.2
AV026068	AK148879	10.43	9.12	6.74	7.13	10.52	10.18	8.26	9.33		0.09	1.07	1.52	2.2	-1.32	-0.34	-2.38	-1.93
AV356131	AK138549	7.54	7.02	6.78	7.05	7.03	6.84	6.18	6.93		-0.52	-0.18	-0.6	-0.12	-0.52	-0.19	-0.24	-0.66
Aven	NM_028844	10.31	11.8	11.91	11.21	11.44	11.27	11.37	11.02		1.13	-0.52	-0.54	-0.19	1.49	-0.17	0.11	0.1
Avl9	NM_030235	9.8	9.6	9.58	9.96	10.27	10.03	9.52	10.42		0.47	0.42	-0.06	0.46	-0.2	-0.24	-0.02	-0.51
Avpi1	NM_027106	14.08	13.7	13.5	12.6	13.38	13.29	13.13	12.1		-0.7	-0.41	-0.37	-0.5	-0.38	-0.1	-0.2	-0.15
Avpr2	NM_019404	5.93	6.04	6.02	6.44	5.98	6.01	5.94	6.03		0.05	-0.04	-0.08	-0.41	0.11	0.03	-0.02	-0.06
AW011738	NR_030671	6.05	6.1	6.01	7.44	6.16	6.61	7.15	7.78		0.11	0.51	1.14	0.34	0.06	0.45	-0.09	0.54
AW112010	NM_001177351	7.66	7.53	7.64	6.81	6.79	6.66	7.28	6.38		-0.87	-0.87	-0.36	-0.43	-0.13	-0.12	0.11	0.61
AW146020	NM_177884	8.5	8.7	8.82	8.81	8.33	8.2	8.51	8.45		-0.16	-0.51	-0.31	-0.36	0.21	-0.14	0.12	0.32
AW146154	NM_001033530	9.33	9.88	9.88	10.48	9.36	9.66	9.23	10.25		0.03	-0.23	-0.65	-0.23	0.56	0.3	0	-0.43
AW209491	NM_134067	10.58	11.01	10.92	11.53	10.47	10.65	10.96	11.24		-0.11	-0.36	0.04	-0.29	0.44	0.18	-0.09	0.31
Aw549542	XR_106114	7.59	7.23	6.3	6.46	8.33	7.2	6.66	6.46		0.74	-0.03	0.36	0	-0.37	-1.13	-0.93	-0.55
AW549877	NM_145930	9.59	9.31	9.06	8.96	9.49	9.57	9.22	9.32		-0.1	0.26	0.16	0.36	-0.29	0.08	-0.25	-0.36
AW551984	NM_001199556	7.36	7.3	7.37	7.43	7.39	7.3	7.37	7.53		0.03	0	0	0.1	-0.06	-0.1	0.07	0.07
[truncated: 14,594 more rows]
