# Supplementary material for: Developmental-stage-dependent transcriptional response to leukaemic oncogene expression
Source: Nat Commun. 2015 May 28;6:7203. doi: 10.1038/ncomms8203 (PMC4458875; doi:10.1038/ncomms8203)
Supplement: Supplementary Data 2 — List of gene classes for all differentially expressed genes after RUNX1/ETO induction in HE, HE2 and Progenitor cells as well as their associated GO terms (related to Figure 3a). [file ncomms8203-s3.xlsx]

## Sheet: GeneLists
TableS2: related to Figure 3a: List of gene classes for all differentially expressed genes after RUNX1/ETO induction in HE, HE2 and Progenitors cells + GO terms
000 (he1,he2,pro)					002 (he1,he2)					022 (he1)					111 (he1,he2,pro)					112 (he1,he2)					122 (he1)					200 (he2,pro)					202 (he2)					211 (he2,pro)					212 (he2)
genes	HE1_FC	HE2_FC	Pro_FC		genes	HE1_FC	HE2_FC	Pro_FC		genes	HE1_FC	HE2_FC	Pro_FC		genes	HE1_FC	HE2_FC	Pro_FC		genes	HE1_FC	HE2_FC	Pro_FC		genes	HE1_FC	HE2_FC	Pro_FC		genes	HE1_FC	HE2_FC	Pro_FC		genes	HE1_FC	HE2_FC	Pro_FC		genes	HE1_FC	HE2_FC	Pro_FC		genes	HE1_FC	HE2_FC	Pro_FC
TNK2	-2.42139	-1.5571	-0.99598		HMGA1	-0.920482	-0.997139	-0.781026		F10	-1.17326	-0.0861736	0.170464		CTLA2B	1.28318	1.19418	1.17596		MAGED2	1.2188	1.67447	0.885031		GABARAP	0.961187	0.277115	0.150249		TSC22D1	-0.0022602	-1.44671	-1.06624		POLR2E	-0.434028	-1.21875	-0.230361		RAMP2	0.633477	1.86818	3.63123		RB1	0.54648	1.39937	0.885659
CX3CL1	-2.91528	-1.69196	-1.07504		CD9	-1.41598	-1.101	-0.628883		OXCT1	-1.69322	-0.649701	-0.252273		CD97	1.21458	2.3945	2.48897		EML2	1.02849	1.3274	0.822367		TMSB4X	1.01139	0.744639	0.233612		RTN4R	-0.118044	-0.957012	-0.944244		AKT1	0.0326051	-0.981721	-0.529867		FLI1	0.376587	1.42019	1.22413		PNRC1	0.878534	1.1257	0.64348
PIK3R2	-0.936726	-1.53109	-1.20687		FTH1	-1.52094	-0.944727	-0.360112		TSPAN18	-1.39311	-0.0103595	0.441991		HHEX	1.32375	1.21821	0.992406		SKAP2	1.1224	1.15804	0.4447		RALGPS2	1.07555	0.800624	0.0493149		GM2695	-0.504375	-1.01934	-0.92297		ATAD3A	-0.828298	-1.16384	-0.625217		MAGED1	0.695928	1.76834	2.70497		PRKAR1A	0.763378	0.971169	0.45706
METRN	-1.86216	-1.73043	-1.10125		MTA3	-1.28528	-0.932963	-0.305626		CDKN2AIPNL	-1.00978	-0.66047	-0.240221		HAPLN1	1.11898	1.07156	1.32625		CARHSP1	0.909704	1.08989	0.610263		TMEM176B	1.33067	0.808876	0.0820172		FGD3	-0.484832	-1.31662	-0.979293		TARS2	-0.689565	-0.953759	-0.534758		RASIP1	0.340239	1.21022	1.15324		RNF185	0.369732	0.982194	0.0463145
A630055G03RIK	-1.15854	-1.15579	-1.16891		E2F1	-1.22	-0.971676	-0.610146		SESTD1	-0.964745	-0.34144	-0.611988		TTLL1	1.47057	1.54005	0.943911		CD47	1.39866	1.04661	0.521051		FAM63A	1.05468	0.65186	0.164809		EPDR1	-0.82591	-1.11813	-1.09928		CYC1	-0.390939	-1.0355	-0.52243		SORBS1	0.224694	1.16847	1.32355		MSN	0.216464	0.957231	0.265735
PHGDH	-1.74415	-2.48924	-1.13074		LMNA	-1.65404	-1.17786	-0.379362		PLEC	-0.966748	-0.827435	-0.387751		TGFBR3	0.93858	1.55781	2.09633		HSCB	0.980397	1.07976	0.656756		MFF	1.1766	0.54054	0.628943		MUTYH	-0.457094	-0.957696	-0.94382		9130401M01RIK	0.0615863	-0.967203	-0.45617		KLF6	0.174571	1.25087	0.936868		SLC43A1	0.886679	0.970143	0.459892
TMEM229B	-1.00696	-1.59741	-1.00579		CTDSPL	-1.06219	-1.18921	-0.399026		CDC42EP1	-1.27219	-0.113689	-0.162246		SGPP1	1.66037	2.49895	1.90472		FYN	1.11334	1.19497	0.359038		GRCC10	1.04505	0.689434	0.539847		FMNL1	-0.0762482	-1.21696	-1.84044		RHOT2	-0.830513	-1.06665	-0.836881		CCNJL	0.621777	1.24609	1.4771		RALB	0.479667	1.18199	0.722183
IGSF8	-1.2042	-1.31164	-1.10522		TOMM40	-0.909907	-1.19787	-0.885076		PRKAG1	-1.0119	-0.626678	-0.628491		TMCC3	0.970378	1.53423	1.85922		GALE	1.23427	0.970179	0.013547		LMO3	0.986428	0.744421	0.110556		SPNS3	0.0342607	-1.23821	-1.31855		NDUFB2	-0.0187661	-0.971932	-0.255225		ENC1	-0.262029	0.919372	1.59435		TMEM181A	0.554696	1.11777	0.819451
E130306D19RIK	-1.47194	-1.10404	-1.0214		SPNS2	-1.95259	-1.10701	-0.756427		PLEKHA8	-1.01813	-0.660546	-0.599477		ETL4	1.67266	1.40842	1.14337		HBB-BH1	2.6057	1.77379	0.715468		SERPINB6C	1.02919	0.535626	-0.237479		SLC2A6	0.525126	-0.921604	-0.993952		GM5506	-0.714491	-1.04153	-0.527193		ATP7A	0.613913	1.38915	1.63145		PLCB3	0.662016	1.29931	0.736922
1110007C09RIK	-1.62302	-1.78617	-1.11977		PSAT1	-1.46104	-0.915253	-0.455112		CDT1	-0.983791	-0.788993	-0.428503		GAD2	1.81016	1.77713	3.10918		KDM3A	1.05282	1.24026	0.646027		TMC6	1.01681	0.235887	0.14235		LTB	-0.420261	-1.16587	-1.33131		ABCC1	-0.733567	-0.95181	-0.233483		ESAM	0.128284	1.37445	1.95494		F11R	0.462098	0.999771	0.826005
FLT3L	-1.95922	-1.77855	-0.901549		LDHB	-1.11079	-1.13276	-0.713075		TCTEX1D2	-1.16985	-0.692692	-0.742427		APP	1.36726	1.89825	1.68089		RASGEF1B	1.42006	0.906477	0.181308		PRDX1	0.976885	0.415822	0.302866		P2RY14	-0.0169917	-1.75325	-0.998242		CHMP6	-0.852076	-1.07089	-0.801929		UBA7	0.390909	1.15851	1.37847		LRRC58	0.660132	1.03279	0.842752
FAM195A	-1.15364	-1.45342	-0.956306		NUDT4	-1.15976	-1.25322	-0.201808		CTPS	-1.06308	-0.659949	-0.198135		MFGE8	0.929504	1.03185	1.1157		5730508B09RIK	1.42635	1.7019	0.130434		TLR7	1.01731	0.464107	0.0421924		EMR4	0.0308786	-0.905543	-1.01945		KIF2C	-0.860897	-0.999352	-0.513686		FAM43A	0.0143755	1.38147	1.48213		CMTM3	0.598127	1.16959	0.823141
PCBD1	-2.13401	-1.55414	-1.09004		UMPS	-1.11824	-0.998	-0.61368		MRE11A	-1.07468	-0.811229	-0.534867		PON3	1.64665	2.43913	1.65245		NAIP2	1.09996	0.969492	0.436438		GM11559	1.28009	-0.219881	0.0362184		HCK	-0.426639	-1.80071	-1.13839		NAA10	-0.82498	-1.19219	-0.444907		ARMCX2	0.291235	1.55868	1.17078		PLEKHO1	0.359235	1.24019	0.573834
MGL2	-1.03303	-1.35691	-0.963219		ZFP518B	-1.05684	-0.943306	-0.364479		FAM53A	-1.16891	-0.71297	-0.695602		TNIK	1.87459	1.08815	0.971153		CMTM8	1.34992	1.613	0.748439		SLC16A13	0.98675	0.886718	0.36458		NCF1	0.205548	-1.68469	-1.57506		MBD3	-0.3813	-1.02506	-0.724766		ECSCR	0.193823	1.10971	1.2677		TAX1BP3	0.504531	1.00338	0.702013
LIN28A	-1.58535	-1.57351	-0.951023		SCRIB	-1.18626	-1.01321	-0.671098		CHSY1	-1.13431	-0.852377	-0.571446		TCN2	1.96188	1.99598	1.32413		MOSPD1	1.05127	1.00494	0.609545		ESRRA	0.972595	0.377227	-0.432377		RUVBL2	-0.489644	-0.961974	-0.927789		FZD2	-0.236226	-0.958753	-0.118245		ARHGEF12	0.43665	1.16212	1.10409		SWAP70	0.701945	1.25121	0.325453
CENPV	-1.64915	-1.70673	-1.04023		TK1	-1.43631	-1.23781	-0.751588		UCK2	-1.04639	-0.425461	-0.143665		GALNTL4	1.11217	1.69722	1.18461		ITGA6	1.43766	1.48949	0.614138		RASGRP2	1.77654	0.658136	0.45622		4632428N05RIK	-0.555955	-1.54335	-1.17403		RBM24	-0.337852	-1.10977	-0.515757		CREB3L2	-0.00824984	1.17148	1.23421		JMJD1C	0.48656	0.966057	0.539002
SERPINF1	-1.85299	-1.51455	-1.24204		H2AFY3	-2.59796	-1.58191	-0.442766		BIRC5	-0.980197	-0.637046	-0.0413976		FSTL1	1.29237	2.32037	2.55896		CSRNP1	0.938069	1.04901	0.674523		PPDPF	1.04669	0.299457	-0.131158		KLHDC9	-0.295474	-0.900246	-1.20634		RANGRF	-0.73615	-1.25558	-0.801435		DDAH2	0.721802	1.2147	1.7558		SPATA6	0.731826	1.3592	0.873901
MPO	-0.907726	-1.89321	-0.975438		ZCCHC24	-2.76435	-1.42396	-0.371263		GNGT2	-1.14712	-0.00621412	0.564497		ELOVL7	1.89598	1.40907	0.913801		DLEU7	2.73253	2.11761	0.283353		NQO1	1.54987	0.709051	0.62689		GPR114	0.0900021	-2.01486	-1.28358		DNMT3B	-0.56432	-1.15706	-0.602152		ICAM2	0.646658	1.8495	3.42025		NHSL1	0.510617	1.18215	0.618841
IFITM1	-1.54981	-2.69355	-1.36256		LIMD2	-1.86386	-1.37529	-0.794197		TMEM194	-1.08438	-0.576271	-0.430356		EDIL3	1.1701	2.01478	1.80746		GRTP1	2.18623	1.00783	0.842707		FBXO28	0.991131	0.589898	-0.199581		CYTIP	0.181942	-1.36981	-0.932184		MARS	-0.678417	-0.974264	-0.592535		SERINC5	0.740332	1.39568	1.57027		CTSL	0.50093	1.28611	0.802004
USP51	-1.54448	-1.2115	-0.953347		TUBB6	-1.70607	-1.14294	-0.272058		GINS1	-1.0718	-0.727615	-0.34699		BIN1	1.01425	1.41954	0.966043		NEU1	1.06163	1.09252	0.412207		CST9	1.3518	0.245826	0.293952		NFAM1	0.112298	-1.31943	-1.40905		BCL7C	-0.608208	-1.13593	-0.882234		B230312A22RIK	0.878054	1.22659	1.35473		CEACAM2	0.418223	1.11687	0.424251
GM7676	-1.52975	-2.74099	-1.39664		PTPRE	-2.2877	-1.30391	-0.417838		FAM109B	-1.07263	-0.689578	-0.061326		SGMS1	1.09276	1.07294	1.07544		PLEKHA3	1.0855	1.81071	0.590689		PHF6	1.51993	0.582895	0.271454		CORO1A	0.891008	-1.36349	-1.27483		CENPP	-0.851941	-1.06388	-0.375712		PCDHB22	0.465048	1.58215	1.17856		OBFC1	0.439592	1.06615	0.660701
NRGN	-2.10298	-1.99245	-1.99559		PRTG	-2.84268	-2.1671	-0.828332		BACH2	-1.01843	-0.733676	-0.088186		PTPRB	1.36423	2.44173	5.02295		GRAMD4	1.08417	0.962364	0.496932		GSTM2	1.58724	0.631985	0.724333		AF251705	0.0632234	-0.974865	-1.23275		FANCE	-0.544685	-0.955417	-0.781451		GM6252	0.649618	0.995146	1.3837		RPS6KA2	0.183699	1.00054	0.347953
SPATA13	-2.77661	-1.56787	-1.07072		GPRC5C	-1.97863	-1.42631	-0.481767		SMPD1	-1.146	-0.568944	-0.293935		DDX26B	1.84816	1.99751	1.86495		HPSE	1.48062	1.11409	0.0812985		HSD17B11	0.979859	0.424846	-0.435152		ZFP428	-0.499009	-1.14819	-0.924742		SIGMAR1	-0.736532	-0.964174	-0.628185		LIMCH1	0.770604	2.23927	3.08603		PROS1	0.721129	0.952352	0.528635
CLEC4G	-1.10214	-1.90407	-1.45767		KIF21B	-1.98816	-0.908517	-0.447712		PRCP	-1.88998	-0.359594	0.124156		MXD1	1.19673	1.2542	1.08409		ANKRD33B	1.34775	0.952412	0.57191		TRIB2	1.14243	0.105776	0.0270618		SIGLEC5	-0.0485726	-1.3435	-1.09222		IKZF1	0.487309	-1.04187	-0.35493		9430020K01RIK	0.296673	1.23156	1.15		HBP1	0.570479	1.13243	0.690117
BASP1	-1.62652	-1.65988	-1.84528		B4GALT1	-1.42853	-0.916805	-0.689976		SPECC1	-1.62372	-0.880527	-0.190178		SAMD14	1.40356	1.48633	1.38112		ARL15	1.18652	0.904621	0.144401		WAS	1.03224	-0.164831	0.584866		ZBTB16	-0.221845	-1.40482	-1.24953		MCTP1	-0.252875	-1.12644	0.289608		CRIP1	0.830488	1.50053	1.97348		AGPAT4	0.621759	1.26791	0.624223
TMEM180	-1.60499	-1.1379	-1.03		TAGLN2	-2.08148	-0.929389	-0.312496		APOE	-0.992828	-0.120286	0.758137		MMRN2	0.960955	2.5764	3.43435		FBXO32	1.26308	0.919342	0.390021		NCF2	1.00644	0.162859	-0.351531		MYO1F	0.156381	-1.55644	-1.00874		CCDC102A	-0.192211	-0.959496	-0.858131		RILPL1	0.652717	1.01036	1.10619		CERK	0.596808	1.2868	0.219018
GPR84	-0.962471	-2.37631	-0.990173		FNDC4	-1.48319	-1.21856	-0.647219		PDGFB	-1.33773	-0.282428	-0.0728721		ARHGEF25	1.14246	1.35646	1.03714		HIST1H1C	1.78787	1.70402	0.446995		USP11	1.01367	0.513583	0.153213		USP18	-0.22446	-1.78965	-0.904163		ZMYND19	-0.685236	-0.977465	-0.387514		FERMT2	0.246076	0.919369	1.2364		P2RX7	0.79002	1.41529	0.581364
CXCR3	-0.931418	-1.86284	-1.60599		GFER	-1.25889	-0.913212	-0.201995		RASSF2	-0.982511	-0.419113	-0.832821		STAP2	1.59794	1.64274	1.55388		DBP	1.7579	1.13503	0.390845		MMP17	1.12475	0.418069	0.106763		MYL6B	-0.779044	-1.2561	-1.244		PDE11A	-0.636688	-1.00194	-0.714319		TMEM88	0.197499	0.950715	1.37364		ANXA5	0.485757	1.27629	0.883367
PDGFRB	-1.51062	-2.07691	-1.15602		RECQL4	-0.911642	-1.08637	-0.401183		CCNB1	-1.17025	-0.806896	0.506532		TMEM136	0.968106	1.44144	1.06778		CALML4	3.29334	1.56337	0.510477		SATB1	1.57002	0.204348	-0.167872		EVI2A	0.0225626	-1.46419	-1.237		1700040I03RIK	-0.338202	-1.05538	-0.468688		CORO2B	0.269602	1.31	1.513		IRF2	0.664715	1.03695	0.321952
WRB	-0.986463	-0.995929	-1.00749		SRXN1	-1.39677	-1.47673	-0.810067		NIF3L1	-0.960606	-0.815902	0.0687211		B3GNT2	1.21516	2.00309	1.07259		KCNJ15	1.2839	1.463	0.307029		OAS1F	1.11655	0.573898	-0.276177		TAF6L	-0.463818	-1.25245	-1.41025		AI467606	-0.108424	-0.979886	-0.651315		LOC100504004	0.758146	1.29693	1.86264		MTUS1	0.644916	1.05876	0.327135
ACTN1	-1.24136	-1.76081	-1.67346		MTHFD1	-0.947622	-0.975593	-0.520443		MND1	-0.987381	-0.785321	-0.647646		GVIN1	2.24646	1.86886	1.07421		FAM176B	1.0252	1.02574	0.339577		CAR2	1.36816	0.692991	0.605505		RAB44	-0.0739569	-1.32812	-1.42905		WDR77	-0.843384	-1.05924	-0.264722		EPN2	0.00890606	0.953262	1.09409		PRMT2	0.547765	0.954977	0.304913
FCER1G	-1.41286	-2.99584	-1.83864		CXCL12	-1.27284	-0.98858	0.350458		PIR	-1.00943	-0.794773	0.0662775		SESN1	1.82237	1.65135	1.02379		ENTPD5	1.22877	1.2165	0.472412		BLNK	1.00606	0.668449	-0.308092		STAMBPL1	-0.696692	-1.38772	-0.90338		F13A1	-0.343902	-1.15923	-0.434337		ETS1	0.340655	1.64889	1.51651		B3GNT9-PS	0.715823	1.23459	0.234453
ITGB5	-2.09505	-2.05504	-0.900806		ZFP296	-0.909307	-0.964649	-0.735438		CSRP2	-1.98705	-0.539182	0.314422		DOK4	1.3791	1.5312	0.904649		GYPC	1.72146	0.989941	0.734867		CLCN2	1.04241	-0.0881143	0.418701		IRAK3	0.296342	-0.954595	-0.920746		PAQR7	-0.201126	-1.15592	-0.882744		2210020M01RIK	0.463001	1.71665	1.07244		SHROOM2	0.0916794	1.01852	0.481894
CCL17	-2.79982	-2.17731	-0.99955		MDK	-0.904853	-1.00762	0.0889602		PCGF5	-1.01374	-0.410628	0.0813929		CLEC1B	2.61049	3.06523	1.94973		PGM2	1.21367	1.17846	0.279816		GSTM6	0.977688	0.101048	0.306528		CCL3	0.134594	-2.23182	-1.58117		PDLIM2	-0.848016	-1.34662	-0.7536		ADCY4	0.56106	1.06512	1.3414		ST3GAL5	0.0391485	1.50674	0.550797
PLTP	-1.13338	-1.13521	-1.02259		FLNC	-1.59855	-1.01977	0.145333		LMNB1	-1.19406	-0.774183	0.0603282		UGT8A	2.46033	3.32881	2.20172		CASP7	0.937075	1.05241	0.607431		LMO7	1.08727	-0.399803	-0.183447		CCL4	0.0323496	-1.16007	-1.29811		ISOC1	-0.732421	-0.985027	-0.556463		SGK1	-0.190424	1.56887	1.75975		GM16515	0.753912	1.29839	0.643838
IER2	-0.919943	-0.976569	-1.66084		TPM1	-1.62784	-1.19474	-0.302493		TFDP2	-0.969195	-0.511734	-0.137038		TSPAN12	1.09558	1.60035	2.74846		HIST1H2BC	1.85674	2.12461	0.513867		HMHA1	1.06509	0.37029	-0.2107		ZFP385A	-0.82608	-1.46447	-1.85227		IRS1	-0.422315	-1.00219	0.201382		NID1	0.241664	1.54147	1.63042		D4WSU53E	0.751344	0.954841	0.429129
F2RL3	-2.19463	-1.6392	-1.24944		SKA1	-0.949179	-1.0348	-0.660765		RGS3	-1.86789	-0.852542	-0.560002		ASS1	2.05858	1.60898	1.1805		GSDMD	2.06729	1.36001	0.535983		BC049762	0.995488	0.633187	-0.316503		PGLS	-0.764035	-1.45479	-1.08069		GRWD1	-0.689791	-1.54303	-0.808118		RGL1	0.22253	1.19657	1.03198		DUSP3	0.565333	0.985115	0.490225
3110082I17RIK	-1.10304	-1.59861	-1.20147		TCOF1	-0.964866	-0.969029	0.215499		ZYX	-1.04516	-0.675102	-0.205632		FAM46A	1.74347	1.11699	0.997703		ADRBK2	0.997066	0.938507	0.0261773		SMAD4	1.06231	0.032515	0.183021		THOP1	-0.736612	-1.3822	-1.27841		SPC24	-0.847603	-1.16536	-0.62914		PCDH17	0.861291	2.45842	3.04365		BTG3	0.72527	1.1199	0.334019
MYL4	-1.13962	-1.17419	-0.903368		NINJ1	-1.73497	-1.40353	-0.624871		MPP6	-1.34737	-0.706447	-0.434566		LOC100503637	1.51787	0.972513	1.09769		TMTC2	1.61559	1.39316	0.763409		GSTM1	1.67159	0.858981	0.680095		LSP1	-0.864136	-1.207	-1.32528		SLC24A3	-0.857841	-1.5611	-0.62506		RASGRP3	-0.461128	0.997115	1.09972		EPS15	0.507992	1.03915	0.344406
FLYWCH1	-0.937815	-1.43091	-1.09928		CABLES1	-1.46411	-1.01555	-0.890685		PTPLB	-1.03914	-0.794473	-0.464545		PLXNC1	0.981847	1.57847	1.87434		IL3RA	0.922325	0.975894	0.33494		SLC1A5	1.20239	0.866647	0.132722		JDP2	-0.560632	-1.00692	-1.09024		PML	-0.726788	-1.05045	-0.861396		LY6G6F	0.571445	1.1325	1.56645		H60A	0.0414369	1.02837	0.109207
NT5DC2	-1.18051	-1.49056	-1.1436		ADCY9	-1.12093	-1.34956	-0.0639802		ME1	-0.981671	-0.659033	-0.037459		NCAM1	0.966099	1.04406	1.20964		D4BWG0951E	1.58107	1.28206	-0.186365		SASH3	1.6042	0.496811	-0.0663552		MS4A3	0.0737319	-1.06009	-0.993134		LILRB3	0.21738	-1.42391	-0.83034		BAZ2B	-0.0692405	0.901541	1.12141		ISLR	0.892608	1.19791	0.0410787
ALOX5	-1.12288	-2.3976	-1.14034		CEP97	-1.3479	-1.05969	-0.517576		HDGFRP3	-1.47949	-0.550262	0.0392811		SNX10	1.66834	1.59512	1.43995		TSHZ2	1.21112	1.16189	0.156637		PYGL	0.987074	0.0727836	-0.616083		SFPI1	-0.169668	-2.25488	-1.7725		TNIP1	-0.291982	-1.04479	-0.339738		ANKRD50	0.888685	1.49454	1.04378		ACVR1	0.160455	0.981639	0.628701
TROAP	-0.980277	-1.69316	-1.66081		LGALS1	-1.97928	-1.98204	-0.480631		IFT57	-1.07208	-0.646217	-0.654419		KCNE3	3.05154	3.46518	2.13546		TIGD3	1.04927	1.04091	0.385234		SAMSN1	1.03142	0.767713	0.625379		RGS18	0.133156	-0.926987	-0.961044		SLC29A2	-0.551446	-1.10387	-0.83951		SHE	0.757322	1.61648	2.18787		GDAP1L1	0.811441	1.09264	-0.00660874
AHCY	-1.20355	-1.36964	-1.29511		LYL1	-2.49643	-1.4421	-0.240581		NR2F2	-1.72344	-0.504676	0.348541		KCNJ5	3.78935	3.3558	3.25457		NLGN2	1.0228	1.18819	0.315587		COL17A1	1.133	0.882555	0.217112		ESPL1	-0.718214	-1.55388	-0.992324		SRGAP3	-0.351992	-0.964168	-0.686412		PLCB4	0.855728	1.30978	1.52815		LMBR1L	0.717105	0.951656	0.476991
GLIPR1	-1.92708	-2.23223	-1.16631		RNPEPL1	-1.42099	-1.09523	-0.485189		ZC4H2	-1.6232	-0.872949	-0.559313		GIMAP4	1.61031	2.53119	2.75856		CAV2	1.37437	2.24945	0.819662		TNFRSF25	1.0431	-0.0128855	-0.159815		ANGPT1	-0.616249	-1.83933	-1.20062		BTBD11	-0.75104	-0.974508	-0.602983		LOC100316870	0.621016	1.03564	1.5335		RELL1	0.165958	1.45739	0.635005
GM8096	-1.77711	-2.83669	-1.5363		NSMCE1	-1.38752	-1.0478	-0.0164751		CSTF2	-1.18556	-0.77787	-0.498926		EPAS1	1.13923	1.50428	1.2335		SLCO3A1	1.08332	0.92	-0.216733		PIK3CD	1.11618	0.146278	-0.639889		VARS	-0.657325	-1.36	-0.950307		SRL	-0.404073	-0.955873	-0.669155		MDFIC	0.515082	1.28523	1.05768		SLK	0.519189	0.998646	0.266493
ITGA2B	-3.10159	-2.4424	-1.27098		SMTN	-1.00721	-1.05437	-0.407784		TNFAIP8	-1.01251	-0.457351	0.352624		IGF1	1.8502	1.88492	1.36849		NDRG1	2.36533	0.98299	-0.248546		CXX1C	1.00924	0.882255	0.394212		CCNB1IP1	-0.0348821	-0.930702	-1.00095		FZD10	-0.555133	-1.00025	-0.155265		SLC16A2	0.750058	2.14394	1.11109		AKAP12	0.674802	1.34035	0.806934
					TDP1	-1.03126	-0.955342	-0.438223		LAMB1	-1.08805	-0.513349	0.0955165		TSPAN13	1.22995	1.56092	1.0401		TLR2	1.04167	0.927887	0.236201		CLDN3	1.0355	0.276825	0.0928789		KLHL30	0.508888	-1.13704	-1.48553		CXXC5	-0.855327	-1.0923	-0.499834		IRG1	-0.210852	1.07429	1.43749		EIF2C4	0.624782	1.24022	0.254409
					PLCG2	-1.14052	-1.12947	-0.422664		GRASP	-1.03889	0.0328005	0.67006		KLF7	1.56164	1.7716	1.34526		NR3C1	1.19681	1.03272	0.324406		SYN2	1.17398	0.748695	0.0254372		TNNI2	-0.14228	-1.197	-1.73345		ALOX5AP	-0.0221838	-1.2654	-0.605493		SLC40A1	0.80471	1.68479	1.44487		SASH1	0.655503	1.45051	0.598395
					BAG2	-1.13302	-1.0377	-0.56268		SYNPO	-1.1363	-0.574909	0.0841845		PRELID2	1.15345	1.34296	0.903775		DNAJA4	0.966424	1.03245	0.806128		1700088E04RIK	1.00456	0.199642	-0.193547		2310014H01RIK	-0.428725	-1.02833	-1.5545		TUBA8	0.135535	-2.25391	-0.765355		LOC100505360	0.608798	1.00464	1.62426		TNFAIP1	0.329655	1.20864	0.751553
					PPA1	-1.52027	-1.45213	-0.491913		RAB27B	-0.984599	-0.0322674	0.513851		UFSP1	1.39191	0.915208	1.23117		GM10775	1.21459	0.998506	0.832737		EMP2	1.39731	0.0853307	0.636451		RBM38	-0.24827	-1.28998	-1.00488		DGCR6	-0.596376	-1.00356	-0.75621		GATSL2	0.74356	0.964956	0.906344		KDR	0.230579	1.02253	0.770584
					DOK2	-1.72256	-2.12297	-0.730595		6330503K22RIK	-1.03077	-0.506657	-0.0438234		ADARB1	1.10548	1.90404	2.09504		TBX5	1.14139	0.911188	0.823499		ADSSL1	1.22032	0.307878	-0.177564		ABCA2	-0.182264	-1.24645	-1.23635		BC030867	-0.815918	-1.1503	-0.532412		GRRP1	-0.78837	1.07189	1.27752		ERMP1	0.659253	0.997177	0.666274
					PDXK	-1.22788	-1.23572	-0.763665		CD44	-1.05442	-0.443437	-0.307269		KANK3	1.08733	1.27895	0.949055		BC046404	1.0799	1.05481	-0.089288		CYTL1	2.24008	0.407849	0.309015		MED25	-0.181181	-1.00172	-1.0937		SELL	-0.164971	-1.1085	-0.882158		ARMCX1	0.498721	1.43688	0.934657		JUN	0.357793	1.00061	0.433173
					MAST2	-1.4268	-1.54723	-0.862854		INF2	-1.17747	-0.492455	-0.0922248		KLF4	1.66512	2.58043	1.63325		DYRK4	0.912815	0.965686	-0.0976766		GPR146	1.05055	0.69524	0.197511		BOK	-0.747785	-1.06134	-0.902132		RRP9	-0.723082	-1.27019	-0.743214		ADAMTS1	0.514024	1.75328	0.914276		CD36	0.759474	1.25186	0.0464646
					ARHGEF40	-1.40148	-1.3605	-0.717781		SLC26A11	-1.46782	-0.639476	-0.685785		CRLF1	2.93354	1.95072	2.00079		FKBP7	1.02143	1.73915	0.579301		LGALS3BP	1.19055	0.794459	0.0374896		RELT	-0.656638	-1.39319	-0.944287		NSUN5	-0.735615	-1.12385	-0.595381		IL1RL1	0.578062	1.21089	2.25379		CASP4	0.489381	1.46511	0.865056
					RPS6KA6	-1.19096	-1.11355	-0.300628		PSMC3IP	-0.986626	-0.740473	0.0120567		UBE2L6	1.73137	1.88512	2.34051		N4BP2L1	1.11473	1.06904	0.118215		TTC39C	1.01588	0.549912	-0.256032		H1FX	-0.6569	-1.05528	-1.24342		ARHGEF10L	-0.515671	-0.98443	-0.707811		TULP4	0.150678	1.08773	1.71235		WHRN	0.879801	1.28286	0.626043
					HECTD2	-1.30866	-1.20042	-0.469615		STARD9	-1.2025	-0.0750493	0.606801		PLEKHH3	0.929855	1.74527	1.21048		LMO2	1.06046	0.929019	-0.0442555		CPXM2	2.2931	0.0454771	0.62462		TDRD5	-0.417897	-1.52073	-1.69714		XKR5	-0.803281	-1.17795	-0.535689		HAS2	0.45301	1.20826	2.91339		HEXB	0.764466	1.35782	0.735052
					AGPAT2	-1.08321	-1.12358	-0.803934		PIK3CB	-0.954524	-0.767222	-0.169784		SCN10A	1.68212	0.957495	0.939536		CIB2	1.77177	1.32235	0.254888		MDFI	1.32037	0.556741	0.289921		MTA1	-0.597906	-1.30415	-1.27164		GPSM2	-0.766993	-1.10588	-0.577823		SMAD6	0.558662	1.04638	1.63668		ATP9A	0.319165	1.05719	0.415737
					S100A11	-1.60779	-1.18647	-0.459012		SAMHD1	-0.95083	-0.886579	-0.559887		PDE2A	2.24783	2.57547	1.69358		UNC13B	1.01744	1.71751	0.894515		LIX1	1.09703	0.682992	0.277542		PF4	-0.622134	-1.67532	-2.01573		NR2C2AP	-0.58693	-1.01926	-0.663049		TIAM1	0.854208	1.37201	1.0276		BTG2	-0.172871	1.04354	0.110275
					BC048355	-1.62947	-1.43862	-0.496209		AMOTL2	-0.978211	-0.333413	0.340716		GFPT2	2.11328	1.57568	1.95352		KCNA6	1.48517	1.44524	0.653733		NCKAP5	2.06462	0.397196	0.471835		CNOT3	-0.0610012	-0.93533	-1.12217		PRKCD	0.797246	-1.17987	-0.821176		AMIGO2	0.428169	1.1937	1.09		KRT15	0.370947	1.09786	0.391597
					NFATC4	-1.60252	-1.18009	-0.887602		PRPS1	-1.25804	-0.802286	-0.599063		DENND2C	1.32348	1.43384	1.16277		SPON1	0.979137	1.20751	0.826227		MLKL	1.34216	0.866942	-0.511529		PTGDS	0.49739	-1.5006	-1.24411		FGL2	0.0094412	-1.51527	-0.458431		FAM114A1	0.452295	1.23506	1.72526		1500015A07RIK	-0.132681	1.0245	0.345386
					CYBA	-1.4412	-1.13032	-0.388061		TRIM16	-1.23891	-0.316632	-0.181954		NID2	1.01054	1.24114	1.62281		TRIM30A	2.26464	1.44343	-0.266703		GM13308	1.07685	0.629558	0.221436		2310044H10RIK	-0.368474	-1.02469	-1.26734		HSPBP1	-0.55381	-0.99101	-0.887776		BC028528	0.71821	1.94655	1.92532		STOX1	0.695815	1.01942	0.503823
					PTGIS	-1.93144	-1.70919	-0.862374		RFFL	-0.982084	-0.602555	-0.448336		TRP53INP2	1.12265	1.56014	1.26256		SLC22A17	1.33855	1.12312	0.342487		NKD1	1.17367	0.576615	0.0265029		PMF1	-0.641497	-1.42119	-1.21704		LOXL1	-0.894149	-1.45096	-0.193555		CTTNBP2NL	0.322813	1.67918	2.48145		GM129	0.646918	1.17616	0.58888
					GAS6	-3.73702	-1.60669	-0.359167		GALK1	-1.0059	-0.768175	0.0479944		TIMP3	1.34473	1.84424	2.23501		TEX264	1.0368	1.0312	0.528471		DHRS3	1.55512	0.279077	-0.052665		HIST1H3F	-0.705259	-1.31752	-0.969674		MRPL12	-0.454296	-0.978546	-0.0756879		FBN2	0.417782	0.969408	2.99295		TGFBR2	0.651573	1.12198	0.64203
					LDLRAP1	-2.87758	-1.74124	-0.554388		SLC5A3	-1.30066	-0.318808	0.0900595		CLU	1.14972	0.95136	0.979713		KLHL5	1.30742	1.13715	0.0131272		BEND5	1.06798	0.600416	0.310324		PSTPIP1	-0.376846	-1.86392	-0.92615		PYCRL	-0.654611	-1.21704	-0.785914		DGKH	0.436612	1.0001	1.03337		RAPGEF3	0.185203	1.34921	0.865464
					NFKBIE	-2.04156	-0.977961	-0.490643		CLEC1A	-1.12942	-0.144618	0.187965		IGSF21	1.37385	1.39688	1.91866		TNNT1	1.7071	0.967945	0.515301		KLK8	1.43935	0.78623	-0.440424		STARD10	-0.687787	-1.71029	-1.84958		TNFSF14	0.0175841	-0.99572	0.0799939		SLC46A3	0.690303	1.57679	1.47505		ZFP36	0.704845	1.30585	-0.346667
					PRODH	-1.3923	-1.20691	-0.646145		0610011F06RIK	-1.13524	-0.698011	-0.716104		NDRG2	2.30701	2.80315	1.55885		HIST3H2A	1.39323	1.70764	0.643415		MFSD7C	2.61316	0.752852	0.285374		GM8587	-0.603506	-1.24603	-0.985635		SLC48A1	-0.492485	-1.11574	-0.405924		ANXA6	0.325097	1.63727	1.5016		GCH1	0.832674	1.11849	0.472955
					GM5068	-1.51582	-1.18746	-0.783159		HMGN5	-1.05128	-0.239191	0.256868		NOTCH4	0.915758	1.546	1.64613		PIK3R6	1.36768	1.25843	0.321275		NXNL2	1.26232	0.685253	0.106991		DCAF15	-0.392285	-0.954689	-1.05776		RANGAP1	-0.700292	-1.0457	0.0414862		HECW2	0.541365	1.60105	1.99707		ABCC4	0.850358	1.05173	0.148253
					IRS2	-1.04717	-1.53567	-0.185752		NEK2	-0.950387	-0.681868	0.0488704		FXYD6	1.09404	1.67045	2.27289		S100A13	1.2495	1.19198	-0.0275628		ABCA7	1.13304	0.325608	0.0974719		PIM2	-0.82353	-1.48319	-0.989175		LYZ1	-0.250916	-1.03364	-0.808804		GM4907	-0.515524	1.22846	1.67298		PARP9	0.893505	1.09002	-0.294293
					GFRA2	-1.39928	-1.93821	-0.80195		CHTF18	-0.981678	-0.809229	-0.671491		MT2	5.72375	4.60845	2.59074		NAGK	1.31942	1.3059	0.202544		MGST2	1.90973	-0.0619589	-0.824132		VAC14	-0.819155	-1.37837	-0.979186		MYO1E	-0.653375	-1.36143	-0.0684012		PCDH12	0.333163	1.89081	3.66952		CUBN	0.295188	1.00154	0.449716
					TSPAN32	-1.81583	-1.59508	-0.606611		ERCC6L	-0.963304	-0.842628	0.0424577		1300017J02RIK	1.90805	1.54035	1.24318		RNF222	1.16533	1.321	0.62445		FAHD2A	1.16864	0.295041	0.229852		SLC25A10	-0.0677414	-1.03931	-1.36972		S100A6	-0.382431	-0.978393	-0.291235		ITPR2	0.746427	1.50144	1.20212		SLC41A3	0.814651	1.00982	0.821771
					VAV1	-0.974196	-1.30094	-0.764592		MED14	-1.09463	-0.79825	-0.491981		LOXL3	1.56759	1.62639	0.91014		RTN4RL1	2.19689	2.09669	0.896913		IL6RA	1.40002	-0.195456	-0.262078		POLA2	-0.287224	-1.20704	-0.942253		PTPN6	0.155539	-1.40663	-0.492253		SOX17	-0.441167	1.39425	1.22208		PI16	0.800654	1.61541	0.763609
					EGLN3	-1.6624	-1.60477	-0.325419		PLP2	-1.59487	-0.89456	0.202982		MPPED2	1.84024	1.59428	1.05104		LOC547349	1.2699	0.981586	0.864486		ECEL1	1.20906	0.487836	0.256528		TUBB2A-PS2	-0.530813	-1.08097	-1.08253		PPIF	-0.490495	-1.1271	-0.798495		SEMA6A	0.708111	1.61341	1.81727		CPE	0.749934	1.2724	0.79092
					WSCD2	-1.15817	-0.979395	-0.594698		KLHL13	-1.08192	-0.290998	-0.351639		RUNX1T1	1.25339	2.08015	3.25793		RBP7	1.24458	1.03423	0.251358		ZFP467	1.27622	0.825977	0.114244		PLXNA1	-0.0966479	-0.928186	-1.08161		HIST1H2BB	-0.350128	-1.04171	-0.475152		LDB2	0.301871	1.59973	1.39829		PCDHB6	0.513467	1.14012	0.699163
					HOXB2	-1.47387	-1.15689	0.74907		TM6SF1	-2.00321	-0.894383	-0.822501		LY6H	1.0862	2.22245	2.38608		MUC4	1.23994	1.17966	0.200632		KHK	1.29966	0.209247	-0.342525		AKT1S1	0.288101	-1.27595	-1.14745		B3GALT5	-0.125714	-1.46273	0.171429		NPDC1	0.754445	1.85935	3.35238		8430426J06RIK	0.0623511	1.05492	-0.0131855
					KLF8	-1.19133	-1.26745	-0.222246		NRG1	-1.33819	-0.85503	-0.577127		RTN2	0.953003	1.16909	0.973197		ECM1	2.33364	1.55004	0.857658		PPM1L	1.47454	0.383298	0.179954		DALRD3	-0.811548	-1.4767	-1.46311		UBXN11	-0.192687	-1.26214	-0.845733		THBD	0.456665	1.4554	1.75866		GLT25D2	0.0375577	1.02549	0.529388
					MTFP1	-1.28147	-1.22876	-0.497062		CEBPD	-1.22295	-0.486927	-0.688864		UCN	1.80555	2.8493	4.13533		OAS1C	0.943702	1.07123	-0.00330735		OAS2	1.29639	-0.0522293	-0.454199		NBEAL2	-0.391914	-2.06278	-1.32258		PDPN	-0.623561	-0.953315	0.321557		GJA6	0.512834	1.59158	2.81677		EGR1	0.0617683	1.2429	0.671415
					FOXH1	-1.99139	-1.29987	-0.2089		CPNE2	-1.04685	-0.481494	-0.490457		SPINK8	4.80434	3.34889	1.47034		ATXN7L1	1.00812	1.13527	-0.0579583		CAPRIN2	1.22882	0.218945	0.40863		INTS5	-0.241913	-1.24221	-1.29594		SDC2	-0.436876	-1.16304	-0.158142		OIT3	0.34759	1.8654	2.878		H60B	0.0544552	1.08798	0.618381
					NFE2	-1.19017	-1.40747	-0.407252		N4BP3	-1.85351	-0.714049	-0.0281033		MAGI1	0.963174	1.59046	1.68051		RBM47	0.930166	0.966324	-0.0439893		PWWP2B	1.05854	-0.244393	-0.101635		SRRT	-0.645157	-1.52789	-1.1681		CLEC7A	0.101189	-1.40271	-0.583262		FAM188A	0.645752	1.0694	1.15685		LOC100216343	-0.275591	1.57693	0.227672
					LRMP	-1.52388	-1.52996	-0.894115		CDC6	-1.12423	-0.657119	-0.240423		PROCR	0.924452	2.09491	1.19508		FGD2	1.24163	0.943049	-0.275441		ZC3H3	1.09964	0.0150258	-0.315812		SLC25A39	-0.432211	-1.3331	-1.44967		NUP37	-0.418562	-1.03989	-0.673821		ATP11A	0.71118	1.49	1.16293		TRP53I11	0.161288	0.985688	0.712254
					ACAP1	-1.2821	-0.915352	-0.699333		SYNJ2	-1.00702	-0.530897	-0.311744		GIMAP8	1.12379	2.27792	2.17321		PLD2	1.06497	1.20796	-0.0678806		SCUBE1	1.02528	0.761701	0.175789		CENPM	-0.775031	-1.62018	-0.987041		WISP1	-0.631882	-1.47686	-0.376072		EIF2C2	0.722804	1.34197	1.62265		SULT1A1	0.645661	1.43822	0.501023
					PLEKHF1	-1.48082	-1.24089	-0.534594		5033406O09RIK	-1.36466	-0.821234	-0.718005		GRAMD1C	2.93346	1.91848	1.47018		GRAMD1B	1.43372	1.10945	0.521596		HAL	0.95802	0.486953	0.2534		GNA15	0.121399	-1.3065	-1.15396		CST7	-0.24201	-1.76565	-0.63808		PCNX	0.346333	1.08045	1.06078		HOXB7	0.479794	1.60388	0.642131
					ACTA2	-2.00544	-3.04763	-0.134872		PLEKHH1	-1.00116	-0.492958	-0.438765		ITPR3	2.10451	2.01662	0.952138		BNIP3	1.27154	1.06639	0.777141		COCH	1.51745	0.697228	0.522192		SOX14	0.807146	-1.21953	-1.59964		GJA1	-0.286787	-1.02662	-0.864069		RAVER2	0.826656	1.67237	0.958509		RAB31	0.667752	1.05159	0.202499
					TSPAN2	-2.63606	-1.07814	-0.381397		GNG11	-1.38622	-0.250399	-0.0841073		WIPF3	1.54662	1.99036	2.39156		SLC16A9	1.4533	2.12897	0.626078		LRRN3	1.08309	0.780588	0.157377		USF1	-0.354694	-1.04634	-1.02758		PLA2G4A	0.310122	-1.44539	-0.466921		DYSF	0.284452	1.4945	2.97768		FGF1	0.176815	1.21951	0.419575
					2610002D18RIK	-1.84204	-1.41742	-0.541735		EPHA1	-0.961179	-0.824781	-0.0996356		FBXL7	1.2521	2.15936	1.6984		PPAP2A	1.60335	1.79632	0.794351		TBC1D2	1.60099	0.398869	-0.344051							CENPN	-0.53132	-0.976966	-0.450207		GPM6B	0.0105814	1.56151	2.79135		YES1	0.647745	1.28207	0.334144
					PKP2	-2.91638	-1.70562	-0.705643		MAGEH1	-1.16271	-0.331198	-0.504609		E130309D14RIK	1.45001	1.88909	2.02452		BC020535	1.39594	1.2272	0.773835		MYL2	1.14026	0.747543	0.0388375							MYO19	-0.802785	-1.09241	-0.193691		EPOR	0.719908	1.70891	1.01524		LYVE1	0.404913	1.38764	0.625774
					SETD6	-1.09261	-1.15006	-0.421726		NIPA1	-1.7338	-0.594645	-0.674681		LRRC32	1.38841	1.5231	2.44737		TNKS1BP1	1.00787	1.41245	0.417338		CSAD	1.04973	0.726363	0.362065							DTX4	-0.445972	-1.90023	-0.527089		SLPI	0.251011	1.41951	1.03598		CLK1	0.700598	1.08197	0.84311
					LAT	-1.82251	-1.04358	0.195078		AI661453	-1.35981	-0.314261	-0.117934		TPBG	1.15922	1.09321	1.07926		GM3331	1.47043	1.45109	0.19373		KLF5	1.38899	-0.536814	-0.755087							PGD	-0.182834	-1.10756	-0.740106		MBOAT2	0.872495	1.47121	1.14872		FAM102A	-0.756349	1.12309	0.684458
					EPB4.1L3	-1.76395	-1.62975	-0.731586		PRR7	-1.00727	-0.689572	-0.541085		6330403K07RIK	1.63983	1.71488	1.92462		FLYWCH2	2.23161	1.23249	0.638796		NR1H3	0.977312	-0.426477	-0.5305							CXCR2	0.123463	-1.19266	-0.365399		A430089I19RIK	0.193939	1.67998	1.45248		SLC7A7	0.617855	0.95718	0.505906
					UNC5B	-3.24237	-1.89463	-0.475696		BCKDHB	-1.19567	-0.669802	-0.622665		ROBO4	1.71902	2.64785	3.22981		EOMES	1.11157	0.924112	0.752653		NDUFA4L2	1.64562	0.706913	0.761957							TMEM20	-0.671078	-1.05292	-0.47102		DCBLD1	0.0705177	1.03027	0.963887		TLR13	0.763209	1.36145	0.500305
					SMARCD3	-1.74851	-1.15107	-0.517879		MAP4K1	-1.20944	-0.884161	-0.691701		1810011O10RIK	1.0676	2.13888	2.21611		P2RX4	1.22449	0.956138	0.3058		TRIB3	1.44668	0.859277	0.115106							FKBP4	-0.796976	-1.09669	-0.831487		ADRA2C	0.15552	1.16113	1.59121		SLC2A13	0.845904	1.61671	0.456046
					TIMP2	-1.68904	-1.93112	-0.269076		NFIB	-1.29559	-0.182902	0.282789		HBB-Y	3.28069	4.34906	4.35254		CACNG3	1.18117	1.03054	0.460888		HR	0.970072	0.646543	-0.0547516							PCX	-0.833992	-0.97372	-0.5107		BCL6B	-0.0877122	1.24332	2.77089		LY6G6E	-0.373244	0.974199	0.28513
					GCLM	-1.68745	-1.62606	-0.684879		GNG2	-1.24249	-0.650234	-0.385891		TMEM22	1.67125	1.64379	1.03458		ART5	2.92877	1.83602	0.849829		HCLS1	1.03434	-0.301914	-0.820243							PERP	-0.600534	-1.84606	-0.166052		TGFB1I1	0.891252	0.963889	1.40469		SESN3	0.20746	1.08713	0.422366
					RHOU	-1.59449	-0.900983	-0.799811		ARHGEF17	-1.45984	-0.850518	-0.868718		QPCT	1.65884	2.07007	0.974854		0610040J01RIK	1.50853	1.414	-0.398673		GM9104	0.993737	-0.103309	0.0437411							ANXA1	-0.831558	-1.77761	-0.309017		PON2	0.151071	0.970448	1.1537		GALNT11	0.72161	0.96903	-0.123592
					SOAT2	-1.30383	-1.55808	-0.696272		BMP2	-1.52861	-0.414696	0.283272		NEFH	2.94523	3.49076	1.80776		HPGD	2.52178	2.65172	-0.0162809		ABCB9	0.956876	0.631026	0.294781							WBSCR16	-0.752558	-1.06344	-0.488088		ATP6V0E2	0.703331	1.26096	2.05166		FZD4	0.239998	1.05954	0.128468
					AKR1C13	-1.68229	-1.0546	-0.486568		SLC12A8	-1.32733	-0.405156	0.0285969		CHST1	2.22787	2.7839	2.86099		INPP5K	1.19646	1.20304	0.276404		CASZ1	1.72544	0.700419	0.448805							IFITM3	-0.719199	-1.00259	-0.511478		DARC	0.822888	1.12388	2.21674		GPR156	0.786369	1.09701	0.281924
					CYFIP2	-1.8433	-1.08849	-0.725164		FNDC3C1	-1.20276	-0.883631	-0.418614		TMEM40	1.5186	2.02729	2.07469		GIPC2	1.61491	1.29949	0.540237		LIMK1	1.93827	0.721709	-0.331676							TRAF3IP3	0.0779025	-1.15647	-0.494348		SEC24D	0.309868	1.01032	0.902054		PROM1	0.749594	1.06548	0.687286
					EMB	-1.50587	-0.97239	-0.827057		H2AFY2	-1.03973	-0.601004	-0.341829		CHST8	3.28869	2.77945	1.26547		NAIP6	1.01303	1.2867	0.515831		CST3	1.09734	0.0263282	-0.353226							NUDC	-0.768553	-1.09672	-0.221223		SYNE2	0.654585	2.05509	2.19315		4930502E18RIK	0.110856	1.36946	0.696203
					SCARF2	-1.68033	-1.27854	0.0302655		SDC4	-1.56945	-0.868593	-0.282828		ABCG1	1.52937	2.17981	0.941369		EZR	1.96039	1.03505	0.29349		OAS1A	1.19297	0.45006	-0.0903754							PHB2	-0.583512	-1.07097	-0.35319		CAPN6	-0.0389038	1.09426	1.79135		TSHZ3	0.778472	1.75103	0.744409
					PARVA	-1.8341	-1.33772	0.204878		1190002F15RIK	-1.155	-0.437161	-0.0975185		LNX1	1.13512	1.79071	2.3428		DGKA	1.48311	1.31239	0.283281		ZAP70	1.27002	0.251339	-0.605507							PTGES2	-0.605021	-1.19729	-0.636852		PLCB1	0.255877	1.50581	1.86198		TSPAN15	0.236819	1.0857	0.229094
					PRKAA2	-1.82284	-1.45358	-0.0876215		SEC14L2	-0.968196	-0.75615	-0.277594		GM13889	1.74873	2.30757	2.67226		CTNNAL1	1.18776	1.10506	0.88982		RINL	1.08257	0.823955	-0.609387							APOBEC1	-0.412922	-1.03597	0.369598		TES	-0.496984	1.24875	1.50532		PVR	0.551023	1.14821	0.814123
					S100A4	-1.83438	-1.68501	-0.790026		TNFAIP2	-1.95022	-0.807179	0.43076		REEP1	1.74465	2.26366	1.14083		MAF	1.45576	1.66444	0.487956		TXNRD3	1.01216	0.510234	-0.465566							MAMDC2	-0.409445	-1.9297	-0.104928		VAV3	0.885487	1.16947	1.01642		PCDH1	0.557829	1.01283	0.82506
					ETV2	-1.26239	-1.28535	-0.365609		MARK1	-1.37844	-0.726636	-0.289359		FMO1	1.23756	2.21132	2.8805		ARHGEF3	1.71448	1.71541	0.760792		GAMT	1.27983	0.785659	-0.342656							F3	-0.547816	-1.17705	0.837062		STAB1	0.894728	2.79194	4.112		CXCL1	-0.531865	1.33494	0.390708
					LTC4S	-1.65634	-1.2114	-0.731203		LTBP1	-1.3511	-0.0341538	0.528473		RCAN3	1.0335	1.47151	1.14682		PARP12	1.12704	0.937242	-0.051591		IRF8	1.37006	0.630373	-0.487147							CD52	0.403928	-1.61618	-0.829667		EFNB2	0.315771	1.0451	1.17494		GM4055	0.284211	1.09359	0.495972
					TGM2	-2.28659	-1.25492	0.238521		ZFPM1	-1.09462	-0.682571	-0.142376		PTPRR	4.62498	4.31362	2.18694		SCN3B	1.03859	0.965813	0.892007		SERPINA1C	1.37248	0.0598648	0.119025							RND3	-0.635852	-1.23235	-0.714871		TJP1	-0.055344	0.995672	2.22355		ID1	0.3708	1.14924	0.593138
					EMP3	-2.05797	-1.68872	-0.838396		POLR3G	-1.07821	-0.405015	-0.0228934		TRH	6.03203	5.65805	4.13808		NUAK2	1.40977	1.29337	-0.481227		AA415398	0.95393	0.885047	-0.0355691							BZRAP1	0.00665889	-1.15251	-0.400668		ITGA9	0.746852	1.62293	1.86473		ALDH1A3	0.881568	1.10921	0.132215
					COL4A5	-1.20106	-1.28615	-0.829989		TCFEC	-1.95863	-0.814599	-0.0710088		COLEC12	1.04705	1.85425	0.946905		RARG	2.13635	1.704	0.561153		GM6583	1.50865	0.321084	-0.196477							COL4A6	-0.499802	-1.01964	-0.801455		SH3GL3	0.71978	1.56588	1.80532		SAT1	0.358573	1.12484	0.630864
					EFNB1	-0.997409	-1.30047	-0.309008		GATA6	-1.30984	-0.352518	-0.090931		CXX1B	1.44624	1.85922	0.997786		GSTK1	1.24485	1.85501	0.629507		CAPG	1.31205	0.402825	0.0399779							OLR1	-0.731232	-1.25709	-0.706649		RPRM	0.593733	0.972088	1.04419		DNAJB5	0.681169	1.37519	0.623625
					FHL2	-1.63004	-1.02523	-0.463678		IGF1R	-1.13806	-0.633876	-0.324558		EFNA1	1.48428	2.6612	2.44366		CD200R1	2.64031	1.84857	0.726509		CLSTN3	1.05707	0.057185	-0.310143							IGFBP6	0.680222	-1.2975	-0.634362		CPA3	0.891361	0.953932	2.52871		ADAMTS17	0.570573	1.36393	0.456244
					KRT18	-2.12336	-2.72306	-0.274945		H2-M2	-1.06685	-0.211828	0.112357		SLC2A9	2.1132	2.10835	1.47182		TOB1	1.39407	1.27936	0.651035		SLC2A4	1.15286	0.475225	0.472699							2810428I15RIK	-0.160884	-1.02526	-0.443335		EML1	0.531127	1.62396	1.31882		SEMA3C	0.623258	1.18786	0.325245
					RADIL	-0.965712	-1.06186	-0.67046		CLTB	-1.0363	-0.86751	-0.687986		NPL	1.32647	1.38013	1.31122		PLXNB3	1.46486	0.956384	0.880698		ANK2	1.17675	0.602012	0.0680037							HIST1H3G	-0.8824	-1.24163	-0.519725		PRKG1	0.749125	1.25936	1.52829		DOCK4	0.741163	1.49952	0.52239
					GPR97	-2.04532	-1.0798	-0.356086		CHD3	-1.38885	-0.45643	-0.471291		S100A16	1.23337	1.08836	1.36597		ENPP2	1.33553	1.37552	0.0961633		PRX	1.02953	0.42249	-0.0456517							NARS	-0.679143	-0.962808	0.165887		GAP43	0.818396	1.97893	3.55927		RASAL2	0.685772	1.41572	0.769796
					TAGLN	-1.65346	-2.45014	-0.666726		TMEM44	-1.32702	-0.356182	-0.141924		ALS2CL	2.93013	2.22742	1.10212		COX7A1	3.23444	1.72146	0.825519		ADCY7	1.76485	0.0830794	-0.355536							DLK1	-0.707306	-1.13937	-0.658269		CLIC6	0.88738	1.62152	3.27878		KRT80	0.276783	1.03504	0.352694
					IL2RG	-2.36192	-0.966532	-0.422013		POC1B	-0.961999	-0.365675	-0.0336539		MT1	5.44506	2.9147	1.10185		RIPK3	1.19835	1.01271	0.512028		S1PR2	0.983164	0.24434	-0.0712557							GP9	-0.414321	-0.99304	-0.686071		LASS6	0.70566	1.2449	1.13864		GNAI1	0.704476	1.49497	0.665471
					SCRN1	-1.88205	-0.914742	0.0404741		ARHGAP18	-1.18073	-0.470837	-0.0989697		SERPING1	2.33539	1.62892	1.55478		GALNT10	1.1903	0.920133	0.482336		NCOA3	1.00049	0.766283	0.516656							RNPS1	-0.215386	-1.19444	-0.644342		ZFP462	0.0166477	1.07346	1.0522		SH3BP5	-0.358828	1.08643	0.399183
					THBS1	-1.51401	-1.07285	0.0081701		ABLIM1	-1.35103	-0.684871	-0.234963		SEMA3F	0.960501	2.08869	3.99827		GM239	1.38762	1.28152	0.614442		MSLN	1.28869	0.0540453	0.24532							MYOM1	-0.162151	-1.47393	-0.45038		ACVRL1	0.212961	1.14993	1.29282		NHLRC3	0.867402	0.953653	0.728056
					CSF1	-1.76984	-1.03281	0.647426		SLC35E4	-1.33882	-0.729028	-0.467457		SOX11	1.67484	1.969	1.33233		SERPINB1A	3.04482	0.914347	0.233335		SLC37A1	1.49971	0.305494	-0.287045							INHBA	-0.734943	-0.977658	0.265873		SDCBP2	0.35727	1.50563	0.918393		MAFB	0.660375	1.57153	0.434547
					STEAP1	-1.46342	-0.932033	-0.371768		SUV39H1	-1.50063	-0.181266	0.82557		RAMP3	1.198	2.48467	2.50605		ALDOC	1.87863	1.31607	0.490254		IFFO1	1.18068	0.793366	0.676655							LY6E	0.517297	-1.46257	-0.873511		PCDHB21	0.491724	1.40485	0.948741		CALCRL	0.481201	1.303	0.49765
					COL5A1	-1.66022	-1.26995	0.736933		PRR5L	-1.94729	-0.633957	-0.202082		PLAC9	3.76835	1.34636	1.38661		CALCOCO2	1.21482	1.2414	0.0639506		DOK1	1.28341	0.553975	-0.0125883							NAP1L2	-0.894384	-1.51318	-0.647274		SRGAP1	0.730618	1.63352	1.00661		EGR2	0.392119	1.08931	-0.128144
					KRT8	-1.39124	-3.32244	0.250271		PDYN	-1.55846	-0.714846	0.28979		KCNB1	1.29355	1.42888	2.01798		MAP3K15	1.29471	1.27791	0.255433		ACAP3	0.96317	0.874459	-0.0791921							TPST2	-0.719423	-1.47643	-0.263643		DAPK2	-0.746557	1.4729	1.43791		KCNQ1	0.509316	0.971481	0.0571361
					ARHGDIG	-1.29037	-1.47886	-0.876124		HSPA4L	-1.23445	-0.577324	-0.51785		NG23	1.44345	2.5715	3.54343		AMZ1	2.39416	2.07592	-0.256782		KLC4	1.18337	0.54382	-0.0771003							ANK3	-0.732965	-1.0416	0.0502688		NCKAP1	-0.162919	0.918309	1.56054		2510009E07RIK	0.88489	1.08349	-0.203328
					GSE1	-1.14201	-1.21885	-0.865869		CCDC68	-1.08731	-0.615298	0.085565		HDC	5.35578	5.43205	4.06767		GAS7	1.11079	1.07735	0.838997		PTGER1	1.56218	0.548301	0.165847							IL18RAP	0.140337	-1.01957	0.410984		USHBP1	0.560495	1.56562	1.62385		PRDM1	0.426665	1.35049	0.338942
					SH3BGR	-1.87093	-1.5915	-0.482906		X99384	-1.54603	-0.399623	0.474391		FAM20A	4.34603	2.66252	1.44539		SEPW1	1.11954	1.04197	0.411386		FRMPD1	2.67879	0.800609	0.86303							CD14	-0.100959	-1.97006	-0.564895		NR5A2	0.0341422	1.51361	1.02413		INPP5J	0.66967	1.04997	0.511158
					ACTA1	-1.27249	-1.76511	0.137141		BEAN1	-1.07182	-0.141538	-0.399506		GPR182	1.9628	3.16033	4.20117		RAP1GAP	1.8743	1.26579	0.626195		STAT4	1.0339	0.285989	-0.0794397							TIMM50	-0.880392	-1.47885	-0.75565		MYADM	0.513858	1.3774	1.14529		GIMAP1	0.501234	1.04037	0.782514
					NAGLU	-1.45529	-1.18	-0.631065		PLD1	-0.962861	0.234454	0.349907		IL10RA	1.41839	1.75407	0.962061		DRAM2	0.934769	1.3287	0.70177		1700019N12RIK	1.10402	0.861748	0.28256							HP	0.0408384	-2.34987	-0.515734		RIN2	0.256116	1.71155	1.4993		TMEM132E	-0.0449443	1.09365	0.252113
					CNN2	-1.37943	-1.13741	-0.323011		GDPD5	-0.96424	-0.215336	0.499972		BC057022	2.20005	1.64107	1.18782		1700029G01RIK	1.98364	1.38363	0.447051		GRAP2	1.54163	0.379353	0.243549							EMILIN2	0.546315	-2.55917	-0.609668		ST6GALNAC3	0.406783	1.03403	1.66629		PREX2	0.245153	1.19369	0.611467
					LGR5	-1.32711	-1.75521	-0.725929		DZIP1L	-1.07033	-0.798025	-0.0139407		CD200R2	1.74255	2.18335	1.48065		4933408B17RIK	2.67781	2.20163	0.308184		EPHX1	1.31186	0.887083	0.629384							TCIRG1	-0.816776	-1.13734	-0.652001		SFXN3	0.735843	0.993103	1.28818		NRCAM	-0.3755	1.0472	0.0403751
					1200009I06RIK	-3.28591	-1.03207	-0.142907		HIST1H1E	-1.03536	-0.521818	0.199353		RIPPLY3	1.49723	2.06976	1.39246		RAB3A	0.960344	1.15919	0.238981		MGST1	1.87199	0.875243	-0.115298							TCEAL5	-0.252815	-1.30476	-0.858027		FAT4	0.757567	2.10068	1.27108		ANKRD57	0.705976	1.36616	0.790402
					IER3	-1.10294	-1.15665	-0.399151		APOC1	-0.985996	-0.110312	0.437978		SNCA	3.57363	2.33039	1.6569		IL10RB	0.919206	1.10009	-0.154222		SSH3	1.14401	0.725453	-0.506776							VGLL2	-0.71536	-1.53404	-0.143636		SLC39A8	-0.486599	1.18199	0.954031		ATF3	-0.688079	0.980352	0.59776
					DHRS11	-0.984834	-1.25096	-0.223731		SLC30A1	-1.11811	-0.252322	0.510435		PNOC	2.16918	3.02988	4.35505		TMOD1	0.957023	0.97467	0.405207		TXLNB	1.16394	0.838532	0.0256748							MGST3	-0.488685	-1.19196	-0.399372		NFATC1	-0.000281452	1.21047	1.42978		TXNIP	0.648161	1.48243	0.859572
					CEBPB	-1.48646	-1.91734	-0.662709		F5	-1.32077	-0.717103	-0.216166		SLC29A4	3.10352	3.0331	2.73822		SEPP1	1.39268	2.19882	0.677112		8030411F24RIK	1.60196	0.265642	0.384893							BCKDK	-0.358271	-0.986455	-0.4101		LRRC8B	0.0664335	0.943204	1.86587		SHD	0.490869	0.965085	0.216293
					CENPA	-0.945249	-0.988185	-0.150177		CARD10	-1.38821	-0.547583	-0.683847		ALPL	3.01073	3.07044	1.24205		SLC15A2	1.34709	1.20862	0.722156		MYO15	1.61712	0.415503	0.659205							AGPAT9	-0.216737	-1.25862	-0.189291		S1PR1	0.439288	1.41579	0.971492		ADAMTS8	0.852876	1.24572	0.266984
					AK5	-0.945525	-1.00514	0.0480058		FADS3	-0.999499	-0.0217098	0.078714		HBB-B2	2.08771	2.20933	2.66913		ANKRD44	1.46272	1.40919	-0.555302		GM6812	0.959095	0.318459	0.135517							POMT1	-0.468877	-1.16832	-0.419172		TMEM184A	0.402812	1.11781	0.981068		EBF3	0.865855	1.24622	0.251607
					CHAF1A	-0.959546	-1.02014	0.0410443		FAM149A	-1.43212	-0.640746	-0.184228		RGS7BP	1.45333	1.31456	1.08308		CD302	0.979844	1.52403	-0.249343		ESPN	1.28075	0.597904	0.83417							UBE2M	-0.458405	-1.05909	-0.670435		MAPK11	0.496819	1.0703	1.25129		CDYL2	0.564623	0.998519	0.227335
					TIRAP	-2.24086	-1.49727	-0.556884		IFFO2	-1.29951	-0.16753	-0.334834		CISH	1.28932	1.57874	1.99918		IL15	1.04655	0.923304	-0.273062		SYNE1	0.986657	0.483595	0.557862							CUEDC1	-0.746689	-1.06395	-0.467903		RGL3	0.637163	1.86875	1.16671		TMEM35	0.55945	1.04108	0.141679
					POLG	-1.43027	-0.955808	0.367042		JAG2	-1.18836	-0.267964	-0.336865		MANSC1	1.82723	2.04064	0.925521		HOXD3	1.52047	1.28598	0.624372		NAT6	1.23159	0.271155	-0.500443							CCL9	0.313385	-2.96494	-0.887561		FAM176A	-0.0176347	1.11798	1.51634		APOLD1	0.714681	1.80108	0.698871
					WNT4	-1.87489	-1.59463	0.312397		PRICKLE3	-1.14477	-0.0768943	0.194524		RNF207	4.5502	3.67867	2.12811		9030409G11RIK	1.17064	1.10413	0.646045		VSIG8	1.26633	0.481278	-0.0849786							DCAKD	-0.35107	-1.03641	-0.547818		BMPR2	0.883173	1.59116	1.92067		UPB1	0.364874	2.42832	0.36155
					HS6ST2	-1.83737	-1.10642	0.823364		E2F8	-1.18792	-0.679594	-0.247301		TTC9	2.17059	2.63127	1.66925		CPT1A	2.03593	1.75455	0.522453		AFAP1L2	1.44023	0.540041	0.792498							ALAD	-0.454679	-1.07422	-0.768843		WT1	0.426192	1.70574	3.99219		KLF14	0.340014	0.969982	0.723739
					TSPAN33	-2.04882	-0.955451	0.47182		CMPK2	-1.02386	-0.393887	-0.0263669		MAPT	1.69009	1.81332	1.07164		ACY3	2.59245	1.31647	0.1461		NAPRT1	1.19256	0.768016	0.559013							TLCD1	-0.504272	-1.56125	-0.584698		FRAS1	0.831435	1.87784	2.59409		ID2	0.799176	1.11718	0.492482
					TNFRSF12A	-2.14907	-1.34838	0.346625		HSPH1	-1.09328	-0.641426	0.563363		HOPX	2.14812	2.46916	1.72332		9630041G16RIK	2.55605	1.76346	0.554871		MGLL	1.23048	0.767918	0.0875376							TTC27	-0.676413	-0.969481	0.0948359		AU023871	0.0607081	1.3927	1.35095		1700026D11RIK	0.792037	0.953169	0.673951
					CYB561	-1.13673	-0.95021	-0.319605		MME	-1.04008	-0.447278	0.0234578		ITGB4	2.71461	3.40754	1.73454		FAM189B	1.61105	1.14193	0.198636		DPYSL4	1.2294	0.156372	0.531146							GTPBP1	-0.559155	-0.958757	-0.645563		SPINK2	-0.0126138	1.58707	1.15838		TEAD4	0.615558	1.15547	0.568524
					MSX1	-2.15021	-1.02271	0.845665		PHF15	-1.60723	-0.751127	0.305859		PHYH	1.36688	1.33496	0.911444		ENDOU	1.22501	1.61469	0.0616031		3930401B19RIK	1.0649	0.556616	0.735696							ABHD8	-0.839168	-1.26945	-0.774003		HAND2	-0.298616	1.32035	2.93451		SNCAIP	0.254929	1.19239	0.231741
					GM2375	-1.23459	-0.997095	-0.790806		NEDD9	-1.38424	-0.298707	-0.0205065		IFI27L2A	2.61688	1.69946	1.00194		2810025M15RIK	1.05621	1.28214	0.743197		ALK	1.73807	0.0264519	0.135774							PKIG	-0.839144	-1.44031	-0.550898		GM2590	0.340777	1.00775	1.52544		ASB4	0.206046	1.26935	0.616743
					IL17RD	-2.13165	-1.26911	-0.40437		PLAC1	-1.28562	0.36004	0.644046		DYNC1I1	2.28632	2.22735	1.48069		COL6A1	2.14018	1.28316	0.851201		PHOX2A	1.11232	0.543531	0.178823							RBFA	-0.453646	-1.07454	-0.819702		AV026068	0.0899855	1.06574	1.52128		9430024F10RIK	0.224009	1.12558	0.456696
					SLCO4A1	-3.30597	-2.2501	-0.789425		FBXO10	-1.10593	-0.275763	-0.503687		ALOX12	1.2046	1.85316	1.88603		TRIM30D	1.58505	1.25333	0.216789		PPAPDC2	1.11257	0.562573	-0.241616							BUD13	-0.201884	-1.14847	0.0884066		CCK	0.556538	3.56385	4.06463		GATM	0.567759	0.966277	0.00198465
					CXCR7	-1.41593	-1.37334	-0.398131		HES1	-1.05488	0.708118	0.199239		KLF2	1.1794	2.1474	2.23554		BC006779	1.4562	1.35082	0.48232		CLMN	2.13765	0.686067	0.736139							CCDC9	-0.696474	-1.1775	-0.828409		COLEC11	0.728161	1.9959	2.51629		NUMB	0.655381	0.995255	0.238131
					ASPHD2	-1.86356	-1.46798	-0.678146		RAB6B	-1.36264	0.0361749	0.546773		CDH22	2.10021	1.68436	2.35619		HOXD1	1.47293	1.45021	0.788193		DNAIC1	1.01172	0.554329	-0.162296							PTOV1	-0.0388113	-1.02416	-0.712201		GSG1	0.656195	1.52851	1.16237		CYYR1	-0.027402	1.70546	0.768597
					TMEM121	-2.6633	-1.27275	0.0588315		MYO1D	-1.35015	-0.32249	-0.0883803		GIMAP6	1.49028	2.57449	1.77549		NFIL3	1.04828	2.24875	0.407437		ELOVL2	1.93188	0.882244	-0.185898							PTGS2	-0.106552	-1.46682	0.169401		TMEM204	0.618629	1.58918	2.34637		FAM70A	0.814363	1.49896	0.684692
					PITX2	-1.07178	-1.67164	-0.031133		DCHS1	-1.34527	-0.482825	0.358683		IL1R2	3.07715	2.47653	1.20751		BC096441	0.98289	0.964059	0.471849		MANBA	0.963423	0.489914	-0.0994802							2310003H01RIK	-0.104613	-0.97649	-0.748323		CYP26A1	0.316714	1.32353	1.90008		SMAD7	0.613333	1.28141	0.812509
					LOR	-2.36892	-1.37527	-0.170936		6430573F11RIK	-0.977339	0.3333	0.205547		LY6D	1.448	3.15502	3.34898		EDNRA	2.14299	1.15987	-0.362786		SEC14L4	1.35002	0.437032	0.376832							IRF2BP1	-0.35747	-0.970927	-0.427708		INO80B	0.131877	1.02766	0.920729		ARAP2	0.343285	1.09597	0.444413
					AXL	-1.2334	-1.38529	0.0760923		PFN2	-1.26724	-0.448766	-0.0164288		IFI27L1	3.85316	3.40246	1.03216		3110040M04RIK	1.81987	1.14569	0.442545		DENND2D	1.2204	0.81618	0.279836							EXOSC4	-0.420598	-1.26941	-0.505349		MAGI3	0.380929	1.10303	1.0203		DAB2	-0.0723488	1.32891	0.899867
					NRM	-1.36049	-1.47065	-0.418736		CALCA	-0.976058	-0.289459	0.282669		ADRA2A	3.20221	3.2885	4.0689		3300005D01RIK	2.25115	1.59923	0.796182		ADAM12	1.00698	0.878967	0.109881							FTL2	-0.536696	-1.11385	-0.386518		PCOLCE	0.530798	1.11597	1.02279		SLC22A1	0.570521	1.12307	0.415617
					APLN	-1.9132	-0.949158	-0.700551		FAM57A	-0.972187	-0.0465757	0.286226		ZFP185	1.37325	1.85846	2.40075		CDC42EP2	2.3057	2.13328	0.725626		STMN3	1.61736	0.593641	0.306711							MPHOSPH6	-0.416861	-1.20459	0.050211		TCF7L1	0.335869	1.22555	2.04332		CREB3L3	0.603562	1.31638	0.385705
					MYL9	-1.70779	-2.19795	-0.238155		SRD5A1	-1.19184	-0.679019	-0.63634		NEFL	2.57349	1.77324	2.95065		JAKMIP1	1.13505	1.39308	0.316326		BDH2	1.13806	0.310204	0.172234							ADORA3	-0.74178	-1.01188	-0.046218		FLRT3	0.0232179	2.21018	1.57617		RORA	0.798943	0.993481	0.722755
					PRSS12	-2.6787	-0.933297	0.419802		RAET1E	-1.44783	-0.469164	-0.383575		LILRB4	2.74936	1.73083	1.15947		MLANA	1.88482	0.941928	0.1228		PLD3	1.0425	0.400967	0.029075							CPSF1	-0.356234	-0.95838	-0.134974		GM3014	0.674357	1.41146	1.59519		MALL	-0.215706	0.9983	0.0850236
					SVOP	-1.25168	-0.943515	-0.306092		TRIB1	-1.3643	0.733021	0.540942		NEIL2	1.93969	2.14728	1.3064		HRC	3.50619	1.93666	0.483931		ZFAND2B	1.19413	0.280383	0.147368							SULF2	0.0840159	-1.07726	0.0924654		IGF2	0.649539	1.41225	2.39401		ANGPT2	0.187415	1.25731	0.264748
					MTHFD2	-1.40105	-1.75197	-0.739194		SLC45A4	-1.1093	-0.584816	-0.207949		CPEB3	1.01661	1.4349	1.28969		ASPG	0.970606	1.65016	0.662349		SLC6A9	3.11374	0.464257	0.660777							UQCRC1	-0.488651	-1.09491	-0.290689		SLC43A3	0.74396	2.42296	2.29743		F8	0.888234	0.983811	0.7964
					BATF3	-2.88193	-1.73976	-0.858283		MLLT4	-1.0376	0.0672466	0.289237		AQP8	1.3786	2.05833	2.37165		GM11127	1.36251	1.16348	0.730364		APBA1	1.56392	0.839939	-0.0581764							CROT	-0.205937	-0.989009	0.118829		KCTD12B	0.239253	1.81453	1.32779		ID4	-0.138558	0.955743	0.81526
					PPP2R2C	-2.07293	-1.56021	-0.41644		TCF15	-2.21352	-0.618925	0.0121873		HIST2H2AA1	2.99665	3.25266	1.9614		2210010C17RIK	1.63417	1.2163	0.370071		SLC30A2	1.28387	0.299312	0.2507							SLC25A47	-0.0959852	-1.08343	-0.777836		SOCS3	0.387845	1.5524	0.959331		ANKRD12	0.768431	1.34674	0.808892
					FBLN2	-1.29924	-1.29999	0.558157		FOXC2	-1.07117	-0.379471	0.585077		HSPB1	2.31004	1.7239	1.52319		HVCN1	1.58125	1.32364	-0.0485832		MAP3K6	3.0146	0.64365	-0.0961294							GPATCH3	-0.404502	-0.955517	-0.476318		LOC100502767	0.414126	1.08858	1.93315		IRX3	0.727424	1.79187	0.762776
					LAMC2	-1.09429	-0.918342	0.0758217		SLC35A1	-1.21047	-0.454824	0.0731754		HMCN1	1.54889	1.91566	1.1006		ICOS	2.12146	1.82852	0.220765		GPX7	1.10651	0.853487	0.356005							EIF5A	-0.679372	-1.30356	-0.498974		NTS	0.758491	2.74887	2.2808		KRTAP28-13	0.447371	1.0464	0.279072
					RPP40	-0.943871	-1.41833	-0.873779		STBD1	-1.29462	-0.734196	-0.425733		CLIP3	1.7136	1.84012	2.33051		FXYD5	0.906946	1.31922	0.0909705		BIRC7	1.18573	-0.525408	0.199382							ENTPD6	-0.553024	-1.097	-0.385865		SARDH	0.875113	1.31602	2.50033		FXYD7	0.841024	1.07238	-0.754823
					FADS2	-1.23233	-1.06944	-0.473616		GP1BA	-2.00576	-0.758055	0.116227		HBB-B1	2.37611	2.62774	3.01627		HFE	0.91918	1.18408	-0.120272		KCNN3	0.996673	0.540309	0.0377639							LTF	-0.277695	-1.58547	-0.812895		SERPINB3C	0.624392	1.54236	1.30388		SOST	0.0468053	1.83069	0.822775
					DCTD	-0.942279	-0.962569	0.143182		TWIST1	-1.37932	-0.123214	0.106611		FAM89A	1.08775	1.83085	1.33209		NCF4	1.88859	1.67736	0.544406		ACP5	1.96679	0.742874	0.354578							FAM46B	-0.553748	-1.0236	0.153264		TUBB1	0.277328	1.32413	1.71033		NUPR1	0.0582743	1.79378	0.792347
					SDC1	-1.25389	-0.909843	0.554981		PIK3R3	-1.5057	-0.138906	0.300053		PITPNM1	1.89668	1.06423	1.08968		SQRDL	1.32449	1.80379	0.675695		AEBP1	1.75299	0.717123	0.893389							ADPRHL2	-0.573617	-1.05126	-0.349034		HEY2	0.448548	1.37783	0.976061		SERPINA3G	-0.473228	1.54083	0.670231
					POSTN	-1.289	-1.44271	-0.233591		DGKK	-1.34289	0.0810572	0.519738		CRB2	2.12651	1.59721	2.36891		PAPSS2	1.26588	1.45951	0.036806		FOXA1	1.10526	0.771241	0.478232							TUBB4	-0.602054	-1.3262	-0.716199		SOCS2	0.418791	1.03614	1.63801		SERPINA3B	0.442392	1.5772	-0.0470088
					5730559C18RIK	-1.30065	-1.652	-0.117406		BEND6	-1.47589	-0.863744	-0.0134453		TNXB	3.63246	2.97862	1.54482		P2RX5	1.19457	1.3407	0.333805		A230050P20RIK	1.01721	0.847805	0.140554							EFTUD2	-0.660516	-0.999351	-0.156741		PPNR	0.294613	0.914999	1.54185		CCNY	0.782592	1.05723	0.591107
					TSPAN9	-1.30355	-1.1419	-0.811402		GREB1L	-1.28716	-0.788156	-0.804421		DHH	3.13054	2.83493	2.45898		ALPK1	1.46041	1.08178	0.679594		RASA4	1.39331	0.434247	-0.488691							SHMT2	-0.784138	-2.01447	-0.524611		FAM46C	-0.120331	1.49838	1.84811		CLEC4E	-0.115975	1.07962	0.55824
					ADSL	-0.949302	-0.968796	-0.292796		SELM	-0.98104	-0.577844	-0.510916		ACHE	1.90584	1.40272	1.32028		TMEM59L	1.05739	1.13369	0.617223		RAB17	1.82023	0.152802	-0.249664							CLPP	-0.572704	-1.24599	-0.312603		PTH1R	-0.372735	1.16719	1.33669		MAGEL2	0.274909	1.05876	0.804557
					PITX1	-0.957076	-1.70893	0.0720958		KLHL4	-1.44704	0.831832	0.295928		SNCG	2.0381	2.23549	1.52363		SPINT4	1.30842	1.01495	0.485068		LBX2	1.27808	0.805898	-0.371366							MYG1	-0.567942	-0.983797	-0.212403		PEG10	0.175191	0.954856	2.08704		OSMR	0.405689	1.08162	0.758984
					GINS2	-1.18372	-1.42853	-0.422189		SYDE2	-1.14833	-0.75994	0.0239865		LOC100047133	2.53704	1.99119	1.46207		TCP11L2	2.2552	1.437	0.489287		ARHGEF10	1.03768	0.153148	0.201958							COG8	-0.264552	-0.993952	-0.769768		KDELR3	0.876797	1.4368	2.47547		DLX2	0.160142	1.03546	0.31045
					CTSH	-1.86159	-0.90945	0.38726		RAI2	-1.06141	0.0609768	0.471271		SERPINE1	0.94513	1.51479	2.74031		RUNDC3A	1.15931	1.09667	0.485805		TMEM53	0.976434	0.563106	-0.197604							ANKRD54	-0.651095	-0.972177	-0.67013		GM3364	0.383602	1.55546	1.19676		SLC24A4	-0.108641	0.972814	0.170692
					FOXA2	-2.24152	-1.36435	-0.28903		NRK	-1.06078	-0.728082	-0.093897		NRXN2	1.83157	1.77193	1.07731		2700081O15RIK	1.08572	1.08405	0.789148		PTGIR	2.71208	0.61901	0.247758							GM5161	-0.672924	-1.25661	-0.888427		RAB3B	0.725829	2.15466	2.35855		STAB2	-0.0596338	1.54242	0.123946
					HABP4	-0.910131	-1.02798	-0.570264		PLXDC2	-1.36228	-0.772873	-0.0880182		CYP4B1	1.92146	2.17058	1.21922		TBC1D10C	1.78019	1.37491	0.354405		CYP2S1	1.22626	-0.101404	0.323418							LYZ2	-0.159278	-1.10589	-0.501278		CD59A	0.544686	1.46125	2.78964		6330415B21RIK	-0.37226	0.95841	0.214178
					NEXN	-1.51357	-1.21177	0.261336		ADA	-0.982044	-0.732178	-0.188074		CTNND2	2.15493	1.37238	1.38438		TMOD4	1.18656	1.12752	-0.109113		MYO7A	2.00367	0.560601	-0.597253							SYNGR1	-0.213241	-1.04609	-0.229679		KLHL6	0.408049	0.949167	0.993454		FBLL1	-0.150554	0.977595	-0.173658
					EMP1	-1.30377	-1.18935	0.707895		SLC18A2	-1.70557	-0.748666	-0.0706926		PRPH	4.34665	2.59774	1.70873		FOS	1.8495	2.45663	0.640581		DCN	0.953252	0.15109	0.0675774							6030458C11RIK	-0.0537832	-1.00551	-0.121579		MMP15	0.0438361	1.09412	0.96319		4933406C10RIK	-0.270418	1.19448	-0.0431363
					POLD2	-1.27559	-1.59989	-0.546164		RASL11B	-1.03248	0.00679166	-0.355904		GIMAP3	2.6506	2.44756	1.12695		SLC17A9	1.63697	1.10176	0.0762129		TMEM86A	1.12001	0.745786	0.278612							SSSCA1	-0.672234	-1.83108	-0.417723		CITED4	0.319672	1.43843	2.51739		GM12171	0.111239	0.997123	-0.185831
					COL1A1	-1.97953	-2.91043	0.647441		GPR116	-1.32192	0.482829	0.679967		JAKMIP2	1.51745	2.13326	1.24124		TMEM141	1.32089	0.926281	0.000471357		CD200R4	1.98219	0.865223	0.657176							AKR7A5	-0.565998	-1.39431	-0.862612		TREML1	0.828857	3.4211	2.86276		TRIM29	-0.0193109	1.31573	-0.130583
					PPM1G	-1.09576	-1.20531	-0.246011		HSD3B1	-1.10179	-0.44101	-0.383683		FOXC1	0.970206	1.55	0.967597		HIST2H3C2-PS	2.75493	2.63394	0.826747		MARCO	1.23428	0.333652	0.410343							RPUSD1	-0.282253	-1.16045	-0.719977		EMCN	0.756766	2.80979	2.62974
					ANKRD1	-3.11143	-2.29507	-0.308129		GM14005	-1.02098	0.168424	0.0224638		SMTNL1	3.78561	4.2815	2.94333		RPL3L	1.11498	1.3126	0.316904		AVEN	1.13323	-0.524358	-0.537483							GPAA1	-0.531011	-1.382	-0.806871		2210403K04RIK	0.659451	1.38156	1.69679
					RND2	-1.5498	-1.36345	-0.272129		LCK	-1.10434	-0.122827	-0.464782		CSF2RB2	0.999574	1.18461	1.96023		GPR132	1.27805	0.909928	0.202476		HOXD4	1.22265	0.727332	0.335425							MECR	-0.791369	-1.2474	-0.506729		LOC100046091	0.435935	1.06837	1.86394
					ALDH1A1	-1.13008	-0.984196	0.327687		SH3PXD2B	-1.39564	-0.157859	0.692942		SLC26A10	0.981488	1.12381	2.5172		RSPO1	1.41772	1.02593	0.216373		LRRN4	0.988938	0.439525	0.398259							NPHS2	-0.665391	-1.11768	-0.47972
					IAH1	-1.10768	-0.976285	-0.412033		P2RX1	-0.979371	-0.698707	-0.223125		GIMAP9	0.934234	1.53727	1.37808		CST6	1.43634	1.00471	0.671984		MYOZ1	1.20087	0.281646	-0.166799							FBF1	-0.879175	-0.97915	-0.895277
					SLC1A3	-2.01306	-1.09812	-0.288438		IGFBP3	-2.26011	-0.383709	-0.27715		CLEC9A	1.32136	2.16954	0.920944		TAC4	2.20769	0.94897	-0.274148		CLDN15	2.38851	0.641809	-0.0569415							WDR18	-0.71369	-1.39102	-0.310589
					3830417A13RIK	-1.00191	-1.47703	0.365216		HIST2H2AB	-1.23721	-0.814848	-0.22949		MRC1	1.71023	3.46153	2.16701		CD79B	2.1409	1.13556	-0.436596		LMX1A	1.06005	0.596215	0.288475							BSCL2	-0.497351	-1.08593	-0.115659
					SOX3	-1.28122	-1.60955	-0.309777		TSPAN7	-1.03713	-0.187721	-0.659925		DIRAS2	2.92239	3.40422	2.10303		XKR6	1.1887	1.0719	0.281586		FAM57B	1.92439	0.163808	-0.0804185							SAMM50	-0.373162	-0.966503	-0.156396
					NOP16	-1.00645	-1.0316	0.277831		MFSD7B	-0.981716	-0.419821	0.145243		WNK4	1.91496	1.57203	2.07384		LRP4	1.34338	1.27497	0.609852		LRRC4	1.02086	0.708161	0.319616							MRPL37	-0.516468	-1.25636	-0.616091
					CD276	-1.86056	-1.48931	-0.16361		RNF165	-1.189	-0.803895	0.628006		1110012J17RIK	0.961275	1.10648	1.69423		DISP2	1.66414	1.45727	0.311933		MYOM2	1.3987	0.695667	0.886909							RPRD1A	0.242279	-1.14332	-0.16062
					GART	-1.23969	-1.23014	-0.570716		SGK2	-1.00613	0.469149	0.0859779		LAPTM4A	0.929833	0.96573	1.01981		ABCA1	1.4923	1.22979	0.10984		AMICA1	1.28278	0.653334	0.587832							U2AF2	-0.733798	-1.16434	-0.879344
					CCND1	-1.59409	-1.39209	-0.223362		ZFP512	-1.03386	-0.741085	-0.763422		DUSP10	1.01927	1.86006	2.67968		PRKCB	2.77127	2.10872	0.43161		CDO1	2.03881	0.323154	0.686791							TRAP1	-0.838323	-1.03212	-0.628782
					RRP12	-1.06591	-1.15232	-0.496507		D630042P16RIK	-0.972434	-0.55252	-0.569366		PRRX2	2.95005	1.87265	2.03344		NMB	1.3684	1.02161	0.187577		RSPH9	1.18831	0.789992	0.717849							RRP36	-0.200805	-0.995489	-0.190165
					SMYD5	-0.977238	-1.2868	-0.721424		RPP25	-0.956931	-0.613116	-0.384659		FGD6	1.39567	1.69761	1.05446		CKB	1.49438	1.22262	0.328733		RNASEL	1.16048	0.772098	0.446059							L3MBTL2	-0.770213	-1.43624	-0.890099
					ACTC1	-1.76779	-2.79292	0.341076		KANK1	-0.952416	0.196892	-0.163104		ALLC	1.60861	1.82106	1.83136		H2-T23	1.42277	1.08207	0.704782		MAN2B2	1.01066	0.560567	-0.173056							AKAP8L	-0.116093	-1.03891	-0.516087
					HAND1	-2.20625	-2.86258	-0.295442		DUSP9	-1.45623	-0.876175	0.286318		DKK3	1.19617	1.31737	1.14261		POU4F2	1.4246	1.80848	0.2301		TRIM63	0.981855	0.360413	0.233307							TBL3	-0.6255	-1.58623	-0.833358
					CNN1	-1.51339	-2.38288	0.562688		BCAT1	-1.12212	-0.569923	-0.197757		LY6C1	1.13528	1.16041	1.0963		PARP14	1.50039	1.47857	-0.144211		RASGEF1A	1.03585	0.78102	-0.135025							SNRPB	-0.743293	-1.73325	-0.537298
					HIP1R	-1.15548	-0.900294	-0.432789		PPP1R14A	-0.999673	-0.809223	0.487085		KLF12	1.16202	1.88125	1.02177		ABCC3	1.42655	1.37249	0.698281		ANKRD2	1.43695	0.681429	-0.196672							GSS	-0.658097	-1.25287	-0.608603
					CDC25C	-1.00536	-1.23311	-0.827428		CDKL1	-1.16038	-0.163688	0.707824		MST1R	3.51731	2.86961	1.38556		FAH	1.43683	0.920889	-0.155921		SLC22A18	1.75823	0.886164	0.0745488							STK11	-0.164136	-1.15562	-0.553986
					ACY1	-0.970681	-1.09684	-0.694967		DUSP26	-1.24464	-0.0327787	0.0251021		WNT3	1.26309	1.17067	1.83197		CAMK1G	2.36663	2.22254	0.628743		PCDH18	1.02239	0.657784	0.807655							THOC3	-0.741524	-1.02772	0.062932
					NME4	-2.8789	-0.949295	-0.762536		SALL1	-0.957759	-0.408765	0.0903455		GP49A	2.36457	1.46473	1.12268		FLT4	1.24014	1.26719	0.24573		IRS3	1.20562	0.286153	0.154911							AMBP	0.170761	-1.58064	-0.321983
					OLFR94	-1.37402	-1.04698	0.211967		LRRC59	-1.12714	-0.886746	-0.30959		SLC38A5	1.74952	1.68678	2.14194		CHST11	1.09528	1.27256	-0.0729556		C230085N15RIK	1.07965	0.49664	0.153449							LOC434624	-0.660858	-1.63064	-0.491506
					HAUS7	-1.18072	-0.980933	-0.0604474		PARP8	-1.30765	-0.277039	0.0847289		SHISA9	2.34276	1.14877	1.90096		C2	3.13708	1.29983	0.702591		DENND1C	0.999747	0.507304	-0.280408							MIIP	-0.617125	-1.33367	-0.71743
										RND1	-1.09327	-0.377784	-0.34933		ZFPM2	1.04465	2.29071	2.45827		ZFR2	1.64754	1.52948	0.897435		SERP2	1.2091	0.530499	0.757203							POLR2F	-0.643037	-1.41073	-0.0547498
										ZDHHC2	-1.59974	-0.730756	0.0557162		GATA1	1.33636	2.07544	1.21864		S100A1	1.87868	1.09169	0.446104		LGALS3	1.79565	-0.41228	-0.470222							ERI3	-0.167439	-0.961091	-0.6711
										ESRP2	-1.16345	-0.362325	-0.0788047		LTBP2	2.64871	2.4317	2.18929		SNX20	2.1815	2.15277	-0.199093		TBXA2R	1.84955	0.143312	-0.148761							BNIP1	-0.247748	-0.955732	-0.276915
										PRND	-2.04017	-0.602365	0.597526		TCFAP2C	1.66683	1.06412	0.938599		TNFSF9	1.76575	1.83856	0.757447		TCF23	2.49249	0.51863	0.228161							ANKRD13C	0.119226	-1.08037	-0.25844
										RHOD	-1.1916	-0.687187	-0.167276		ALAS2	3.26401	3.11036	3.82297		ARC	3.19494	2.65877	0.893536		IL16	1.38969	0.890562	-0.561113							FTSJ2	-0.550055	-1.01237	-0.82997
										NUAK1	-1.17548	-0.814287	0.0622063		SLC35D3	1.33345	1.82671	1.86856		RCSD1	0.915669	1.38379	-0.399163		JSRP1	1.02923	0.401376	0.514624							MRPS11	-0.594661	-1.2883	-0.330455
										BMPER	-1.84188	-0.765711	0.74515		1600029D21RIK	3.48256	1.78301	1.19426		LMTK3	1.19371	0.924529	0.271867		PTPRCAP	0.994583	0.137864	-0.342668							CCDC94	-0.513151	-0.977897	-0.762074
										D0H4S114	-1.52421	0.459461	0.467936		TPPP	2.49443	2.90914	1.32248		SOBP	1.01131	1.55562	0.575364		GM1987	1.79882	-0.0384713	0.484615							VPS72	-0.0464529	-1.1039	-0.82112
										LOC100505153	-1.29697	-0.14611	0.0768196		CYP26B1	1.08609	1.83085	2.80677		DBC1	0.975603	1.22245	0.176365		KCNC4	0.97089	0.516227	-0.338327							P2RY1	0.640435	-1.66193	0.201296
										OLFR122	-1.13046	-0.244923	-0.849617		A430105I19RIK	1.59481	1.11826	1.77881		PRKCQ	1.63309	1.20031	0.498259		HIST1H2AC	0.986316	0.56896	0.163783							2310011J03RIK	-0.0976615	-0.982512	-0.673628
										9430070O13RIK	-1.30455	-0.610088	0.141315		ARTN	1.38185	1.46067	2.18336		TCHH	1.23962	1.41886	0.389359		VILL	1.33404	0.773593	0.0173127							HIRA	-0.816381	-1.06051	-0.863812
										PRL2C1	-1.36447	-0.613246	-0.199337		ENTPD1	1.86593	2.23608	1.01587		WFDC9	2.38262	1.97637	0.37041		DNAHC7A	0.956612	0.577745	0.245517							MRPS5	-0.727105	-1.16598	-0.550182
										BUB1B	-1.10091	-0.74466	-0.0596175		TNC	1.23612	1.66166	0.981992		ITGB7	3.65271	1.90905	0.657882		NPW	1.62322	0.71176	0.0533264							ABCF2	-0.392283	-1.07028	-0.220893
										ENPP3	-1.3315	-0.630976	-0.23883		CPEB1	1.58559	1.80777	0.985668		HOXA5	1.44793	1.48425	0.273558		KRT20	2.07719	0.432742	0.36678							PSMF1	-0.0216061	-1.13069	-0.504989
										GPM6A	-1.8802	-0.211783	0.802605		SKAP1	1.84774	1.22332	3.05832		UNC5A	1.5959	1.62483	0.185961		MYBPC3	3.25962	0.226225	-0.393925							ZFP566	0.0283984	-1.81147	-0.300954
										MYH7	-1.71038	-0.499268	-0.120985		PIK3IP1	2.09674	1.60838	1.15575		SEZ6L2	3.18231	2.56451	0.618277		2200002K05RIK	1.09007	0.50687	0.74965							ACADS	0.140283	-0.999608	-0.801401
										MMP23	-1.07922	-0.846713	-0.81699		RASL10A	2.43032	1.82865	1.69806		PCP4L1	1.74232	2.45585	-0.360532		SEMA3B	1.41447	0.756885	0.680962							NDUFV2	-0.13423	-2.40433	-0.426827
										HIST1H4J	-1.07386	-0.826615	-0.0788748		ITGA8	2.73486	3.93351	3.31784		6030498E09RIK	1.23987	1.28522	0.637501		PROCA1	0.962346	0.717778	0.460736							WDR74	-0.736842	-1.12261	-0.0489113
										ZDHHC15	-1.14228	-0.35227	-0.0218168		EYA2	1.02125	2.28156	1.79463		FXYD2	2.89878	2.5743	0.773838		APOBR	2.45137	0.535364	-0.0722882							MTERFD1	0.127994	-1.23281	0.323021
										MTAP	-1.20802	-0.805217	0.442684		CLDN5	2.364	3.21385	4.21165		SLC1A1	1.25136	1.47207	0.0657324		NOVA2	1.30707	0.462664	-0.0629509							DDX51	-0.290222	-2.02127	-0.193294
										SERPINE2	-0.956177	-0.480085	-0.137369		LRRC4B	2.28683	1.86977	2.4244		ADORA1	1.35076	2.01245	0.475209		5430407P10RIK	1.26366	0.885207	0.525474							CCDC59	0.0676188	-1.64674	0.0121571
										MMP14	-1.28143	-0.825348	-0.358073		GM3289	1.97054	2.4685	2.49257		CCNO	0.983732	0.945922	-0.0227279		IL17RC	1.22988	0.561744	-0.0316352							C230052I12RIK	-0.695313	-1.57121	-0.838427
										SUSD2	-1.13599	-0.348134	-0.749453		SCT	3.53978	2.94505	3.12129		XAF1	1.00307	1.01377	0.180949		ZFP819	1.16779	0.731146	0.0232841							SLFN2	-0.718803	-1.22709	0.57971
										SAE1	-0.975493	-0.686667	-0.0893733		SLC16A3	2.62394	2.63352	1.52758		RTN1	2.2632	1.31813	0.362558		UCP2	1.23385	0.851834	-0.0326139							FGD1	-0.751402	-1.13327	-0.709971
										AKR1C12	-1.30455	-0.83824	-0.128556		MAP4K2	1.70803	1.35007	1.47014		ARL4D	1.5505	0.990028	0.66371		MUSTN1	1.53094	0.61654	0.424858							ZMAT5	-0.366865	-1.36482	-0.644034
										AHSG	-2.3589	-0.742289	0.309755		TMEM179	2.23988	2.95639	2.43109		FBXO2	2.03396	0.961873	0.633148		MS4A6D	1.2098	-0.444274	-0.270863							ARL2	-0.349459	-1.56906	-0.430899
										YWHAB	-0.963943	-0.670175	0.57163		APLP1	1.59087	1.90398	1.26819		ATP1B2	2.04493	1.16729	0.539644		AI606473	1.12929	0.697637	0.086001							XPNPEP1	0.574663	-2.11041	0.100531
										C1QTNF6	-1.22468	-0.899637	-0.308464		KCP	3.5931	3.16206	2.53798		THY1	2.91964	1.37476	0.192049		NPB	1.19971	0.380249	-0.480085							IPPK	-0.0691041	-1.99435	-0.514017
										CCL2	-0.97244	-0.720775	0.659411		HMBOX1	0.914515	1.20274	1.55309		RGS17	1.22049	1.39447	0.646722		LPAR1	1.0257	0.71551	0.192167							NAT9	-0.464015	-0.998195	-0.618131
										CDCA2	-1.28989	-0.845937	0.190017		SPNB1	1.67996	0.916511	1.6723		DTX3	1.40187	1.18507	0.0391113		CASC1	1.10714	0.424747	0.333186							ORC5	0.0938854	-1.10079	0.582206
										GM266	-2.36369	-0.856643	-0.0953987		EBF1	1.42447	1.55249	1.90205		SRGN	1.45631	0.960638	0.164384		2210404O07RIK	0.991587	0.339085	0.109162							ALDH2	-0.171837	-0.980513	-0.375915
										NEURL3	-0.966777	-0.17772	0.265419		TAL2	4.10813	3.35746	2.18126		GM10030	1.90771	2.21784	0.803971		LACE1	1.05682	0.710286	0.0567549							LTV1	-0.38469	-2.32246	-0.258985
										VMN1R52	-0.952712	-0.781255	0.35126		TNNI3	1.51149	1.97245	2.26132		NOD2	0.967554	1.39982	-0.0959244		FCHO2	1.44007	0.648665	0.692989							RABEPK	-0.809869	-1.13813	-0.292935
										IGFBP4	-0.981123	-0.693854	-0.126613		FOSB	2.37142	2.70902	1.10012		COL5A3	3.21202	1.40473	0.693985		SLC12A5	0.951528	0.0372591	-0.69192							TSSC1	-0.72648	-1.4827	-0.430545
										ABHD1	-1.32499	-0.631302	-0.0956807		INSM1	1.99863	2.65924	2.56759		FAM78B	1.30185	1.2913	-0.0716668		GSTT2	0.99324	0.125232	0.0976871							VGLL4	-0.672544	-1.29356	-0.833728
										MDH1B	-1.09528	-0.823114	-0.149618		RBFOX1	2.31047	2.44719	1.13425		C530028O21RIK	1.72414	1.81026	0.225772		KCNH1	1.31673	0.766535	0.553009							PGS1	-0.745208	-3.13462	-0.487485
										GNB4	-0.962778	-0.224427	0.680605		GM8995	2.36815	1.88339	1.72096		CD5	1.81729	1.16571	-0.858931		IL1R1	1.49559	0.845977	-0.192002							SQSTM1	-0.1976	-0.962784	0.157186
										RFC3	-0.961033	-0.614205	0.573918		FAM174B	2.49966	2.42149	2.54416		GPRC5B	1.55562	1.34624	0.722234		SV2A	1.27333	0.503257	-0.195418							MAX	0.574266	-2.36812	-0.142996
										OLFR1349	-1.24587	-0.147467	-0.872536		ELTD1	1.73611	1.51525	1.52016		FAM124A	1.53263	1.93433	0.84107		WFDC1	1.8539	0.43263	-0.300437							RPGRIP1L	-0.0914036	-2.14591	-0.362517
										4930404A10RIK	-1.58362	0.203612	-0.0815376		PROX1	0.966435	0.927547	1.64294		CYGB	2.15564	2.68695	0.154853		MCOLN2	1.08123	0.260669	0.835484
															TMEM38B	1.84671	1.58445	1.19196		LRG1	1.36202	1.06482	-0.438607		PRRT4	1.44861	0.00522075	0.43326
															BIK	1.52698	2.80798	3.25006		PLA2G7	2.68192	2.61834	0.486732		TSPO	1.89422	0.498342	0.376083
															SLC30A3	1.83266	1.31091	1.50722		TMC8	1.28363	0.904469	-0.0167301		CMBL	1.57676	0.345983	0.310955
															SPARCL1	1.20481	1.62522	1.15689		RUSC2	1.61809	1.02592	0.363406		TBXAS1	1.76044	0.22415	0.108656
															THSD4	1.38819	1.60357	2.35784		CCDC80	1.1388	1.11701	0.767662		ZC3H10	1.20737	-0.0889492	-0.198046
															TEK	0.972001	1.7379	2.23608		KCNH3	1.31371	1.28074	-0.242127		TMEM14C	1.82953	0.0917974	0.484364
															GM1966	1.79884	2.11538	2.47335		SOD3	1.95228	1.17468	0.456403		SCYL3	1.1185	-0.238541	-0.306217
																				DTX1	1.82665	0.934806	0.447645		THYN1	1.00824	-0.624522	-0.476957
																				GM10369	3.18891	1.91469	0.815764		JUND	2.08871	0.558047	-0.0143942
																				CPA1	2.06349	1.3228	0.719423		KCNN4	2.18728	0.396331	0.0658143
																				PYGM	1.82753	1.60768	-0.224555		CRLF2	1.92182	0.614347	-0.0252925
																				CDA	1.45862	1.10764	0.212589		UCHL1	1.30117	0.13118	0.386276
																				CST13	2.94825	0.921381	0.200041		1700019B21RIK	1.12361	0.0250569	0.331338
																				TPPP3	1.29966	1.37269	0.712895		NCKIPSD	0.979176	0.711074	0.0772278
																				HSPA1A	2.33478	2.30802	0.724041		2900010M23RIK	1.7156	-0.258631	-0.35017
																				KCNK5	1.22216	1.23408	0.849909		CEPT1	2.0349	0.407721	-0.0205056
																				TMEM176A	1.73898	1.01179	0.343883		SLC24A5	0.990314	-0.660107	0.0372621
																				CPNE8	1.3788	0.981822	0.450916		APOBEC2	1.76021	0.712191	0.513352
																				ICAM1	1.69942	1.0269	0.146942		RBM25	1.33895	-0.0280505	-0.118139
																									GPR108	1.34996	-0.301864	-0.544794
																									ZFP770	1.16001	-0.178466	-0.358346
																									PTPRN	1.25778	-0.160141	-0.717592
																									5730416F02RIK	0.971607	-0.0886656	-0.262064
																									ERO1L	2.00462	0.547402	0.76813
																									AGTRAP	1.96162	-0.128424	-0.62222
																									RNF130	2.44995	-0.0198793	-0.266855
																									SOD1	2.48788	0.0819338	-0.207742
																									MSH6	1.07888	-0.734266	-0.234472
																									CETN2	2.01106	-0.0453734	0.0112242
																									TCEA1	1.36005	-0.302342	-0.0289629
																									TRPC3	1.22348	0.374153	0.430895
																									DICER1	1.66239	-0.432233	-0.0696764
																									PDCL3	1.44458	-0.204425	-0.733051
																									1600002K03RIK	2.18819	0.0598544	-0.488469
																									ATP6V0B	2.71797	-0.0404266	-0.386062
																									PINK1	2.3539	0.498449	-0.344782
																									2610507B11RIK	2.84673	0.219922	0.325108
																									LAPTM4B	1.54319	-0.252696	-0.107773
																									LYRM2	2.1584	0.211258	-0.221504
																									THAP11	2.39594	-0.0387329	-0.215152
																									GM4953	2.68926	-0.0463587	-0.238909
[truncated: 8 more columns]

## Sheet: 000 GO terms
List of overrepresented GO terms for 000 pattern (he1,he2,pro) group all down regulated
GOID	Term	pvalue	corrected-pvalue	Count	Genes
GO:0070887	cellular response to chemical stimulus	3.94e-05	0.0187	5	MPO|FCER1G|CX3CL1|LIN28A|PIK3R2
GO:0050789	regulation of biological process	5.81e-05	0.0187	22	F2RL3|GPR84|1110007C09RIK|PCBD1|CXCR3|CX3CL1|BASP1|LIN28A|E130306D19RIK|CCL17|METRN|SERPINF1|CENPV|PHGDH|MPO|PDGFRB|FCER1G|NRGN|ALOX5|FLT3L|SPATA13|PIK3R2
GO:0065007	biological regulation	0.000156	0.0334	22	F2RL3|GPR84|1110007C09RIK|PCBD1|CXCR3|CX3CL1|BASP1|LIN28A|E130306D19RIK|CCL17|METRN|SERPINF1|CENPV|PHGDH|MPO|PDGFRB|FCER1G|NRGN|ALOX5|FLT3L|SPATA13|PIK3R2
GO:0006952	defense response	0.000474	0.0383	5	AHCY|MPO|FCER1G|ALOX5|CCL17
GO:0006935	chemotaxis	0.000589	0.0383	3	FCER1G|CX3CL1|CCL17
GO:0051240	positive regulation of multicellular organismal process	0.000612	0.0383	4	PDGFRB|FCER1G|ALOX5|CX3CL1
GO:0007610	behavior	0.000638	0.0383	5	AHCY|SERPINF1|FCER1G|CX3CL1|CCL17
GO:0045767	regulation of anti-apoptosis	0.000852	0.0383	2	PDGFRB|PIK3R2
GO:0050794	regulation of cellular process	0.000976	0.0383	19	F2RL3|GPR84|1110007C09RIK|PCBD1|CXCR3|CX3CL1|BASP1|LIN28A|E130306D19RIK|CCL17|METRN|SERPINF1|CENPV|PDGFRB|FCER1G|NRGN|FLT3L|SPATA13|PIK3R2
GO:0042221	response to chemical stimulus	0.00101	0.0383	7	AHCY|MPO|FCER1G|CX3CL1|LIN28A|CCL17|PIK3R2
GO:0048518	positive regulation of biological process	0.00137	0.0383	9	METRN|PCBD1|CENPV|PDGFRB|FCER1G|ALOX5|FLT3L|CX3CL1|LIN28A
GO:0002149	hypochlorous acid biosynthetic process	0.00148	0.0383	1	MPO
GO:0031054	pre-miRNA processing	0.00148	0.0383	1	LIN28A
GO:0070276	halogen metabolic process	0.00148	0.0383	1	MPO
GO:0002431	Fc receptor mediated stimulatory signaling pathway	0.00148	0.0383	1	FCER1G
GO:0019510	S-adenosylhomocysteine catabolic process	0.00148	0.0383	1	AHCY
GO:0009605	response to external stimulus	0.00169	0.042	4	AHCY|FCER1G|CX3CL1|CCL17
GO:0006955	immune response	0.0018	0.043	4	AHCY|MPO|FCER1G|CX3CL1
GO:0006950	response to stress	0.00221	0.0466	7	F2RL3|AHCY|MPO|FCER1G|ALOX5|CX3CL1|CCL17
GO:0031507	heterochromatin assembly	0.00297	0.0466	1	CENPV
GO:0002540	leukotriene production involved in inflammatory response	0.00297	0.0466	1	ALOX5
GO:0032908	regulation of transforming growth factor beta1 production	0.00297	0.0466	1	CX3CL1
GO:0034508	centromere complex assembly	0.00297	0.0466	1	CENPV
GO:0070828	heterochromatin organization	0.00297	0.0466	1	CENPV
GO:0010001	glial cell differentiation	0.00326	0.047	2	METRN|PHGDH
GO:0050896	response to stimulus	0.00334	0.047	10	F2RL3|AHCY|SERPINF1|MPO|FCER1G|ALOX5|CX3CL1|LIN28A|CCL17|PIK3R2
GO:0031589	cell-substrate adhesion	0.00349	0.047	2	ITGB5|ITGA2B
GO:0051716	cellular response to stimulus	0.00356	0.047	5	MPO|FCER1G|CX3CL1|LIN28A|PIK3R2
GO:0002376	immune system process	0.00367	0.047	5	AHCY|MPO|FCER1G|FLT3L|CX3CL1
GO:0019987	negative regulation of anti-apoptosis	0.00445	0.047	1	PIK3R2
GO:0032465	regulation of cytokinesis	0.00445	0.047	1	CENPV
GO:0060055	angiogenesis involved in wound healing	0.00445	0.047	1	CX3CL1
GO:0002679	respiratory burst involved in defense response	0.00445	0.047	1	MPO
GO:0032763	regulation of mast cell cytokine production	0.00445	0.047	1	FCER1G
GO:0019372	lipoxygenase pathway	0.00445	0.047	1	ALOX5
GO:0007229	integrin-mediated signaling pathway	0.00474	0.0493	2	ITGB5|ITGA2B
GO:0051239	regulation of multicellular organismal process	0.00484	0.0495	6	METRN|SERPINF1|PDGFRB|FCER1G|ALOX5|CX3CL1

## Sheet: 002 GO terms
List of overrepresented GO terms for 002 pattern (he1,he2) group
GOID	Term	pvalue	corrected-pvalue	Count	Genes
GO:0009987	cellular process	1.4e-26	2.34e-23	129	LOR|LDHB|TIRAP|POSTN|RADIL|CXCL12|WNT4|PTGIS|UNC5B|SMARCD3|PITX1|PITX2|IRS2|PDXK|POLG|SLCO4A1|EFNB1|NME4|MSX1|KRT18|ASPHD2|ADSL|LAMC2|COL1A1|EMP3|EMP1|PRODH|TNFRSF12A|SOX3|NINJ1|TIMP2|GCLM|MDK|SCRIB|FTH1|TK1|FOXH1|LYL1|HECTD2|SKA1|EMB|RECQL4|B4GALT1|GINS2|SPNS2|KLF8|ACY1|NFE2|LGALS1|TOMM40|AK5|VAV1|CYB561|GAS6|GART|PPA1|LAT|HOXB2|PKP2|PLCG2|POLD2|CYFIP2|HABP4|CHAF1A|RPP40|E2F1|FOXA2|HIP1R|TCOF1|L…
GO:0032502	developmental process	2.79e-18	1.16e-15	62	LOR|E2F1|FOXA2|PRTG|TIRAP|POSTN|RADIL|CXCL12|WNT4|SLC1A3|UNC5B|SMARCD3|CABLES1|PITX1|PITX2|IRS2|ACTA1|ACTA2|POLG|EFNB1|FLNC|SDC1|CCND1|MAST2|MSX1|TAGLN|COL1A1|CTSH|TNFRSF12A|CSF1|SOX3|FHL2|NINJ1|TAGLN2|TIMP2|TPM1|MDK|SCRIB|ALDH1A1|FOXH1|CD9|HAND1|KRT8|TGM2|CNN2|NFATC4|THBS1|RECQL4|B4GALT1|ACTC1|CEBPB|LGALS1|LMNA|AXL|VAV1|COL5A1|GART|HOXB2|PKP2|PLCG2|SETD6|GFRA2
GO:0009888	tissue development	2.88e-15	6.86e-13	29	LOR|FOXA2|CSF1|FHL2|NINJ1|POSTN|CXCL12|TPM1|SCRIB|ALDH1A1|FOXH1|WNT4|HAND1|TGM2|THBS1|PITX1|PITX2|B4GALT1|ACTC1|CEBPB|ACTA1|EFNB1|LMNA|COL5A1|CCND1|MSX1|HOXB2|COL1A1|CTSH
GO:0065007	biological regulation	4.64e-14	9.67e-12	94	E2F1|FOXA2|TIRAP|RADIL|ANKRD1|LGR5|RHOU|CXCL12|WNT4|SLC1A3|UNC5B|SMARCD3|CXCR7|APLN|CABLES1|PITX1|PITX2|BATF3|GPR97|IRS2|ZFP518B|ACTA2|SLCO4A1|EFNB1|MTA3|LDLRAP1|RND2|PPM1G|DOK2|CCND1|KRT18|MSX1|MAST2|ACAP1|OLFR94|COL1A1|EMP3|CTSH|EMP1|ARHGDIG|GPRC5C|TNFRSF12A|NFKBIE|SOX3|CSF1|EGLN3|FHL2|TIMP2|TPM1|MDK|GCLM|FTH1|SCRIB|SCARF2|ALDH1A1|FOXH1|CD9|HAND1|LYL1|KRT8|TGM2|ETV2|CNN2|IL2RG|NFATC4|EMB|PRKAA2…
GO:0008152	metabolic process	1.05e-13	1.95e-11	88	E2F1|LOR|LDHB|FOXA2|TCOF1|TIRAP|GFER|LTC4S|RHOU|AKR1C13|MTHFD1|MTHFD2|WNT4|SLC1A3|PTGIS|SMARCD3|NSMCE1|BAG2|PITX1|AGPAT2|IAH1|BATF3|ZFP518B|PDXK|SLCO4A1|POLG|LDLRAP1|NME4|PPM1G|UMPS|CCND1|MSX1|MAST2|ACAP1|ASPHD2|ADSL|CTSH|STEAP1|SRXN1|PRODH|NAGLU|SOX3|EGLN3|FHL2|GCLM|FTH1|TK1|ALDH1A1|FOXH1|LYL1|TGM2|HECTD2|NFATC4|EMB|PRKAA2|PRSS12|DCTD|B4GALT1|RECQL4|GINS2|SOAT2|CEBPB|PTPRE|NFE2|ACY1|KLF8|DHRS11|…
GO:0061061	muscle structure development	1.41e-13	2.36e-11	17	ACTC1|ACTA1|LGALS1|LMNA|FHL2|TAGLN2|FLNC|TPM1|SDC1|WNT4|MSX1|HAND1|TAGLN|SMARCD3|KRT8|PITX1|PITX2
GO:0050789	regulation of biological process	8.24e-13	1.25e-10	88	E2F1|FOXA2|TIRAP|RADIL|ANKRD1|LGR5|RHOU|CXCL12|WNT4|SLC1A3|UNC5B|SMARCD3|CXCR7|APLN|CABLES1|PITX1|PITX2|BATF3|GPR97|IRS2|ZFP518B|EFNB1|MTA3|RND2|PPM1G|CCND1|DOK2|KRT18|MSX1|MAST2|ACAP1|OLFR94|COL1A1|CTSH|ARHGDIG|GPRC5C|NFKBIE|TNFRSF12A|SOX3|CSF1|EGLN3|FHL2|TIMP2|TPM1|MDK|GCLM|FTH1|SCARF2|ALDH1A1|FOXH1|CD9|HAND1|LYL1|KRT8|TGM2|ETV2|CNN2|IL2RG|NFATC4|EMB|PRKAA2|THBS1|PPP2R2C|B4GALT1|RECQL4|CEBPB|PT…
GO:0050794	regulation of cellular process	3.6e-12	5e-10	84	E2F1|FOXA2|TIRAP|RADIL|ANKRD1|LGR5|RHOU|CXCL12|WNT4|SLC1A3|UNC5B|SMARCD3|CXCR7|APLN|CABLES1|PITX1|PITX2|BATF3|GPR97|IRS2|ZFP518B|EFNB1|MTA3|RND2|PPM1G|CCND1|DOK2|MAST2|KRT18|MSX1|ACAP1|OLFR94|COL1A1|CTSH|GPRC5C|NFKBIE|TNFRSF12A|CSF1|SOX3|EGLN3|FHL2|TIMP2|TPM1|MDK|GCLM|FTH1|SCARF2|ALDH1A1|FOXH1|CD9|HAND1|LYL1|KRT8|TGM2|ETV2|CNN2|IL2RG|NFATC4|EMB|THBS1|PPP2R2C|B4GALT1|RECQL4|CEBPB|PTPRE|NFE2|KLF8|L…
GO:0042692	muscle cell differentiation	2.49e-11	3.19e-09	12	SDC1|WNT4|ACTC1|ACTA1|SMARCD3|LGALS1|KRT8|LMNA|FHL2|FLNC|PITX1|PITX2
GO:0044283	small molecule biosynthetic process	2.83e-10	2.78e-08	18	DCTD|PDXK|FADS2|LTC4S|GCLM|GART|ALDH1A1|NME4|MTHFD1|UMPS|SLC1A3|PTGIS|ADCY9|PLCG2|ADSL|PRKAA2|PSAT1|PRODH
GO:0032501	multicellular organismal process	4.39e-10	4.06e-08	64	LOR|E2F1|FOXA2|PRTG|TIRAP|POSTN|RADIL|CXCL12|WNT4|SLC1A3|UNC5B|SMARCD3|APLN|PITX1|CABLES1|PITX2|IRS2|ACTA1|ACTA2|EFNB1|HMGA1|CCND1|MAST2|MSX1|TAGLN|OLFR94|COL1A1|CTSH|GPRC5C|TNFRSF12A|CSF1|SOX3|FHL2|NINJ1|TAGLN2|TIMP2|TPM1|MDK|SCRIB|ALDH1A1|FOXH1|CD9|HAND1|KRT8|ZFP296|TGM2|CNN2|NFATC4|THBS1|RECQL4|B4GALT1|ACTC1|CEBPB|LGALS1|LMNA|VAV1|COL5A1|GART|CYBA|HOXB2|PKP2|PLCG2|SETD6|GFRA2
GO:0044237	cellular metabolic process	4.63e-10	4.06e-08	71	E2F1|LOR|LDHB|FOXA2|TCOF1|TIRAP|LTC4S|RHOU|AKR1C13|MTHFD1|MTHFD2|SLC1A3|PTGIS|SMARCD3|NSMCE1|PITX1|AGPAT2|BATF3|ZFP518B|PDXK|POLG|NME4|PPM1G|UMPS|CCND1|MSX1|MAST2|ASPHD2|ADSL|STEAP1|PRODH|SOX3|FHL2|GCLM|TK1|ALDH1A1|FOXH1|LYL1|TGM2|HECTD2|NFATC4|EMB|PRKAA2|DCTD|RECQL4|B4GALT1|GINS2|CEBPB|PTPRE|NFE2|ACY1|KLF8|AXL|FADS2|AK5|CDC25C|CYB561|GART|PPA1|CYBA|RPS6KA6|HOXB2|ADCY9|TDP1|POLD2|PLCG2|HABP4|BC04…
GO:0044249	cellular biosynthetic process	7.56e-10	6.3e-08	46	E2F1|FOXA2|SOX3|TCOF1|FHL2|LTC4S|GCLM|TK1|ALDH1A1|FOXH1|MTHFD1|MTHFD2|SLC1A3|PTGIS|SMARCD3|LYL1|NFATC4|EMB|PRKAA2|PITX1|AGPAT2|DCTD|B4GALT1|BATF3|GINS2|CEBPB|ZFP518B|NFE2|PDXK|KLF8|POLG|FADS2|GART|NME4|CYBA|UMPS|HOXB2|MSX1|ADCY9|POLD2|PLCG2|HABP4|ADSL|PSAT1|CHAF1A|PRODH
GO:0048518	positive regulation of biological process	8.17e-10	6.48e-08	37	E2F1|FOXA2|TNFRSF12A|CSF1|TIRAP|TIMP2|TPM1|CXCL12|MDK|ALDH1A1|FOXH1|WNT4|SLC1A3|HAND1|SMARCD3|TGM2|CNN2|IL2RG|THBS1|APLN|PITX2|RECQL4|B4GALT1|IRS2|CEBPB|LGALS1|EFNB1|CD276|VAV1|PLEKHF1|CYBA|CCND1|MSX1|FBLN2|PLCG2|BC048355|CTSH
GO:0044238	primary metabolic process	1.03e-09	7.8e-08	72	E2F1|LOR|LDHB|FOXA2|TCOF1|TIRAP|LTC4S|RHOU|MTHFD1|SLC1A3|PTGIS|SMARCD3|NSMCE1|BAG2|PITX1|AGPAT2|IAH1|BATF3|ZFP518B|POLG|LDLRAP1|NME4|PPM1G|UMPS|CCND1|MSX1|MAST2|ACAP1|ASPHD2|ADSL|CTSH|PRODH|SOX3|FHL2|GCLM|TK1|ALDH1A1|FOXH1|LYL1|TGM2|HECTD2|NFATC4|EMB|PRKAA2|PRSS12|DCTD|RECQL4|B4GALT1|GINS2|SOAT2|CEBPB|PTPRE|NFE2|ACY1|KLF8|SCRN1|AXL|FADS2|AK5|CDC25C|GART|RPS6KA6|HOXB2|ADCY9|TDP1|POLD2|PLCG2|HABP4|…
GO:0009887	organ morphogenesis	1.55e-09	1.13e-07	21	RECQL4|ACTC1|FOXA2|SOX3|CSF1|FHL2|TPM1|CXCL12|COL5A1|SCRIB|ALDH1A1|WNT4|HOXB2|MSX1|HAND1|SMARCD3|TGM2|COL1A1|THBS1|CTSH|PITX2
GO:0009058	biosynthetic process	2.16e-09	1.5e-07	46	E2F1|FOXA2|SOX3|TCOF1|FHL2|LTC4S|GCLM|TK1|ALDH1A1|FOXH1|MTHFD1|MTHFD2|SLC1A3|PTGIS|SMARCD3|LYL1|NFATC4|EMB|PRKAA2|PITX1|AGPAT2|DCTD|B4GALT1|BATF3|GINS2|CEBPB|ZFP518B|NFE2|PDXK|KLF8|POLG|FADS2|GART|NME4|CYBA|UMPS|HOXB2|MSX1|ADCY9|POLD2|PLCG2|HABP4|ADSL|PSAT1|CHAF1A|PRODH
GO:0060429	epithelium development	5.76e-09	3.84e-07	15	LOR|B4GALT1|CEBPB|FOXA2|CSF1|CXCL12|SCRIB|ALDH1A1|CCND1|WNT4|HOXB2|HAND1|TGM2|CTSH|PITX2
GO:0006807	nitrogen compound metabolic process	3.09e-08	1.77e-06	46	E2F1|LOR|LDHB|FOXA2|SOX3|TCOF1|FHL2|RHOU|GCLM|TK1|FOXH1|MTHFD1|SLC1A3|SMARCD3|LYL1|NSMCE1|NFATC4|EMB|PITX1|DCTD|RECQL4|BATF3|GINS2|CEBPB|ZFP518B|NFE2|ACY1|KLF8|SLCO4A1|POLG|AK5|GART|NME4|UMPS|HOXB2|MSX1|ADCY9|TDP1|POLD2|HABP4|ADSL|BC048355|PSAT1|CHAF1A|RPP40|PRODH
GO:0034641	cellular nitrogen compound metabolic process	3.77e-08	2.03e-06	45	E2F1|LOR|LDHB|FOXA2|SOX3|TCOF1|FHL2|RHOU|GCLM|TK1|FOXH1|MTHFD1|SLC1A3|SMARCD3|LYL1|NSMCE1|NFATC4|EMB|PITX1|DCTD|RECQL4|BATF3|GINS2|CEBPB|ZFP518B|NFE2|ACY1|KLF8|POLG|AK5|GART|NME4|UMPS|HOXB2|MSX1|ADCY9|TDP1|POLD2|HABP4|ADSL|BC048355|PSAT1|CHAF1A|RPP40|PRODH
GO:0055114	oxidation-reduction process	4.33e-08	2.26e-06	19	LOR|LDHB|DHRS11|EGLN3|GFER|FADS2|CYB561|GCLM|FTH1|AKR1C13|ALDH1A1|MTHFD1|CYBA|MTHFD2|SLC1A3|ASPHD2|STEAP1|SRXN1|PRODH
GO:0048732	gland development	1.16e-07	5.59e-06	11	B4GALT1|IRS2|WNT4|CCND1|CEBPB|CSF1|TGM2|MDK|SCRIB|PITX1|PITX2
GO:0048519	negative regulation of biological process	2.25e-07	9.85e-06	30	FOXA2|NFKBIE|TIRAP|FHL2|ANKRD1|TIMP2|GCLM|TPM1|FTH1|FOXH1|CD9|WNT4|HAND1|CNN2|THBS1|APLN|RECQL4|B4GALT1|IRS2|CEBPB|PTPRE|LGALS1|AXL|CD276|CYBA|PPM1G|CCND1|MSX1|PLCG2|COL1A1
GO:0019222	regulation of metabolic process	2.59e-07	1.11e-05	43	E2F1|FOXA2|NFKBIE|SOX3|CSF1|TIRAP|FHL2|ANKRD1|TIMP2|TPM1|FOXH1|WNT4|HAND1|LYL1|SMARCD3|ETV2|CNN2|IL2RG|NFATC4|EMB|PRKAA2|APLN|PITX1|PITX2|BATF3|IRS2|CEBPB|ZFP518B|NFE2|KLF8|MTA3|CD276|VAV1|CCND1|HOXB2|MSX1|MAST2|ADCY9|ACAP1|PLCG2|HABP4|CHAF1A|CTSH
GO:0042221	response to chemical stimulus	6.77e-07	2.62e-05	23	IRS2|CEBPB|FOXA2|EGLN3|AXL|TIRAP|GCLM|CXCL12|SCRIB|GAS6|GART|AKR1C13|ALDH1A1|CYBA|CCND1|SLC1A3|MSX1|KRT8|PLCG2|ADSL|PRKAA2|CTSH|SRXN1
GO:0030155	regulation of cell adhesion	1.15e-06	4.37e-05	8	WNT4|FBLN2|CSF1|LGALS1|TGM2|COL1A1|THBS1|VAV1
GO:0030879	mammary gland development	1.52e-06	5.61e-05	7	B4GALT1|IRS2|WNT4|CCND1|CEBPB|CSF1|SCRIB
GO:0051239	regulation of multicellular organismal process	2.08e-06	7.21e-05	22	B4GALT1|CEBPB|FOXA2|TNFRSF12A|LGALS1|CSF1|CD276|TIRAP|TIMP2|TPM1|CXCL12|CYBA|CCND1|WNT4|SLC1A3|MAST2|SETD6|IL2RG|NFATC4|THBS1|CTSH|APLN
GO:0035295	tube development	2.62e-06	8.24e-05	12	B4GALT1|FOXH1|WNT4|HAND1|FOXA2|ACTA2|CSF1|TGM2|CTSH|CXCL12|SCRIB|PITX2
GO:0065008	regulation of biological quality	5.04e-06	0.000145	24	ACTA2|SLCO4A1|TNFRSF12A|CSF1|TPM1|RHOU|LDLRAP1|CXCL12|FTH1|SCRIB|ALDH1A1|PLEKHF1|CYBA|CD9|WNT4|PLCG2|SETD6|TGM2|NFATC4|BC048355|EMP3|CTSH|APLN|EMP1
GO:0031323	regulation of cellular metabolic process	6.08e-06	0.000168	38	E2F1|FOXA2|NFKBIE|SOX3|CSF1|TIRAP|FHL2|ANKRD1|TIMP2|TPM1|FOXH1|WNT4|HAND1|LYL1|SMARCD3|ETV2|NFATC4|EMB|APLN|PITX1|PITX2|BATF3|IRS2|CEBPB|ZFP518B|NFE2|KLF8|MTA3|CD276|VAV1|CCND1|HOXB2|MSX1|MAST2|ADCY9|ACAP1|HABP4|CHAF1A
GO:0042180	cellular ketone metabolic process	1.1e-05	0.000269	14	LOR|LDHB|ACY1|FADS2|LTC4S|GCLM|ALDH1A1|MTHFD1|MTHFD2|SLC1A3|PTGIS|PRKAA2|PSAT1|PRODH
GO:0022610	biological adhesion	1.38e-05	0.000315	14	B4GALT1|CD9|TNFRSF12A|PKP2|LGALS1|CYFIP2|NINJ1|LAMC2|EMB|RADIL|THBS1|COL5A1|SCARF2|PARVA
GO:0030029	actin filament-based process	1.85e-05	0.00041	8	EPB4.1L3|ACTC1|KRT8|CNN2|CNN1|FLNC|RHOU|PARVA
GO:0031032	actomyosin structure organization	1.96e-05	0.000429	4	ACTC1|KRT8|CNN2|CNN1
GO:0090066	regulation of anatomical structure size	2.74e-05	0.000569	9	CYBA|TNFRSF12A|ACTA2|SETD6|BC048355|EMP3|TPM1|CXCL12|EMP1
GO:0050896	response to stimulus	3.7e-05	0.000726	34	FOXA2|EGLN3|TIRAP|NINJ1|CXCL12|GCLM|MDK|SCRIB|AKR1C13|ALDH1A1|SLC1A3|NSMCE1|KRT8|CNN2|PRKAA2|THBS1|APLN|B4GALT1|IRS2|CEBPB|AXL|VAV1|GAS6|GART|CYBA|LAT|CCND1|MSX1|TDP1|PLCG2|ADSL|CHAF1A|CTSH|SRXN1
GO:0032535	regulation of cellular component size	4.34e-05	0.000838	8	CYBA|TNFRSF12A|SETD6|BC048355|EMP3|TPM1|CXCL12|EMP1
GO:0006091	generation of precursor metabolites and energy	4.55e-05	0.000861	9	LOR|CYBA|LDHB|SLC1A3|FADS2|ADSL|NFATC4|CYB561|STEAP1
GO:0046483	heterocycle metabolic process	7.75e-05	0.00139	11	MTHFD1|NME4|MTHFD2|UMPS|PDXK|ADCY9|ADSL|AK5|RHOU|GART|PRODH
GO:0051270	regulation of cellular component movement	0.000154	0.00246	7	B4GALT1|IRS2|CSF1|CNN2|CTSH|CXCL12|PITX2
GO:0006950	response to stress	0.000183	0.00284	20	B4GALT1|EGLN3|AXL|TIRAP|NINJ1|GCLM|MDK|GAS6|ALDH1A1|LAT|CCND1|SLC1A3|TDP1|NSMCE1|KRT8|CNN2|PRKAA2|CHAF1A|THBS1|SRXN1
GO:0009790	embryo development	0.000184	0.00284	14	CEBPB|FOXA2|EFNB1|TPM1|SCRIB|FOXH1|ALDH1A1|WNT4|MSX1|HOXB2|HAND1|KRT8|PITX1|PITX2
GO:0035270	endocrine system development	0.000223	0.00329	5	WNT4|FOXA2|MDK|PITX1|PITX2
GO:0008284	positive regulation of cell proliferation	0.00023	0.00334	10	B4GALT1|RECQL4|CYBA|IRS2|CCND1|CSF1|EFNB1|TGM2|APLN|CXCL12
GO:0045927	positive regulation of growth	0.000263	0.00374	5	CYBA|TNFRSF12A|CSF1|BC048355|CXCL12
GO:0043170	macromolecule metabolic process	0.000305	0.00427	47	E2F1|FOXA2|SOX3|TCOF1|TIRAP|FHL2|TK1|FOXH1|SMARCD3|LYL1|NSMCE1|BAG2|TGM2|HECTD2|NFATC4|EMB|PRKAA2|PITX1|PRSS12|B4GALT1|RECQL4|BATF3|GINS2|CEBPB|PTPRE|ZFP518B|NFE2|ACY1|KLF8|POLG|SCRN1|AXL|CDC25C|PPM1G|LAT|RPS6KA6|CCND1|HOXB2|MSX1|MAST2|TDP1|ASPHD2|POLD2|HABP4|CHAF1A|CTSH|RPP40
GO:0051240	positive regulation of multicellular organismal process	0.000332	0.0046	8	B4GALT1|WNT4|SLC1A3|CSF1|CD276|TIRAP|TPM1|APLN
GO:0009308	amine metabolic process	0.000356	0.00484	9	LOR|MTHFD1|SLC1A3|ACY1|SLCO4A1|HABP4|PSAT1|GCLM|PRODH
GO:0010033	response to organic substance	0.000452	0.00598	13	ALDH1A1|CYBA|IRS2|CCND1|CEBPB|SLC1A3|MSX1|FOXA2|PLCG2|TIRAP|PRKAA2|GAS6|GART
GO:0007167	enzyme linked receptor protein signaling pathway	0.000578	0.0073	8	FOXH1|LAT|IRS2|DOK2|PTPRE|MSX1|AXL|GFRA2
GO:0065009	regulation of molecular function	0.000598	0.00749	15	ARHGDIG|IRS2|CSF1|TIRAP|TIMP2|TPM1|CXCL12|GCLM|VAV1|CCND1|ADCY9|SMARCD3|ACAP1|PLCG2|TGM2
GO:0050793	regulation of developmental process	0.000633	0.00781	14	B4GALT1|FOXA2|TNFRSF12A|LGALS1|CSF1|CD276|TIMP2|CXCL12|RHOU|CCND1|WNT4|SETD6|IL2RG|THBS1
GO:0044093	positive regulation of molecular function	0.00091	0.0106	9	ADCY9|CSF1|PLCG2|TGM2|TIRAP|TIMP2|TPM1|GCLM|CXCL12
GO:0001501	skeletal system development	0.000936	0.0107	8	RECQL4|HOXB2|MSX1|CSF1|FHL2|COL1A1|THBS1|PITX1
GO:0022900	electron transport chain	0.000943	0.0107	5	CYBA|SLC1A3|FADS2|CYB561|STEAP1
GO:0051726	regulation of cell cycle	0.000994	0.0111	7	E2F1|RECQL4|PPM1G|WNT4|CCND1|TIMP2|CABLES1
GO:0060070	canonical Wnt receptor signaling pathway	0.00106	0.0118	3	SDC1|WNT4|CCND1
GO:0044260	cellular macromolecule metabolic process	0.00113	0.0123	41	E2F1|FOXA2|SOX3|TCOF1|TIRAP|FHL2|TK1|FOXH1|LYL1|SMARCD3|NSMCE1|TGM2|HECTD2|NFATC4|EMB|PRKAA2|PITX1|B4GALT1|RECQL4|BATF3|GINS2|CEBPB|PTPRE|ZFP518B|NFE2|KLF8|POLG|AXL|CDC25C|PPM1G|RPS6KA6|CCND1|HOXB2|MSX1|MAST2|TDP1|ASPHD2|POLD2|HABP4|CHAF1A|RPP40
GO:0046112	nucleobase biosynthetic process	0.00114	0.0124	2	UMPS|GART
GO:0009123	nucleoside monophosphate metabolic process	0.00119	0.0128	4	ADCY9|ADSL|BC048355|GART
GO:0048610	cellular process involved in reproduction	0.00136	0.0142	6	B4GALT1|WNT4|CCND1|MAST2|SOX3|CXCL12
GO:0006260	DNA replication	0.00147	0.0148	5	GINS2|POLG|POLD2|CHAF1A|TK1
GO:0032414	positive regulation of ion transmembrane transporter activity	0.00147	0.0148	2	PLCG2|CXCL12
GO:0003012	muscle system process	0.00153	0.0153	4	CYBA|ACTC1|ACTA2|TPM1
GO:0010646	regulation of cell communication	0.00191	0.0184	14	IRS2|PTPRE|CSF1|TIRAP|TIMP2|CXCL12|CCND1|WNT4|SLC1A3|ACAP1|SETD6|TGM2|NFATC4|APLN
GO:0009605	response to external stimulus	0.00196	0.0187	8	SLC1A3|AXL|ADSL|CNN2|CTSH|CXCL12|GAS6|SCRIB
GO:0051716	cellular response to stimulus	0.00205	0.0192	12	CYBA|IRS2|CCND1|MSX1|TDP1|NSMCE1|TIRAP|AXL|CNN2|CHAF1A|GAS6|AKR1C13
GO:0006839	mitochondrial transport	0.00207	0.0192	3	PLEKHF1|SLC1A3|TOMM40
GO:0033209	tumor necrosis factor-mediated signaling pathway	0.00222	0.0199	2	KRT18|KRT8
GO:0016265	death	0.00277	0.0232	10	E2F1|PLEKHF1|ACTC1|KRT18|UNC5B|TNFRSF12A|KRT8|BAG2|EGLN3|CYFIP2
GO:0009611	response to wounding	0.00295	0.0244	8	B4GALT1|LAT|SLC1A3|TIRAP|NINJ1|CNN2|THBS1|MDK
GO:0016044	cellular membrane organization	0.00315	0.0256	7	PLEKHF1|CD9|HIP1R|LMNA|VAV1|LDLRAP1|SCRIB
GO:0061024	membrane organization	0.00315	0.0256	7	PLEKHF1|CD9|HIP1R|LMNA|VAV1|LDLRAP1|SCRIB
GO:0007010	cytoskeleton organization	0.00321	0.0258	7	EPB4.1L3|ACTC1|KRT8|CNN2|CNN1|RHOU|PARVA
GO:0008015	blood circulation	0.0033	0.0263	5	CYBA|ACTC1|ACTA2|TPM1|APLN
GO:0003013	circulatory system process	0.0033	0.0263	5	CYBA|ACTC1|ACTA2|TPM1|APLN
GO:0042476	odontogenesis	0.00354	0.0276	3	MSX1|CSF1|PITX2
GO:0060343	trabecula formation	0.00363	0.0278	2	FHL2|COL1A1
GO:0006259	DNA metabolic process	0.00394	0.0298	8	RECQL4|GINS2|POLG|TDP1|NSMCE1|POLD2|CHAF1A|TK1
GO:0023052	signaling	0.00451	0.0331	38	GPRC5C|TIRAP|RADIL|LGR5|RHOU|SCRIB|SCARF2|FOXH1|CD9|WNT4|UNC5B|CXCR7|NSMCE1|KRT8|TGM2|APLN|PPP2R2C|PITX2|GPR97|IRS2|PTPRE|LMNA|AXL|VAV1|RND2|LAT|RPS6KA6|SDC1|DOK2|CCND1|MSX1|KRT18|ADCY9|ACAP1|PLCG2|SETD6|OLFR94|GFRA2
GO:0071496	cellular response to external stimulus	0.00471	0.0341	3	AXL|CNN2|GAS6
GO:0060548	negative regulation of cell death	0.00474	0.0341	7	IRS2|CEBPB|MSX1|PLCG2|AXL|GCLM|FTH1
GO:0031076	embryonic camera-type eye development	0.00535	0.0371	2	ALDH1A1|PITX2
GO:0002694	regulation of leukocyte activation	0.00541	0.0372	5	IRS2|PTPRE|EFNB1|CD276|IL2RG
GO:0051259	protein oligomerization	0.00568	0.0372	5	ALDH1A1|TGM2|COL1A1|PRKAA2|PARVA
GO:0042035	regulation of cytokine biosynthetic process	0.0058	0.0372	3	CEBPB|MAST2|CD276
GO:0006494	protein amino acid terminal glycosylation	0.00649	0.0372	1	B4GALT1
GO:0006496	protein amino acid terminal N-glycosylation	0.00649	0.0372	1	B4GALT1
GO:0018199	peptidyl-glutamine modification	0.00649	0.0372	1	TGM2
GO:0001682	tRNA 5'-leader removal	0.00649	0.0372	1	RPP40
GO:0002316	follicular B cell differentiation	0.00649	0.0372	1	PLCG2
GO:0042790	transcription of nuclear large rRNA transcript from RNA polymerase I promoter	0.00649	0.0372	1	TCOF1
GO:0060578	superior vena cava morphogenesis	0.00649	0.0372	1	PITX2
GO:0014895	smooth muscle hypertrophy	0.00649	0.0372	1	CYBA
GO:0051599	response to hydrostatic pressure	0.00649	0.0372	1	KRT8
GO:0019477	L-lysine catabolic process	0.00649	0.0372	1	LOR
GO:0018153	isopeptide cross-linking via N6-(L-isoglutamyl)-L-lysine	0.00649	0.0372	1	TGM2
GO:0035229	positive regulation of glutamate-cysteine ligase activity	0.00649	0.0372	1	GCLM
GO:0072034	renal vesicle induction	0.00649	0.0372	1	WNT4
GO:0060448	dichotomous subdivision of terminal units involved in lung branching	0.00649	0.0372	1	CTSH
GO:0035105	sterol regulatory element binding protein import into nucleus	0.00649	0.0372	1	LMNA
GO:0060547	negative regulation of necrotic cell death	0.00649	0.0372	1	FTH1
GO:0034112	positive regulation of homotypic cell-cell adhesion	0.00649	0.0372	1	LGALS1
GO:0060046	regulation of acrosome reaction	0.00649	0.0372	1	B4GALT1
GO:0007063	regulation of sister chromatid cohesion	0.00649	0.0372	1	RECQL4
GO:0051129	negative regulation of cellular component organization	0.0066	0.0372	4	RECQL4|LGALS1|CNN2|TPM1
GO:0021545	cranial nerve development	0.00667	0.0372	2	SLC1A3|HOXB2
GO:0009126	purine nucleoside monophosphate metabolic process	0.00667	0.0372	2	ADSL|GART
GO:0000003	reproduction	0.00678	0.0376	10	B4GALT1|CD9|WNT4|CCND1|MAST2|SOX3|CSF1|ZFP296|HMGA1|CXCL12
GO:0009112	nucleobase metabolic process	0.00738	0.04	2	UMPS|GART
GO:0006213	pyrimidine nucleoside metabolic process	0.00738	0.04	2	NME4|TK1
GO:0051960	regulation of nervous system development	0.0089	0.0461	6	FOXA2|TNFRSF12A|LGALS1|SETD6|TIMP2|CXCL12
GO:0009108	coenzyme biosynthetic process	0.00952	0.0488	3	MTHFD1|MTHFD2|GCLM

## Sheet: 022 GO terms
List of overrepresented GO terms for 022 (he1) group
GOID	Term	pvalue	corrected-pvalue	Count	Genes
GO:0009987	cellular process	1.45e-18	2.46e-15	133	PDGFB|CTPS|JAG2|SAE1|HMGN5|SLC26A11|D0H4S114|CD44|SERPINE2|APOE|GATA6|FAM53A|CDCA2|GNG2|TWIST1|RPP25|SLC12A8|MDH1B|PLD1|PIK3CB|MND1|MYH7|PDYN|MARK1|HES1|RFC3|CDKL1|F5|TNFAIP8|TNFAIP2|PRPS1|ZFP512|ME1|CCL2|NEK2|MRE11A|APOC1|MME|MAP4K1|NEDD9|RFFL|ADA|CMPK2|PFN2|SLC30A1|TFDP2|ERCC6L|GINS1|BMP2|CSTF2|SUV39H1|CSRP2|EPHA1|P2RX1|DUSP26|SALL1|TCF15|SLC5A3|SLC45A4|CLTB|BACH2|NUAK1|PRKAG1|E2F8|AKR1C12|CDT1…
GO:0044237	cellular metabolic process	9.16e-12	6.2e-09	85	SLC5A3|BACH2|NUAK1|CTPS|PRKAG1|E2F8|AKR1C12|SAE1|HMGN5|CDT1|PCGF5|HSPH1|GATA6|APOE|PSMC3IP|SYNJ2|SRD5A1|GNG2|NRG1|NR2F2|TWIST1|RPP25|ZDHHC2|CDC6|MDH1B|PLD1|SGK2|PIK3CB|MPP6|MND1|MYH7|MARK1|HES1|ZDHHC15|RFC3|CDKL1|LCK|BUB1B|MTAP|FOXC2|NRK|GNB4|CHSY1|ZFPM1|ESRP2|ZFP512|PRPS1|ME1|BCAT1|NEK2|MRE11A|APOC1|MAP4K1|MME|SEC14L2|ADA|TRIB1|CMPK2|D630042P16RIK|IGF1R|GALK1|OXCT1|TFDP2|TCFEC|GINS1|POLR3G|CSTF2…
GO:0008152	metabolic process	1.98e-11	8.43e-09	95	SLC5A3|BACH2|CTPS|NUAK1|PRKAG1|E2F8|AKR1C12|SAE1|HMGN5|MMP23|CDT1|PCGF5|HSPH1|GATA6|APOE|6430573F11RIK|PSMC3IP|SYNJ2|SRD5A1|GNG2|NRG1|NR2F2|TWIST1|RPP25|ZDHHC2|CDC6|MDH1B|PLD1|SGK2|F10|PIK3CB|MPP6|MND1|MYH7|MMP14|MARK1|HES1|ZDHHC15|RFC3|CDKL1|F5|LCK|PRCP|BUB1B|MTAP|FOXC2|NRK|GNB4|CHSY1|ZFPM1|ESRP2|STBD1|ZFP512|PRPS1|ME1|BCAT1|HSD3B1|NEK2|MRE11A|ENPP3|APOC1|MAP4K1|MME|SEC14L2|ADA|TRIB1|CMPK2|D6300…
GO:0065007	biological regulation	3.63e-10	1.24e-07	98	PDGFB|JAG2|HMGN5|KANK1|D0H4S114|CD44|SERPINE2|APOE|GATA6|GNG2|RAB27B|TWIST1|PLD1|F10|PIK3CB|MED14|MARK1|HES1|OLFR1349|RND1|F5|ZFP512|ME1|CCL2|APOC1|MAP4K1|NEDD9|ADA|AHSG|PFN2|CDC42EP1|SLC30A1|TFDP2|BMP2|SUV39H1|GNGT2|P2RX1|RGS3|SALL1|TCF15|SLC5A3|BACH2|PRKAG1|E2F8|ARHGAP18|SDC4|CDT1|PCGF5|PSMC3IP|RAB6B|SRD5A1|RHOD|NR2F2|NRG1|PPP1R14A|SH3PXD2B|SGK2|ARHGEF17|MMP14|OLFR122|VMN1R52|CARD10|LCK|FOXC2|G…
GO:0050789	regulation of biological process	4.95e-09	1.4e-06	91	SLC5A3|BACH2|PDGFB|E2F8|JAG2|ARHGAP18|SDC4|HMGN5|KANK1|CDT1|PCGF5|D0H4S114|SERPINE2|CD44|GATA6|APOE|PSMC3IP|GNG2|RAB6B|RHOD|NRG1|RAB27B|NR2F2|PPP1R14A|TWIST1|SH3PXD2B|PLD1|SGK2|PIK3CB|ARHGEF17|MED14|OLFR122|MMP14|VMN1R52|MARK1|CARD10|HES1|RND1|OLFR1349|LCK|FOXC2|NRK|GNB4|ZFPM1|GRASP|ZFP512|ABLIM1|ME1|BCAT1|CCL2|APOC1|NEDD9|MAP4K1|GNG11|SEC14L2|ADA|TRIB1|AHSG|CALCA|IGF1R|PFN2|CDC42EP1|SLC30A1|OXCT…
GO:0050794	regulation of cellular process	2.5e-08	6.07e-06	86	BACH2|PDGFB|E2F8|JAG2|ARHGAP18|SDC4|HMGN5|KANK1|CDT1|PCGF5|D0H4S114|SERPINE2|CD44|GATA6|APOE|PSMC3IP|GNG2|RAB6B|RHOD|NRG1|RAB27B|NR2F2|PPP1R14A|TWIST1|SH3PXD2B|PLD1|SGK2|PIK3CB|ARHGEF17|MED14|OLFR122|MMP14|VMN1R52|MARK1|CARD10|HES1|RND1|OLFR1349|LCK|FOXC2|NRK|GNB4|ZFPM1|GRASP|ZFP512|ABLIM1|ME1|BCAT1|CCL2|MAP4K1|GNG11|SEC14L2|ADA|TRIB1|AHSG|CALCA|IGF1R|PFN2|CDC42EP1|SLC30A1|OXCT1|TFDP2|PIK3R3|TCFE…
GO:0050896	response to stimulus	3.23e-07	6.1e-05	44	ME1|BCAT1|CCL2|PDGFB|PRKAG1|MRE11A|ENPP3|SUSD2|AKR1C12|MAP4K1|ADA|TRIB1|CMPK2|CALCA|HSPH1|CD44|SERPINE2|SLC30A1|GATA6|APOE|OXCT1|GP1BA|SRD5A1|PIK3R3|NRG1|TCFEC|PLEC|POLR3G|BMP2|PLD1|F10|PIK3CB|SAMHD1|MMP14|VMN1R52|P2RX1|F5|LCK|SLC18A2|SMPD1|HSPA4L|FOXC2|NRK|TCF15
GO:0035295	tube development	5.26e-07	8.56e-05	14	BMP2|MMP14|ADA|HES1|CALCA|BMPER|CD44|P2RX1|APOE|GATA6|SALL1|FOXC2|NFIB|TWIST1
GO:0044260	cellular macromolecule metabolic process	5.88e-07	8.56e-05	58	BACH2|NUAK1|E2F8|SAE1|HMGN5|CDT1|HSPH1|PCGF5|APOE|GATA6|PSMC3IP|NR2F2|NRG1|TWIST1|ZDHHC2|RPP25|CDC6|SGK2|MND1|MARK1|ZDHHC15|HES1|RFC3|CDKL1|LCK|BUB1B|FOXC2|NRK|CHSY1|ZFPM1|ESRP2|ZFP512|ME1|NEK2|MRE11A|APOC1|MAP4K1|SEC14L2|TRIB1|D630042P16RIK|IGF1R|TFDP2|TCFEC|POLR3G|GINS1|CSTF2|CEBPD|SUV39H1|EPHA1|CCNB1|DUSP26|IFT57|SALL1|HSPA4L|CHTF18|IGFBP3|TCF15|NFIB
GO:0043170	macromolecule metabolic process	6.04e-07	8.56e-05	63	BACH2|NUAK1|E2F8|SAE1|MMP23|HMGN5|CDT1|PCGF5|HSPH1|APOE|GATA6|PSMC3IP|NRG1|NR2F2|TWIST1|ZDHHC2|RPP25|CDC6|SGK2|F10|MND1|MMP14|MARK1|ZDHHC15|HES1|RFC3|CDKL1|LCK|PRCP|BUB1B|FOXC2|NRK|CHSY1|ZFPM1|ESRP2|ZFP512|ME1|NEK2|MRE11A|APOC1|MME|MAP4K1|SEC14L2|TRIB1|D630042P16RIK|IGF1R|TFDP2|TCFEC|POLR3G|GINS1|CSTF2|CEBPD|SUV39H1|EPHA1|CCNB1|DUSP26|IFT57|SALL1|HSPA4L|CHTF18|IGFBP3|TCF15|NFIB
GO:0031323	regulation of cellular metabolic process	1.22e-06	0.000159	45	ABLIM1|ME1|BACH2|PDGFB|E2F8|SDC4|HMGN5|SEC14L2|TRIB1|CDT1|AHSG|CALCA|IGF1R|PCGF5|CD44|SERPINE2|APOE|GATA6|PSMC3IP|TFDP2|PIK3R3|NRG1|NR2F2|TCFEC|PPP1R14A|TWIST1|BMP2|CEBPD|SUV39H1|YWHAB|MED14|MMP14|CARD10|HES1|CCNB1|SALL1|IFT57|FOXC2|NRK|ZFPM1|DUSP9|IGFBP3|TCF15|NFIB|ZFP512
GO:0019222	regulation of metabolic process	2.93e-06	0.000332	46	ABLIM1|ME1|BACH2|PDGFB|E2F8|SDC4|HMGN5|SEC14L2|TRIB1|CDT1|AHSG|CALCA|IGF1R|PCGF5|CD44|SERPINE2|APOE|GATA6|PSMC3IP|TFDP2|PIK3R3|NRG1|NR2F2|TCFEC|PPP1R14A|TWIST1|BMP2|CEBPD|SUV39H1|YWHAB|MED14|MMP14|CARD10|HES1|CCNB1|SALL1|IFT57|H2AFY2|FOXC2|NRK|ZFPM1|DUSP9|IGFBP3|TCF15|NFIB|ZFP512
GO:0032502	developmental process	3.35e-06	0.000356	45	ABLIM1|SLC5A3|ME1|PDGFB|JAG2|ADA|AHSG|CALCA|IGF1R|D0H4S114|CD44|SERPINE2|SLC30A1|APOE|GATA6|MFSD7B|GP1BA|SRD5A1|NRG1|NR2F2|TWIST1|GINS1|SH3PXD2B|BMP2|SGK2|PIK3CB|PLAC1|SUV39H1|GDPD5|BIRC5|CSRP2|MMP14|HES1|ZDHHC15|CCNB1|BMPER|P2RX1|SALL1|SLC18A2|FOXC2|ZFPM1|IGFBP3|TNFAIP2|TCF15|NFIB
GO:0006139	nucleobase-containing compound metabolic process	5.29e-06	0.000529	43	ME1|BACH2|CTPS|MRE11A|E2F8|HMGN5|SEC14L2|ADA|CMPK2|CDT1|PCGF5|GATA6|PSMC3IP|TFDP2|GNG2|NR2F2|TCFEC|TWIST1|GINS1|RPP25|POLR3G|CDC6|SGK2|CSTF2|CEBPD|SUV39H1|MPP6|MND1|MYH7|HES1|RFC3|SALL1|IFT57|MTAP|FOXC2|CHTF18|GNB4|ZFPM1|ESRP2|TCF15|NFIB|ZFP512|PRPS1
GO:0006793	phosphorus metabolic process	6.33e-06	0.000542	22	SGK2|PIK3CB|NEK2|NUAK1|PRKAG1|MPP6|MAP4K1|EPHA1|MARK1|TRIB1|CMPK2|CCNB1|IGF1R|GALK1|CDKL1|DUSP26|LCK|BUB1B|SYNJ2|NRK|DUSP9|IGFBP3
GO:0007049	cell cycle	6.97e-06	0.000542	17	CDC6|NEK2|MRE11A|E2F8|SUV39H1|MND1|NEDD9|BIRC5|CDT1|CCNB1|PSMC3IP|RASSF2|CDCA2|TFDP2|BUB1B|CHTF18|ERCC6L
GO:0006807	nitrogen compound metabolic process	7.01e-06	0.000542	46	ME1|BCAT1|BACH2|CTPS|MRE11A|E2F8|HMGN5|SEC14L2|ADA|CMPK2|CDT1|PCGF5|GATA6|PSMC3IP|TFDP2|GNG2|NR2F2|TCFEC|TWIST1|GINS1|RPP25|POLR3G|CDC6|SGK2|CSTF2|CEBPD|BCKDHB|SUV39H1|MPP6|MND1|MYH7|HES1|RFC3|SALL1|IFT57|CHTF18|MTAP|FOXC2|GNB4|CHSY1|ZFPM1|ESRP2|TCF15|NFIB|ZFP512|PRPS1
GO:0048518	positive regulation of biological process	7.42e-06	0.000542	33	ABLIM1|ME1|CCL2|PDGFB|SDC4|SEC14L2|ADA|TRIB1|AHSG|CALCA|IGF1R|CD44|SERPINE2|APOE|GATA6|OXCT1|PSMC3IP|NRG1|SYNPO|TWIST1|SH3PXD2B|BMP2|PLD1|CEBPD|MED14|BIRC5|HES1|CCNB1|P2RX1|LCK|SMPD1|FOXC2|NFIB
GO:0042325	regulation of phosphorylation	8.04e-06	0.000547	13	CCNB1|BMP2|PDGFB|CD44|NRK|PIK3R3|NRG1|SDC4|DUSP9|IGFBP3|PPP1R14A|CARD10|AHSG
GO:0009058	biosynthetic process	9.54e-06	0.000622	43	ME1|BCAT1|BACH2|HSD3B1|CTPS|PRKAG1|E2F8|HMGN5|SEC14L2|ADA|CMPK2|CDT1|PCGF5|GATA6|APOE|TFDP2|SRD5A1|NR2F2|TCFEC|TWIST1|GINS1|ZDHHC2|POLR3G|CDC6|PLD1|CEBPD|SUV39H1|FADS3|HES1|ZDHHC15|RFC3|P2RX1|SALL1|IFT57|SMPD1|FOXC2|CHTF18|CHSY1|ZFPM1|TCF15|NFIB|ZFP512|PRPS1
GO:0044249	cellular biosynthetic process	9.87e-06	0.000622	42	ME1|BCAT1|BACH2|CTPS|PRKAG1|E2F8|HMGN5|SEC14L2|ADA|CMPK2|CDT1|PCGF5|GATA6|APOE|TFDP2|SRD5A1|NR2F2|TCFEC|TWIST1|GINS1|ZDHHC2|POLR3G|CDC6|PLD1|CEBPD|SUV39H1|FADS3|HES1|ZDHHC15|RFC3|P2RX1|SALL1|IFT57|SMPD1|FOXC2|CHTF18|CHSY1|ZFPM1|TCF15|NFIB|ZFP512|PRPS1
GO:0042221	response to chemical stimulus	1.45e-05	0.000769	23	ME1|PLD1|BMP2|CCL2|PDGFB|AKR1C12|MMP14|VMN1R52|TRIB1|CMPK2|P2RX1|SLC30A1|APOE|GATA6|OXCT1|LCK|SLC18A2|SMPD1|HSPA4L|FOXC2|SRD5A1|PIK3R3|PLEC
GO:0000279	M phase	1.74e-05	0.000899	11	CCNB1|CDC6|NEK2|MRE11A|PSMC3IP|CDCA2|BUB1B|NEDD9|MND1|BIRC5|ERCC6L
GO:0010033	response to organic substance	2.1e-05	0.00105	17	ME1|PLD1|BMP2|PDGFB|MMP14|VMN1R52|TRIB1|CMPK2|P2RX1|APOE|GATA6|OXCT1|SLC18A2|SMPD1|HSPA4L|FOXC2|PIK3R3
GO:0043933	macromolecular complex subunit organization	2.35e-05	0.00114	13	HIST1H1E|PRKAG1|PRND|YWHAB|AHSG|CCNB1|HIST2H2AB|IGF1R|F5|P2RX1|APOE|H2AFY2|NRG1
GO:0007596	blood coagulation	3.57e-05	0.00164	6	F10|P2RX1|F5|SERPINE2|PIK3CB|GP1BA
GO:0050817	coagulation	3.57e-05	0.00164	6	F10|P2RX1|F5|SERPINE2|PIK3CB|GP1BA
GO:0065009	regulation of molecular function	5.61e-05	0.00239	19	BMP2|PRKAG1|ARHGEF17|SDC4|MMP14|SEC14L2|TRIB1|AHSG|CARD10|CALCA|SERPINE2|P2RX1|APOE|RGS3|IFT57|NRK|PIK3R3|NRG1|DUSP9
GO:0048523	negative regulation of cellular process	6.04e-05	0.0025	26	PDGFB|ADA|KANK1|CDT1|AHSG|IGF1R|CD44|SERPINE2|SLC30A1|NR2F2|NRG1|TWIST1|BMP2|SGK2|YWHAB|SUV39H1|BIRC5|MMP14|HES1|CCNB1|BMPER|RGS3|FOXC2|ZFPM1|IGFBP3|NFIB
GO:0042060	wound healing	7.34e-05	0.0029	7	F10|P2RX1|F5|CD44|SERPINE2|PIK3CB|GP1BA
GO:0006950	response to stress	0.000115	0.00435	23	POLR3G|BCAT1|PLD1|BMP2|CCL2|F10|PIK3CB|PRKAG1|MRE11A|SAMHD1|MAP4K1|CALCA|HSPH1|P2RX1|SERPINE2|CD44|F5|APOE|LCK|HSPA4L|GP1BA|NRK|TCFEC
GO:0010468	regulation of gene expression	0.000121	0.00448	34	ABLIM1|ME1|BACH2|E2F8|HMGN5|SEC14L2|TRIB1|PCGF5|CD44|SERPINE2|APOE|GATA6|PSMC3IP|TFDP2|NRG1|NR2F2|TCFEC|TWIST1|BMP2|CEBPD|YWHAB|SUV39H1|MED14|MMP14|HES1|CCNB1|IFT57|SALL1|H2AFY2|FOXC2|ZFPM1|TCF15|NFIB|ZFP512
GO:0006937	regulation of muscle contraction	0.000132	0.00465	5	CALCA|P2RX1|LCK|SDC4|ADA
GO:0048285	organelle fission	0.000157	0.00496	8	CCNB1|CDC6|NEK2|CDCA2|BUB1B|NEDD9|BIRC5|ERCC6L
GO:0048519	negative regulation of biological process	0.000169	0.00523	27	PDGFB|ADA|KANK1|CDT1|AHSG|CALCA|IGF1R|CD44|SERPINE2|SLC30A1|NR2F2|NRG1|TWIST1|BMP2|SGK2|YWHAB|SUV39H1|BIRC5|MMP14|HES1|CCNB1|BMPER|RGS3|FOXC2|ZFPM1|IGFBP3|NFIB
GO:0043009	chordate embryonic development	0.000207	0.00612	12	GINS1|CCNB1|HES1|BMP2|SLC30A1|GATA6|MFSD7B|JAG2|FOXC2|TCF15|ADA|TWIST1
GO:0010647	positive regulation of cell communication	0.000213	0.00612	9	IGF1R|BMP2|CCL2|PDGFB|CD44|SERPINE2|GATA6|NRG1|ADA
GO:0043085	positive regulation of catalytic activity	0.000214	0.00612	10	CALCA|BMP2|P2RX1|IFT57|NRK|NRG1|SDC4|MMP14|TRIB1|CARD10
GO:0001657	ureteric bud development	0.000218	0.00612	5	BMP2|BMPER|CD44|SALL1|FOXC2
GO:0065003	macromolecular complex assembly	0.000227	0.00612	11	CCNB1|IGF1R|HIST2H2AB|HIST1H1E|P2RX1|F5|PRKAG1|H2AFY2|PRND|YWHAB|AHSG
GO:0040008	regulation of growth	0.00023	0.00612	10	CCNB1|CD44|SERPINE2|APOE|MFSD7B|NEDD9|FOXC2|IGFBP3|IGFBP4|AHSG
GO:0006333	chromatin assembly or disassembly	0.000249	0.00651	5	HIST2H2AB|HIST1H1E|H2AFY2|SUV39H1|CHD3
GO:0050878	regulation of body fluid levels	0.000261	0.00653	6	F10|P2RX1|F5|SERPINE2|PIK3CB|GP1BA
GO:0035556	intracellular signal transduction	0.000343	0.00803	14	PIK3CB|MAP4K1|MARK1|CARD10|RASL11B|CALCA|RND1|CDC42EP1|RAB6B|NRK|RHOD|RAB27B|DUSP9|NRG1
GO:0030155	regulation of cell adhesion	0.000345	0.00803	6	CALCA|SERPINE2|PIK3CB|JAG2|SDC4|MMP14
GO:0019751	polyol metabolic process	0.000378	0.00846	4	SLC5A3|GALK1|SYNJ2|GDPD5
GO:0007179	transforming growth factor beta receptor signaling pathway	0.000378	0.00846	4	BMP2|CCL2|LTBP1|PDGFB
GO:0006260	DNA replication	0.000488	0.01	6	GINS1|CDC6|RFC3|CHTF18|NFIB|CDT1
GO:0051301	cell division	0.000523	0.0106	9	CCNB1|CDC6|NEK2|PIK3CB|CDCA2|BUB1B|NEDD9|BIRC5|ERCC6L
GO:0050880	regulation of blood vessel size	0.000529	0.0106	4	CALCA|P2RX1|APOE|FOXC2
GO:0010646	regulation of cell communication	0.000563	0.0108	17	BMP2|CCL2|PDGFB|ARHGEF17|ADA|AHSG|CARD10|IGF1R|BMPER|SERPINE2|CD44|SLC30A1|RGS3|GATA6|OXCT1|NRG1|DUSP9
GO:0007517	muscle organ development	0.000578	0.0108	7	BMP2|GATA6|FOXC2|NRG1|NR2F2|TCF15|TWIST1
GO:0090066	regulation of anatomical structure size	0.000579	0.0108	8	CALCA|PFN2|P2RX1|SERPINE2|APOE|FOXC2|KANK1|AHSG
GO:0009912	auditory receptor cell fate commitment	0.000592	0.0108	2	HES1|JAG2
GO:0007219	Notch signaling pathway	0.000772	0.0131	4	BMP2|JAG2|FOXC2|NRG1
GO:0048738	cardiac muscle tissue development	0.00116	0.0182	4	BMP2|GATA6|FOXC2|NRG1
GO:0045165	cell fate commitment	0.00142	0.0207	6	HES1|BMP2|SALL1|JAG2|FOXC2|NRG1
GO:0065008	regulation of biological quality	0.0015	0.0214	21	BMP2|CCL2|F10|PIK3CB|PRND|KANK1|ADA|AHSG|CALCA|PFN2|CDC42EP1|P2RX1|SERPINE2|F5|SLC30A1|APOE|MFSD7B|SLC18A2|FOXC2|GP1BA|SRD5A1
GO:0018345	protein palmitoylation	0.00163	0.0225	2	ZDHHC15|ZDHHC2
GO:0006108	malate metabolic process	0.00163	0.0225	2	ME1|MDH1B
GO:0003016	respiratory system process	0.00163	0.0225	2	JAG2|TCF15
GO:0007167	enzyme linked receptor protein signaling pathway	0.00183	0.0244	8	IGF1R|BMP2|CCL2|LTBP1|PDGFB|FOXC2|PIK3R3|EPHA1
GO:0042157	lipoprotein metabolic process	0.00186	0.0245	4	ZDHHC15|ZDHHC2|APOE|APOC1
GO:0051239	regulation of multicellular organismal process	0.00194	0.025	18	SLC5A3|BMP2|SGK2|CCL2|SDC4|ADA|AHSG|CALCA|HES1|CCNB1|D0H4S114|P2RX1|SERPINE2|APOE|GATA6|SLC30A1|LCK|TWIST1
GO:0061061	muscle structure development	0.00197	0.025	7	BMP2|GATA6|FOXC2|NRG1|NR2F2|TCF15|TWIST1
GO:0045940	positive regulation of steroid metabolic process	0.00209	0.0252	2	APOE|SEC14L2
GO:0048505	regulation of timing of cell differentiation	0.00209	0.0252	2	HES1|SERPINE2
GO:0046939	nucleotide phosphorylation	0.00209	0.0252	2	MPP6|CMPK2
GO:0040034	regulation of development, heterochronic	0.00209	0.0252	2	HES1|SERPINE2
GO:0032956	regulation of actin cytoskeleton organization	0.00218	0.026	4	PFN2|SDC4|KANK1|SYNPO
GO:0051179	localization	0.00267	0.03	34	SLC5A3|SLC45A4|CLTB|CCL2|PDGFB|APOC1|RFFL|SLC35A1|SLC26A11|SEC14L2|CD44|SERPINE2|GPM6A|SLC30A1|APOE|FAM53A|SYNJ2|RAB6B|NRG1|RAB27B|NR2F2|TWIST1|SLC12A8|SGK2|YWHAB|FADS3|NIPA1|MMP14|ZDHHC15|P2RX1|PLEKHA8|F5|SLC18A2|GRASP
GO:0007320	insemination	0.00316	0.0338	2	P2RX1|SERPINE2
GO:0050856	regulation of T cell receptor signaling pathway	0.00316	0.0338	2	LCK|ADA
GO:0060541	respiratory system development	0.0032	0.034	5	HES1|GATA6|MMP14|ADA|NFIB
GO:0051716	cellular response to stimulus	0.00327	0.0345	13	BCAT1|BMP2|CCL2|PDGFB|GATA6|OXCT1|MRE11A|AKR1C12|FOXC2|NRK|PIK3R3|TCFEC|CMPK2
GO:0006259	DNA metabolic process	0.00345	0.0362	9	GINS1|CDC6|RFC3|MRE11A|PSMC3IP|MND1|CHTF18|NFIB|CDT1
GO:0006629	lipid metabolic process	0.00359	0.0371	13	PLD1|HSD3B1|PIK3CB|PRKAG1|FADS3|APOC1|GDPD5|P2RX1|APOE|GATA6|SMPD1|SYNJ2|SRD5A1
GO:0044057	regulation of system process	0.00401	0.0401	8	CALCA|CCL2|P2RX1|SERPINE2|SLC30A1|LCK|SDC4|ADA
GO:0009719	response to endogenous stimulus	0.0042	0.0413	7	ME1|PLD1|GATA6|SLC18A2|FOXC2|PIK3R3|MMP14
GO:0043412	macromolecule modification	0.00424	0.0414	19	ZDHHC2|SGK2|NEK2|NUAK1|SUV39H1|MAP4K1|SAE1|EPHA1|MARK1|TRIB1|ZDHHC15|CCNB1|IGF1R|CDKL1|DUSP26|LCK|BUB1B|NRK|IGFBP3
GO:0001763	morphogenesis of a branching structure	0.00442	0.0424	5	BMP2|PDGFB|CD44|FOXC2|MMP14
GO:0030279	negative regulation of ossification	0.00443	0.0424	2	CALCA|AHSG
GO:0023052	signaling	0.00455	0.0427	44	BCAT1|CCL2|LTBP1|PDGFB|JAG2|ARHGAP18|MAP4K1|GNG11|CDT1|CALCA|IGF1R|CDC42EP1|CD44|GNG2|RAB6B|RHOD|PIK3R3|NRG1|RAB27B|MLLT4|BMP2|PIK3CB|OLFR122|PDYN|EPHA1|VMN1R52|MARK1|CARD10|RASL11B|HES1|GNGT2|RND1|OLFR1349|P2RX1|RGS3|SALL1|LCK|RASSF2|SLC18A2|FOXC2|NRK|GNB4|DUSP9|GRASP
GO:0060348	bone development	0.00456	0.0427	5	BMP2|FOXC2|IGFBP3|AHSG|TWIST1
GO:0016477	cell migration	0.00457	0.0427	7	CCL2|PDGFB|CD44|NRG1|MMP14|NR2F2|TWIST1
GO:0009408	response to heat	0.00517	0.0468	3	CALCA|CCL2|TCFEC
GO:0030005	cellular di-, tri-valent inorganic cation homeostasis	0.00524	0.047	6	CALCA|CCL2|SLC30A1|PIK3CB|APOE|PRND
GO:0043687	post-translational protein modification	0.0056	0.047	16	SGK2|NEK2|NUAK1|SUV39H1|MAP4K1|EPHA1|MARK1|TRIB1|CCNB1|IGF1R|CDKL1|DUSP26|LCK|BUB1B|NRK|IGFBP3
GO:0048732	gland development	0.00562	0.047	6	HES1|IGF1R|BMP2|PDGFB|CD44|SERPINE2
GO:0003006	developmental process involved in reproduction	0.00627	0.047	7	CALCA|CCNB1|IGF1R|CD44|SERPINE2|SRD5A1|AHSG
GO:0061008	hepaticobiliary system development	0.00656	0.047	3	HES1|GATA6|ADA
GO:0001889	liver development	0.00656	0.047	3	HES1|GATA6|ADA
GO:0001938	positive regulation of endothelial cell proliferation	0.00672	0.047	2	CCL2|PDGFB
GO:0048339	paraxial mesoderm development	0.00672	0.047	2	FOXC2|TCF15
GO:0055066	di-, tri-valent inorganic cation homeostasis	0.00689	0.047	6	CALCA|CCL2|SLC30A1|PIK3CB|APOE|PRND
GO:0031399	regulation of protein modification process	0.00719	0.047	6	CCNB1|BMP2|PDGFB|CD44|IGFBP3|TRIB1
GO:0046513	ceramide biosynthetic process	0.00757	0.047	2	P2RX1|SMPD1
GO:0071585	detoxification of cadmium ion	0.00777	0.047	1	SLC30A1
GO:0071579	regulation of zinc ion transport	0.00777	0.047	1	SLC30A1
GO:0034238	macrophage fusion	0.00777	0.047	1	CD44
GO:0002314	germinal center B cell differentiation	0.00777	0.047	1	ADA
GO:0009956	radial pattern formation	0.00777	0.047	1	NR2F2
GO:0010755	regulation of plasminogen activation	0.00777	0.047	1	SERPINE2
GO:0046952	ketone body catabolic process	0.00777	0.047	1	OXCT1
GO:0031442	positive regulation of mRNA 3'-end processing	0.00777	0.047	1	CCNB1
GO:0002906	negative regulation of mature B cell apoptotic process	0.00777	0.047	1	ADA
GO:0061108	seminal vesicle epithelium development	0.00777	0.047	1	SERPINE2
GO:0006157	deoxyadenosine catabolic process	0.00777	0.047	1	ADA
GO:0046061	dATP catabolic process	0.00777	0.047	1	ADA
GO:0061106	negative regulation of stomach neuroendocrine cell differentiation	0.00777	0.047	1	HES1
GO:0006154	adenosine catabolic process	0.00777	0.047	1	ADA
GO:0061107	seminal vesicle development	0.00777	0.047	1	SERPINE2
GO:0034766	negative regulation of ion transmembrane transport	0.00777	0.047	1	SLC30A1
GO:0045650	negative regulation of macrophage differentiation	0.00777	0.047	1	SGK2
GO:0046111	xanthine biosynthetic process	0.00777	0.047	1	ADA
GO:0031129	inductive cell-cell signaling	0.00777	0.047	1	SALL1
GO:0046103	inosine biosynthetic process	0.00777	0.047	1	ADA
GO:0002554	serotonin secretion by platelet	0.00777	0.047	1	P2RX1
GO:0030003	cellular cation homeostasis	0.00834	0.05	6	CALCA|CCL2|SLC30A1|PIK3CB|APOE|PRND

## Sheet: 111 GO terms
List of overrepresented GO terms for 111 pattern (he1,he2,pro) group all upregulated
GOID	Term	pvalue	corrected-pvalue	Count	Genes
GO:0065007	biological regulation	3.65e-17	6.12e-14	113	SNCG|EFNA1|SNCA|EDIL3|SGMS1|GATA1|APP|DIRAS2|WNT3|WNK4|SERPINE1|ROBO4|ELTD1|HBB-B1|MAGI1|SPARCL1|TCFAP2C|SERPING1|COLEC12|MFGE8|PROX1|NCAM1|HHEX|BIN1|PLXNC1|ACHE|CSF2RB2|CLU|TRH|TIMP3|SESN1|TAL2|GAD2|PROCR|SPNB1|TEK|ADRA2A|SLC30A3|NDRG2|ENTPD1|FGD6|MRC1|KLF7|UCN|KLF12|EPAS1|KCNB1|UBE2L6|TNNI3|ABCG1|ITGA8|NOTCH4|EBF1|HOPX|TGFBR3|KLF2|KLF4|RGS7BP|CLDN5|CPEB1|PRRX2|CD97|TSPAN12|ALAS2|MAPT|SEMA3F|RAS…
GO:0032502	developmental process	6.58e-15	5.51e-12	63	PRPH|LTBP2|EFNA1|CLDN5|EDIL3|PRRX2|TSPAN12|APP|ALAS2|WNT3|SEMA3F|ROBO4|ETL4|HBB-B1|NRXN2|UGT8A|TCFAP2C|SOX11|RUNX1T1|ARTN|MFGE8|PROX1|NCAM1|HHEX|EYA2|DOK4|ZFPM2|FOXC1|MST1R|BIN1|DHH|PLXNC1|ACHE|TNC|CRLF1|CLU|CTNND2|SMTNL1|APLP1|TAL2|LY6D|CYP26B1|TEK|WIPF3|NDRG2|B3GNT2|NEFL|PTPRB|INSM1|KLF7|UCN|EPAS1|IGF1|TNNI3|DKK3|ITGA8|IFI27L2A|NOTCH4|EBF1|HOPX|TGFBR3|BIK|KLF4
GO:0007275	multicellular organismal development	1.36e-14	7.58e-12	60	PRPH|LTBP2|EFNA1|CLDN5|EDIL3|PRRX2|TSPAN12|APP|WNT3|ALAS2|SEMA3F|ROBO4|ETL4|HBB-B1|NRXN2|UGT8A|SOX11|ARTN|MFGE8|PROX1|NCAM1|HHEX|EYA2|DOK4|ZFPM2|FOXC1|MST1R|BIN1|DHH|PLXNC1|ACHE|TNC|CRLF1|CLU|CTNND2|SMTNL1|APLP1|TAL2|LY6D|CYP26B1|TEK|WIPF3|NDRG2|B3GNT2|NEFL|PTPRB|INSM1|KLF7|UCN|EPAS1|IGF1|TNNI3|DKK3|ITGA8|NOTCH4|EBF1|HOPX|TGFBR3|BIK|KLF4
GO:0050789	regulation of biological process	2.3e-13	9.63e-11	101	SNCG|EFNA1|SNCA|EDIL3|SGMS1|GATA1|APP|DIRAS2|WNT3|WNK4|SERPINE1|ROBO4|ELTD1|HBB-B1|MAGI1|SPARCL1|TCFAP2C|SERPING1|COLEC12|MFGE8|PROX1|NCAM1|HHEX|BIN1|PLXNC1|ACHE|CSF2RB2|CLU|TRH|TIMP3|SESN1|TAL2|PROCR|SPNB1|TEK|ADRA2A|SLC30A3|NDRG2|FGD6|MRC1|KLF7|UCN|KLF12|EPAS1|KCNB1|UBE2L6|TNNI3|ABCG1|ITGA8|NOTCH4|EBF1|HOPX|TGFBR3|KLF2|KLF4|RGS7BP|CPEB1|PRRX2|CD97|TSPAN12|MAPT|SEMA3F|RASL10A|MT2|CD200R2|ALS2CL|…
GO:0009987	cellular process	2e-12	5.58e-10	119	AQP8|EFNA1|SNCA|EDIL3|SGMS1|SLC26A10|LNX1|CDH22|GATA1|APP|WNT3|WNK4|ROBO4|ELOVL7|TNIK|TCFAP2C|NEIL2|PTPRR|COLEC12|MFGE8|PROX1|NCAM1|HHEX|MST1R|BIN1|SLC38A5|ACHE|ASS1|CLU|DUSP10|MAP4K2|TTC9|ITGB4|TRH|SESN1|TAL2|GAD2|SPNB1|TEK|ADRA2A|SLC30A3|NDRG2|B3GNT2|ENTPD1|ALLC|MRC1|KLF7|UCN|KLF12|EPAS1|UBE2L6|TNNI3|CYP4B1|ITGA8|NOTCH4|EBF1|HOPX|TGFBR3|KLF2|PON3|KLF4|1810011O10RIK|PRPH|SGPP1|CLDN5|CPEB1|TTLL1|…
GO:0050794	regulation of cellular process	7.71e-11	1.61e-08	92	SNCG|RGS7BP|EFNA1|SNCA|PRRX2|SGMS1|EDIL3|CPEB1|CD97|GATA1|APP|DIRAS2|WNT3|RASL10A|WNK4|SEMA3F|MAPT|SERPINE1|MT2|ROBO4|HBB-B1|ELTD1|CD200R2|SCN10A|ALS2CL|RAMP3|MAGI1|TCFAP2C|SPARCL1|SOX11|RUNX1T1|MFGE8|COLEC12|FOSB|MXD1|PROX1|NCAM1|HHEX|EYA2|PLEKHH3|DOK4|KCP|ZFPM2|FOXC1|BIN1|CLEC1B|ALOX12|GPR182|ACHE|PLXNC1|CSF2RB2|LRRC32|TNC|CLU|CTNND2|TRH|SESN1|TIMP3|APLP1|TAL2|SHISA9|TEK|SPNB1|ADRA2A|NDRG2|SLC3…
GO:0065008	regulation of biological quality	1.51e-10	2.8e-08	35	ACHE|TNC|SNCA|CLDN5|CTNND2|CPEB1|SGMS1|GAD2|APP|SHISA9|ALAS2|PROCR|SEMA3F|WNK4|IL10RA|CYP26B1|SPNB1|MT2|ADRA2A|MT1|SLC30A3|ENTPD1|NEFL|UCN|NRXN2|EPAS1|UGT8A|IGF1|SERPING1|TNNI3|ITPR3|CHST8|TGFBR3|FOXC1|ALOX12
GO:0048514	blood vessel morphogenesis	1.86e-10	3.12e-08	15	PTPRB|EPAS1|EFNA1|IGF1|MFGE8|PRRX2|TNNI3|PROX1|TSPAN12|HHEX|NOTCH4|TEK|ROBO4|ZFPM2|FOXC1
GO:0032501	multicellular organismal process	2.06e-10	3.14e-08	73	PRPH|SNCG|LTBP2|EFNA1|CLDN5|SNCA|PRRX2|EDIL3|TSPAN12|APP|ALAS2|WNT3|SEMA3F|ROBO4|ETL4|HBB-B1|NRXN2|UGT8A|SOX11|ARTN|COLEC12|SERPING1|MFGE8|PROX1|NCAM1|HHEX|EYA2|DOK4|ZFPM2|FOXC1|MST1R|BIN1|DHH|PLXNC1|ACHE|TNC|CRLF1|CLU|CTNND2|SMTNL1|TRH|APLP1|TAL2|GAD2|LY6D|PROCR|IL10RA|CYP26B1|TEK|ADRA2A|WIPF3|NDRG2|B3GNT2|ENTPD1|NEFL|PTPRB|INSM1|UCN|KLF7|TNXB|EPAS1|IGF1|TNNI3|ITPR3|DKK3|PNOC|ITGA8|EBF1|NOTCH4|H…
GO:0001944	vasculature development	5.32e-10	6.86e-08	16	PTPRB|EPAS1|EFNA1|IGF1|MFGE8|PRRX2|TNNI3|PROX1|TSPAN12|HHEX|NOTCH4|TEK|ROBO4|TGFBR3|ZFPM2|FOXC1
GO:0048518	positive regulation of biological process	8.85e-10	1.06e-07	41	ACHE|LRRC32|TNC|CLU|SNCA|PRRX2|EDIL3|SMTNL1|TRH|APP|WNT3|TEK|SERPINE1|NEFL|UCN|KLF7|EPAS1|KLF12|MAGI1|SOX11|HMBOX1|ARTN|IGF1|SERPING1|COLEC12|MFGE8|PROX1|ABCG1|NCAM1|HHEX|ITGA8|KCP|EBF1|HOPX|TGFBR3|ZFPM2|FOXC1|BIK|KLF2|KLF4|ALOX12
GO:0051239	regulation of multicellular organismal process	1.17e-09	1.31e-07	30	SNCG|ACHE|EFNA1|LRRC32|TNC|SNCA|CTNND2|CPEB1|SMTNL1|TSPAN12|APP|SHISA9|PROCR|SEMA3F|SERPINE1|TEK|NEFL|UCN|EPAS1|IGF1|TNNI3|PROX1|NCAM1|HHEX|NOTCH4|HOPX|TGFBR3|KLF2|KLF4|ALOX12
GO:0030154	cell differentiation	2.89e-09	3.03e-07	38	DHH|ACHE|EFNA1|TNC|CLU|TAL2|APP|ALAS2|LY6D|WNT3|SEMA3F|CYP26B1|ROBO4|WIPF3|B3GNT2|NDRG2|NEFL|INSM1|UCN|KLF7|EPAS1|TCFAP2C|SOX11|RUNX1T1|ARTN|IGF1|TNNI3|PROX1|NCAM1|HHEX|ITGA8|NOTCH4|HOPX|TGFBR3|ZFPM2|FOXC1|BIN1|KLF4
GO:0048519	negative regulation of biological process	1.06e-08	9.86e-07	36	RGS7BP|LRRC32|CLU|SNCA|SGMS1|SMTNL1|TRH|SESN1|TIMP3|PROCR|SEMA3F|MAPT|TEK|SPNB1|ADRA2A|ROBO4|NEFL|KLF12|MAGI1|RUNX1T1|IGF1|KANK3|PROX1|ABCG1|CISH|NCAM1|HHEX|DKK3|NOTCH4|HOPX|TGFBR3|ZFPM2|FOXC1|KLF2|KLF4|ALOX12
GO:0032879	regulation of localization	1.61e-08	1.35e-06	22	SNCG|MAGI1|EFNA1|LRRC32|TNC|KCNB1|SNCA|IGF1|MFGE8|TRH|ABCG1|SEMA3F|TEK|SERPINE1|ADRA2A|ROBO4|TGFBR3|SLC30A3|BIN1|KCNE3|SCN10A|ALOX12
GO:0010646	regulation of cell communication	2.29e-08	1.74e-06	25	SNCG|UCN|TNXB|RGS7BP|MAGI1|EFNA1|SNCA|CTNND2|IGF1|PRRX2|CPEB1|TRH|CISH|NCAM1|HHEX|DKK3|APP|SHISA9|ITGA8|KCP|ADRA2A|TGFBR3|FGD6|KLF4|ALS2CL
GO:0048522	positive regulation of cellular process	4.23e-07	2.95e-05	33	ACHE|TNC|SNCA|CLU|PRRX2|EDIL3|TRH|APP|SERPINE1|TEK|NEFL|KLF7|UCN|KLF12|EPAS1|SOX11|HMBOX1|IGF1|MFGE8|PROX1|NCAM1|HHEX|ITGA8|KCP|EBF1|HOPX|TGFBR3|ZFPM2|FOXC1|BIK|KLF2|KLF4|ALOX12
GO:0023052	signaling	4.72e-07	3.16e-05	57	LTBP2|RGS7BP|EFNA1|SNCA|CLDN5|CD97|TSPAN12|APP|DIRAS2|WNT3|RASL10A|MT2|ROBO4|MT1|ELTD1|CD200R2|RAMP3|TNIK|NRXN2|UGT8A|SPARCL1|ARTN|COLEC12|NCAM1|HHEX|DOK4|PLEKHH3|FOXC1|MST1R|CLEC1B|GPR182|DHH|PLXNC1|ACHE|CSF2RB2|TNC|ITGB4|TRH|GAD2|CYP26B1|TEK|ADRA2A|NDRG2|ENTPD1|MRC1|UCN|EPAS1|IGF1|RCAN3|ITPR3|CISH|DKK3|PNOC|PDE2A|ITGA8|NOTCH4|TGFBR3
GO:0050896	response to stimulus	6.47e-07	4.17e-05	43	ALPL|PRPH|SNCG|ASS1|TNC|SNCA|CTNND2|SGMS1|SMTNL1|TRH|TAL2|APP|PROCR|CRB2|SEMA3F|MAPT|IL10RA|TEK|SERPINE1|MT2|ADRA2A|MT1|SLC30A3|ENTPD1|NEFL|UCN|S100A16|EPAS1|NEIL2|IGF1|SERPING1|COLEC12|ABCG1|CHST1|CYP4B1|NCAM1|EYA2|IFI27L2A|ITGA8|HSPB1|MST1R|KLF4|ALOX12
GO:0022610	biological adhesion	1.23e-06	7.34e-05	17	HAPLN1|PRPH|TNXB|TNC|CLDN5|CTNND2|ITGB4|MFGE8|EDIL3|NID2|APLP1|CD97|CDH22|NCAM1|APP|ITGA8|TEK
GO:0007155	cell adhesion	1.23e-06	7.34e-05	17	HAPLN1|PRPH|TNXB|TNC|CLDN5|CTNND2|ITGB4|MFGE8|EDIL3|NID2|APLP1|CD97|CDH22|NCAM1|APP|ITGA8|TEK
GO:0044057	regulation of system process	1.57e-06	8.79e-05	13	NCAM1|SNCG|UCN|SHISA9|EPAS1|TNC|SNCA|CTNND2|HOPX|SMTNL1|CPEB1|TNNI3|KLF4
GO:0060255	regulation of macromolecule metabolic process	1.57e-06	8.79e-05	42	ACHE|LRRC32|TNC|SNCA|CTNND2|PRRX2|CPEB1|TIMP3|APLP1|TAL2|GATA1|APP|WNT3|TEK|HBB-B1|UCN|KLF7|TNXB|EPAS1|KLF12|MAGI1|TCFAP2C|SOX11|HMBOX1|RUNX1T1|UBE2L6|IGF1|FOSB|MXD1|PROX1|ABCG1|HHEX|EYA2|EBF1|NOTCH4|HOPX|TGFBR3|ZFPM2|FOXC1|KLF2|KLF4|ALOX12
GO:0010038	response to metal ion	2.23e-06	0.00012	7	NCAM1|S100A16|ASS1|TNC|MT2|MT1|SLC30A3
GO:0019222	regulation of metabolic process	5.23e-06	0.000246	45	DHH|ACHE|EFNA1|LRRC32|TNC|SNCA|CTNND2|PRRX2|CPEB1|TIMP3|APLP1|GATA1|TAL2|APP|WNT3|TEK|HBB-B1|UCN|KLF7|TNXB|EPAS1|KLF12|MAGI1|TCFAP2C|SOX11|HMBOX1|RUNX1T1|UBE2L6|IGF1|FOSB|MXD1|PROX1|ABCG1|CISH|HHEX|EYA2|EBF1|NOTCH4|HOPX|TGFBR3|ZFPM2|FOXC1|KLF2|KLF4|ALOX12
GO:0044237	cellular metabolic process	5.29e-06	0.000246	69	SGPP1|EFNA1|SNCA|CPEB1|SGMS1|TTLL1|LNX1|GATA1|APP|ALAS2|HDC|WNK4|ELOVL7|TNIK|UGT8A|TCFAP2C|SOX11|NEIL2|RUNX1T1|PTPRR|FOSB|MXD1|PROX1|HHEX|EYA2|CHST8|ZFPM2|FOXC1|MST1R|ALOX12|ALPL|ACHE|ASS1|CTNND2|DUSP10|MAP4K2|TTC9|SMTNL1|APLP1|TAL2|GAD2|CYP26B1|SPNB1|TEK|ADRA2A|B3GNT2|ENTPD1|ALLC|PTPRB|KLF7|TNXB|ADARB1|EPAS1|KLF12|HMBOX1|UBE2L6|IGF1|NID2|PHYH|CYP4B1|PDE2A|EBF1|NOTCH4|GFPT2|HOPX|TGFBR3|KLF2|PON3|…
GO:0008152	metabolic process	1.08e-05	0.00049	78	SGPP1|EFNA1|SNCA|SGMS1|CPEB1|TTLL1|LNX1|GATA1|APP|ALAS2|HDC|WNK4|ELOVL7|LOXL3|DYNC1I1|TNIK|UGT8A|TCFAP2C|SOX11|NEIL2|RUNX1T1|PTPRR|SERPING1|FOSB|MXD1|PROX1|CHST1|HHEX|EYA2|CHST8|ZFPM2|FOXC1|MST1R|ALOX12|ALPL|DHH|ACHE|ASS1|CTNND2|TTC9|MAP4K2|DUSP10|SMTNL1|APLP1|TAL2|GAD2|FMO1|CYP26B1|TEK|SPNB1|ADRA2A|B3GNT2|ENTPD1|ALLC|PTPRB|KLF7|TNXB|ADARB1|EPAS1|UFSP1|KLF12|HMBOX1|NPL|UBE2L6|IGF1|NID2|PHYH|CYP4B…
GO:0051049	regulation of transport	1.21e-05	0.000535	15	SNCG|MAGI1|LRRC32|TNC|KCNB1|SNCA|IGF1|MFGE8|TRH|ABCG1|SERPINE1|ADRA2A|BIN1|KCNE3|SCN10A
GO:0090066	regulation of anatomical structure size	1.73e-05	0.000723	10	UCN|APP|SEMA3F|SPNB1|IGF1|TGFBR3|FOXC1|SGMS1|NEFL|ALOX12
GO:0048878	chemical homeostasis	1.77e-05	0.000723	14	EPAS1|UGT8A|SNCA|CLDN5|IGF1|TNNI3|ITPR3|APP|ALAS2|WNK4|ADRA2A|MT2|MT1|SLC30A3
GO:0032535	regulation of cellular component size	2.19e-05	0.000854	9	UCN|APP|SEMA3F|SPNB1|IGF1|TGFBR3|SGMS1|NEFL|ALOX12
GO:0051179	localization	3.01e-05	0.00113	40	SLC38A5|ACHE|AQP8|SNCA|MAP4K2|SLC26A10|FXYD6|HBB-Y|APLP1|APP|SLC29A4|SLC35D3|WNK4|SEMA3F|HBB-B1|SLC30A3|KCNE3|SCN10A|ALS2CL|RAMP3|MRC1|DYNC1I1|SLC2A9|UCN|LAPTM4A|NRXN2|KCNB1|COLEC12|MFGE8|ITPR3|TCN2|ABCG1|TMEM38B|KCNJ5|SLC16A3|PITPNM1|HHEX|FOXC1|BIN1|SNX10
GO:0043062	extracellular structure organization	3.57e-05	0.00125	8	ACHE|APP|TNXB|NRXN2|TNC|ITGA8|FOXC1|APLP1
GO:0070373	negative regulation of ERK1 and ERK2 cascade	3.66e-05	0.00125	3	MAGI1|IGF1|KLF4
GO:0006882	cellular zinc ion homeostasis	3.66e-05	0.00125	3	MT2|MT1|SLC30A3
GO:0044238	primary metabolic process	3.96e-05	0.00132	68	SGPP1|EFNA1|SNCA|CPEB1|SGMS1|TTLL1|LNX1|GATA1|APP|ALAS2|HDC|WNK4|ELOVL7|TNIK|UGT8A|TCFAP2C|SOX11|NEIL2|RUNX1T1|PTPRR|SERPING1|FOSB|MXD1|PROX1|CHST1|HHEX|EYA2|CHST8|ZFPM2|FOXC1|MST1R|ALOX12|DHH|ACHE|ASS1|CTNND2|DUSP10|MAP4K2|TTC9|SMTNL1|APLP1|TAL2|GAD2|CYP26B1|TEK|ADRA2A|B3GNT2|ENTPD1|PTPRB|KLF7|TNXB|ADARB1|EPAS1|KLF12|HMBOX1|NPL|UBE2L6|NID2|PHYH|QPCT|PDE2A|EBF1|NOTCH4|GFPT2|HOPX|TGFBR3|KLF2|KLF4
GO:0010035	response to inorganic substance	7.28e-05	0.00207	7	NCAM1|S100A16|ASS1|TNC|MT2|MT1|SLC30A3
GO:0042221	response to chemical stimulus	0.00011	0.00287	21	ALPL|UCN|S100A16|EPAS1|ASS1|TNC|SNCA|SMTNL1|TRH|ABCG1|CYP4B1|NCAM1|SEMA3F|MAPT|TEK|MT2|ADRA2A|MT1|SLC30A3|KLF4|ALOX12
GO:0032268	regulation of cellular protein metabolic process	0.000117	0.00297	11	UCN|APP|TNXB|MAGI1|TEK|SNCA|IGF1|HBB-B1|CPEB1|TIMP3|APLP1
GO:0060041	retina development in camera-type eye	0.000166	0.00392	4	TSPAN12|PRPH|ACHE|PROX1
GO:0010324	membrane invagination	0.000176	0.00394	8	MRC1|ACHE|APP|SNCA|MFGE8|COLEC12|BIN1|APLP1
GO:0006897	endocytosis	0.000176	0.00394	8	MRC1|ACHE|APP|SNCA|MFGE8|COLEC12|BIN1|APLP1
GO:0040008	regulation of growth	0.000214	0.00465	10	NCAM1|UCN|APP|SEMA3F|HOPX|IGF1|FOXC1|PROX1|CISH|ALOX12
GO:0090100	positive regulation of transmembrane receptor protein serine/threonine kinase signaling pathway	0.000234	0.00503	3	ITGA8|KCP|TGFBR3
GO:0031016	pancreas development	0.000277	0.00578	4	INSM1|HHEX|CLU|IGF1
GO:0009308	amine metabolic process	0.000286	0.00578	10	ACHE|GAD2|EPAS1|ASS1|SGPP1|HDC|GFPT2|SNCA|FOXC1|ALLC
GO:0007154	cell communication	0.000322	0.00634	13	DHH|ACHE|NRXN2|UGT8A|TNC|SNCA|CLDN5|ITGB4|APP|GAD2|WNT3|PNOC|SNX10
GO:0044260	cellular macromolecule metabolic process	0.000331	0.00644	49	EFNA1|CPEB1|TTLL1|LNX1|GATA1|APP|ALAS2|WNK4|TNIK|TCFAP2C|SOX11|NEIL2|PTPRR|RUNX1T1|FOSB|MXD1|PROX1|HHEX|EYA2|CHST8|FOXC1|ZFPM2|MST1R|ACHE|DUSP10|MAP4K2|TTC9|CTNND2|SMTNL1|APLP1|TAL2|TEK|ADRA2A|B3GNT2|PTPRB|KLF7|ADARB1|KLF12|EPAS1|HMBOX1|IGF1|UBE2L6|NID2|NOTCH4|EBF1|HOPX|TGFBR3|KLF2|KLF4
GO:0007416	synapse assembly	0.000338	0.0065	3	ACHE|APP|NRXN2
GO:0070365	hepatocyte differentiation	0.000351	0.00653	2	HHEX|PROX1
GO:0021794	thalamus development	0.000351	0.00653	2	NCAM1|TAL2
GO:0009058	biosynthetic process	0.000361	0.00665	38	ACHE|ASS1|SNCA|CTNND2|SGMS1|TAL2|GATA1|GAD2|ALAS2|HDC|SPNB1|ADRA2A|ELOVL7|B3GNT2|KLF7|EPAS1|KLF12|UGT8A|TCFAP2C|SOX11|HMBOX1|RUNX1T1|IGF1|FOSB|MXD1|PROX1|HHEX|EYA2|CHST8|EBF1|NOTCH4|GFPT2|HOPX|ZFPM2|FOXC1|KLF2|KLF4|ALOX12
GO:0061061	muscle structure development	0.000376	0.00685	8	APP|TNC|TGFBR3|ZFPM2|FOXC1|SMTNL1|BIN1|PROX1
GO:0040012	regulation of locomotion	0.00039	0.00696	7	EFNA1|TEK|SNCA|ROBO4|ARTN|TGFBR3|ALOX12
GO:0045104	intermediate filament cytoskeleton organization	0.000399	0.00696	3	PRPH|NEFH|NEFL
GO:0007611	learning or memory	0.000427	0.00738	6	NCAM1|UCN|APP|ITGA8|CTNND2|IGF1
GO:0006807	nitrogen compound metabolic process	0.000496	0.0084	40	ACHE|ASS1|SGPP1|SNCA|CTNND2|CPEB1|APLP1|TAL2|GATA1|GAD2|APP|ALAS2|HDC|SPNB1|ADRA2A|ENTPD1|ALLC|KLF7|ADARB1|EPAS1|KLF12|TCFAP2C|SOX11|HMBOX1|NEIL2|RUNX1T1|FOSB|MXD1|PROX1|HHEX|EYA2|PDE2A|EBF1|NOTCH4|GFPT2|HOPX|ZFPM2|FOXC1|KLF2|KLF4
GO:0043170	macromolecule metabolic process	0.000496	0.0084	53	EFNA1|CPEB1|TTLL1|LNX1|GATA1|APP|ALAS2|WNK4|TNIK|TCFAP2C|SOX11|NEIL2|PTPRR|RUNX1T1|SERPING1|FOSB|MXD1|PROX1|HHEX|EYA2|CHST8|FOXC1|ZFPM2|MST1R|DHH|ACHE|DUSP10|MAP4K2|TTC9|CTNND2|SMTNL1|APLP1|TAL2|TEK|ADRA2A|B3GNT2|PTPRB|KLF7|TNXB|ADARB1|KLF12|EPAS1|HMBOX1|UBE2L6|IGF1|NID2|QPCT|NOTCH4|EBF1|HOPX|TGFBR3|KLF2|KLF4
GO:0014706	striated muscle tissue development	0.000526	0.00864	6	APP|TNC|TGFBR3|ZFPM2|FOXC1|PROX1
GO:0007517	muscle organ development	0.000547	0.00873	7	APP|TNC|TGFBR3|ZFPM2|FOXC1|SMTNL1|PROX1
GO:0034641	cellular nitrogen compound metabolic process	0.000554	0.00873	39	ACHE|ASS1|SNCA|CTNND2|CPEB1|APLP1|TAL2|GATA1|GAD2|APP|ALAS2|HDC|SPNB1|ADRA2A|ENTPD1|ALLC|KLF7|ADARB1|EPAS1|KLF12|TCFAP2C|SOX11|HMBOX1|NEIL2|RUNX1T1|FOSB|MXD1|PROX1|HHEX|EYA2|PDE2A|EBF1|NOTCH4|GFPT2|HOPX|ZFPM2|FOXC1|KLF2|KLF4
GO:0016311	dephosphorylation	0.000566	0.00873	7	PTPRB|ALPL|EYA2|SGPP1|DUSP10|PTPRR|PON3
GO:0023057	negative regulation of signaling	0.000573	0.00873	5	RGS7BP|MAGI1|IGF1|CISH|KLF4
GO:0010648	negative regulation of cell communication	0.000608	0.00907	8	HHEX|DKK3|RGS7BP|MAGI1|IGF1|TGFBR3|CISH|KLF4
GO:0045103	intermediate filament-based process	0.000623	0.00907	3	PRPH|NEFH|NEFL
GO:0044249	cellular biosynthetic process	0.000776	0.0109	36	ASS1|SNCA|CTNND2|SGMS1|TAL2|GATA1|GAD2|ALAS2|HDC|SPNB1|ADRA2A|ELOVL7|B3GNT2|KLF7|EPAS1|KLF12|UGT8A|TCFAP2C|SOX11|HMBOX1|RUNX1T1|IGF1|FOSB|MXD1|PROX1|HHEX|EYA2|CHST8|EBF1|NOTCH4|HOPX|ZFPM2|FOXC1|KLF2|KLF4|ALOX12
GO:0010769	regulation of cell morphogenesis involved in differentiation	0.000777	0.0109	5	ACHE|EFNA1|SEMA3F|TGFBR3|NEFL
GO:0050808	synapse organization	0.000801	0.0109	4	ACHE|APP|NRXN2|TNC
GO:0001974	blood vessel remodeling	0.00081	0.0109	3	EPAS1|IGF1|FOXC1
GO:0052547	regulation of peptidase activity	0.000856	0.0109	5	APP|SERPINE1|SERPING1|CTLA2B|ALOX12
GO:0006378	mRNA polyadenylation	0.000868	0.0109	2	APP|APLP1
GO:0007263	nitric oxide mediated signal transduction	0.000868	0.0109	2	MT2|MT1
GO:0045601	regulation of endothelial cell differentiation	0.000868	0.0109	2	NOTCH4|ALOX12
GO:0023051	regulation of signaling	0.000898	0.0112	12	NCAM1|ACHE|APP|TNXB|RGS7BP|MAGI1|EFNA1|IGF1|FGD6|CISH|KLF4|ALS2CL
GO:0030005	cellular di-, tri-valent inorganic cation homeostasis	0.00104	0.0126	7	APP|ALAS2|MT2|MT1|SLC30A3|ITPR3|TNNI3
GO:0007610	behavior	0.00112	0.0132	11	NCAM1|TAL2|SNCG|UCN|APP|ITGA8|SEMA3F|SNCA|CTNND2|IGF1|TRH
GO:0065009	regulation of molecular function	0.00125	0.0143	16	TNXB|EFNA1|TNC|RUNX1T1|IGF1|SERPING1|SMTNL1|1300017J02RIK|CISH|CTLA2B|APP|SERPINE1|TGFBR3|KLF4|ALS2CL|ALOX12
GO:0007423	sensory organ development	0.00126	0.0143	8	TSPAN12|PRPH|ACHE|ITGA8|FOXC1|PRRX2|PROX1|KLF4
GO:0006793	phosphorus metabolic process	0.00127	0.0143	17	PTPRB|ALPL|TNIK|SGPP1|EFNA1|SNCA|MAP4K2|PTPRR|DUSP10|SMTNL1|APP|EYA2|WNK4|TEK|TGFBR3|MST1R|PON3
GO:0006584	catecholamine metabolic process	0.00142	0.0152	3	EPAS1|HDC|SNCA
GO:0055066	di-, tri-valent inorganic cation homeostasis	0.00145	0.0152	7	APP|ALAS2|MT2|MT1|SLC30A3|ITPR3|TNNI3
GO:0030198	extracellular matrix organization	0.00146	0.0153	5	APP|TNXB|ITGA8|FOXC1|APLP1
GO:0033002	muscle cell proliferation	0.0016	0.0165	2	TGFBR3|FOXC1
GO:0043412	macromolecule modification	0.00169	0.0172	20	PTPRB|ADARB1|TNIK|EFNA1|MAP4K2|PTPRR|DUSP10|UBE2L6|NID2|SMTNL1|TTLL1|LNX1|APP|EYA2|WNK4|TEK|HOPX|TGFBR3|B3GNT2|MST1R
GO:0007167	enzyme linked receptor protein signaling pathway	0.00173	0.0176	8	DOK4|LTBP2|EFNA1|TEK|IGF1|TGFBR3|FOXC1|MST1R
GO:0030324	lung development	0.00185	0.0182	5	HHEX|EPAS1|HOPX|IGF1|ZFPM2
GO:0050878	regulation of body fluid levels	0.00185	0.0182	5	UCN|PROCR|IL10RA|SERPING1|ENTPD1
GO:0015671	oxygen transport	0.00205	0.0189	2	HBB-B1|HBB-Y
GO:0061024	membrane organization	0.00206	0.0189	8	MRC1|ACHE|APP|SNCA|MFGE8|COLEC12|BIN1|APLP1
GO:0043687	post-translational protein modification	0.00215	0.0192	17	PTPRB|TNIK|EFNA1|MAP4K2|PTPRR|DUSP10|UBE2L6|SMTNL1|NID2|LNX1|APP|EYA2|WNK4|TEK|HOPX|TGFBR3|MST1R
GO:0007267	cell-cell signaling	0.0022	0.0195	9	DHH|ACHE|GAD2|APP|WNT3|PNOC|NRXN2|TNC|SNCA
GO:0032970	regulation of actin filament-based process	0.00246	0.0207	4	TNC|SPNB1|KANK3|PROX1
GO:0042325	regulation of phosphorylation	0.00255	0.0213	9	APP|TNXB|MAGI1|EFNA1|TEK|SNCA|HBB-B1|CISH|KLF4
GO:0030030	cell projection organization	0.00283	0.023	9	UCN|KLF7|APP|ITGA8|CLU|ITGB4|ARTN|B3GNT2|NEFL
GO:0060541	respiratory system development	0.00308	0.0244	5	HHEX|EPAS1|HOPX|IGF1|ZFPM2
GO:0015669	gas transport	0.0031	0.0244	2	HBB-B1|HBB-Y
GO:0050817	coagulation	0.00328	0.0255	4	PROCR|IL10RA|SERPING1|ENTPD1
GO:0042060	wound healing	0.0034	0.026	5	PROCR|IL10RA|SERPINE1|SERPING1|ENTPD1
GO:0048568	embryonic organ development	0.0036	0.0264	7	HHEX|EPAS1|EFNA1|ITGA8|ZFPM2|PRRX2|PROX1
GO:0030097	hemopoiesis	0.0036	0.0264	7	HHEX|ALAS2|LY6D|EPAS1|TEK|TGFBR3|HBB-B1
GO:0009064	glutamine family amino acid metabolic process	0.00387	0.0278	3	GAD2|ASS1|GFPT2
GO:0009636	response to toxic substance	0.00415	0.0296	3	MT2|MT1|SLC30A3
GO:0006576	cellular biogenic amine metabolic process	0.00426	0.03	4	ACHE|EPAS1|HDC|SNCA
GO:0035295	tube development	0.00514	0.0351	8	HHEX|EPAS1|CRLF1|NOTCH4|HOPX|IGF1|ZFPM2|FOXC1
GO:0048608	reproductive structure development	0.00525	0.0356	5	DHH|TNC|IGF1|BIK|FOXC1
GO:0010467	gene expression	0.0053	0.0356	29	DHH|CTNND2|CPEB1|APLP1|TAL2|GATA1|APP|KLF7|ADARB1|KLF12|EPAS1|TCFAP2C|SOX11|HMBOX1|RUNX1T1|SERPING1|FOSB|MXD1|PROX1|HHEX|EYA2|NOTCH4|EBF1|CHST8|HOPX|ZFPM2|FOXC1|KLF2|KLF4
GO:0043603	cellular amide metabolic process	0.0058	0.0378	2	ASS1|ALLC
GO:0040007	growth	0.0059	0.0382	6	TAL2|APP|IGF1|TGFBR3|FOXC1|SGMS1
GO:0061008	hepaticobiliary system development	0.0064	0.04	3	HHEX|TGFBR3|PROX1
GO:0030166	proteoglycan biosynthetic process	0.0066	0.0403	2	CHST8|IGF1
GO:0003158	endothelium development	0.0066	0.0403	2	NOTCH4|PROX1
GO:0006082	organic acid metabolic process	0.00727	0.0416	10	GAD2|TNXB|ASS1|HDC|CYP26B1|GFPT2|SNCA|ELOVL7|PHYH|ALOX12
GO:0007218	neuropeptide signaling pathway	0.00729	0.0416	4	CD97|UCN|PNOC|ELTD1
GO:0060048	cardiac muscle contraction	0.00744	0.0416	2	TNC|TNNI3
GO:0018917	fluorene metabolic process	0.0077	0.0416	1	CYP4B1
GO:0032878	regulation of establishment or maintenance of cell polarity	0.0077	0.0416	1	IGF1
GO:0014076	response to fluoxetine	0.0077	0.0416	1	NCAM1
GO:0055099	response to high density lipoprotein particle stimulus	0.0077	0.0416	1	ABCG1
GO:0060061	Spemann organizer formation	0.0077	0.0416	1	WNT3
GO:0006581	acetylcholine catabolic process	0.0077	0.0416	1	ACHE
GO:0050812	regulation of acyl-CoA biosynthetic process	0.0077	0.0416	1	SNCA
GO:0006470	protein dephosphorylation	0.00782	0.042	4	PTPRB|EYA2|DUSP10|PTPRR
GO:0007219	Notch signaling pathway	0.00796	0.0426	3	APP|NOTCH4|FOXC1
GO:0031018	endocrine pancreas development	0.00833	0.0439	2	INSM1|CLU
GO:0014073	response to tropane	0.00833	0.0439	2	NCAM1|SNCA
GO:0008037	cell recognition	0.00838	0.044	3	APP|MFGE8|COLEC12
GO:0023060	signal transmission	0.00868	0.0452	36	GPR182|PLXNC1|ACHE|CSF2RB2|EFNA1|TNC|CLDN5|SNCA|CD97|GAD2|APP|DIRAS2|WNT3|RASL10A|TEK|MT2|ROBO4|ADRA2A|ELTD1|NDRG2|CD200R2|RAMP3|MRC1|NRXN2|EPAS1|UGT8A|SPARCL1|COLEC12|RCAN3|ITPR3|PNOC|DOK4|PLEKHH3|PDE2A|TGFBR3|CLEC1B
GO:0048771	tissue remodeling	0.00926	0.0476	3	EPAS1|IGF1|FOXC1
GO:0007017	microtubule-based process	0.00942	0.0483	5	DYNC1I1|APP|TPPP|NEFH|NEFL

## Sheet: 112 GO terms
List of overrepresented GO terms for 112 (he1,he2) group
#GOID	Term	pvalue	corrected-pvalue	Count	Genes
GO:0009987	cellular process	4.36e-12	7.95e-09	126	CTNNAL1|ATP1B2|TLR2|IL15|HOXD1|ADORA1|FAH|CD47|UNC5A|ASPG|SPON1|PLD2|ARC|RARG|NCF4|EOMES|GPR132|THY1|PGM2|PARP14|HOXD3|RIPK3|NEU1|UNC13B|FXYD2|CAV2|RBP7|TSHZ2|ALDOC|GSDMD|ADRBK2|HSPA1A|KCNA6|ABCA1|NAGK|HOXA5|ITGB7|GSTK1|CDA|LMTK3|DYRK4|GALE|NDRG1|DNAJA4|SRGN|SEPW1|FBXO2|CCDC80|GAS7|MUC4|P2RX5|P2RX4|ITGA6|CSRNP1|FBXO32|TMOD1|KCNJ15|NUAK2|SLC15A2|BNIP3|HVCN1|SKAP2|CKB|EDNRA|FOS|NOD2|ART5|CASP7|CHST…
GO:0065007	biological regulation	7.18e-08	6.54e-05	97	CTNNAL1|LMO2|RASGEF1B|TLR2|IL15|HOXD1|ADORA1|CD47|UNC5A|TIGD3|S100A1|PLD2|ARC|RARG|PLXNB3|EOMES|GPR132|THY1|TNNT1|PARP14|HOXD3|RIPK3|UNC13B|FGD2|FXYD2|CAV2|TSHZ2|ADRBK2|HFE|HSPA1A|ABCA1|CDC42EP2|HOXA5|SRGN|SEPW1|TBC1D10C|FBXO2|CCDC80|ECM1|GAS7|S100A13|MUC4|P2RX5|P2RX4|ITGA6|CSRNP1|GRTP1|H2-T23|CD79B|KCNJ15|BNIP3|HVCN1|SKAP2|CKB|EDNRA|FOS|NOD2|CASP7|CHST11|POU4F2|NFIL3|CD200R1|ARHGEF3|ICAM1|PRKCB|…
GO:0050789	regulation of biological process	1.33e-07	8.08e-05	92	CTNNAL1|KCNJ15|LMO2|RASGEF1B|TLR2|BNIP3|HOXD1|IL15|SKAP2|HVCN1|ADORA1|EDNRA|FOS|CD47|NOD2|UNC5A|CASP7|CHST11|POU4F2|TIGD3|NFIL3|S100A1|CD200R1|PLD2|ICAM1|ARHGEF3|ARC|RARG|PLXNB3|EOMES|GPR132|PRKCB|THY1|PRKCQ|TNNT1|HOXD3|PARP14|RIPK3|ARL4D|UNC13B|KCNH3|FGD2|CAV2|FXYD2|RAB3A|TSHZ2|SERPINB1A|ADRBK2|NMB|NR3C1|ABCA1|TAC4|GPRC5B|DGKA|CDC42EP2|EZR|INPP5K|HOXA5|IL10RB|KDM3A|C2|PPAP2A|CD5|HRC|SRGN|MAF|SEP…
GO:0002376	immune system process	5.23e-07	0.000234	21	ICAM1|ENPP2|ENDOU|EOMES|TLR2|HFE|IL15|TNFSF9|TAC4|SKAP2|PRKCB|THY1|CD47|NOD2|ITGA6|FYN|CD79B|H2-T23|NDRG1|C2|CD5
GO:0051179	localization	6.52e-07	0.000234	47	CAV2|FXYD2|KCNJ15|RAB3A|RBP7|SLC15A2|SCN3B|ATP1B2|TLR2|KCNA6|NMB|ABCA1|TAC4|FXYD5|HVCN1|ADORA1|EDNRA|CD47|HOXA5|KCNK5|CHST11|CYGB|SLCO3A1|SLC1A1|SRGN|SNX20|JAKMIP1|PLD2|ARC|HBB-BH1|CACNG3|S100A13|CPT1A|PRKCB|P2RX5|P2RX4|ITGA6|DBP|FYN|SLC16A9|ABCC3|NEU1|UNC13B|KCNH3|SLC17A9|LRP4|TOB1
GO:0048518	positive regulation of biological process	7.71e-07	0.000234	37	CAV2|TLR2|BNIP3|NMB|NR3C1|IL15|ABCA1|TAC4|ADORA1|EDNRA|FOS|CD47|NOD2|HOXA5|CASP7|POU4F2|C2|CD5|MAF|PLD2|ICAM1|RARG|FLT4|TBX5|CCDC80|EOMES|S100A13|CPT1A|PRKCB|THY1|PRKCQ|ITGA6|CSRNP1|HOXD3|RIPK3|CD79B|H2-T23
GO:0050896	response to stimulus	1.03e-06	0.000269	45	RAB3A|RTN4RL1|NUAK2|SLC15A2|ENPP2|ENDOU|GSDMD|TLR2|SOBP|HFE|HSPA1A|NMB|NR3C1|ABCA1|IL15|TAC4|HVCN1|ADORA1|EDNRA|FOS|CD47|NOD2|INPP5K|RSPO1|CASP7|CYGB|SEPP1|C2|DNAJA4|CCNO|PAPSS2|PLD2|ICAM1|EOMES|TNFSF9|SOD3|CPT1A|PRKCB|ITGA6|PYGM|FYN|CMTM8|ABCC3|PLA2G7|NEU1
GO:0051049	regulation of transport	1.8e-06	0.00041	17	PLD2|KCNJ15|RAB3A|NMB|ABCA1|TAC4|HVCN1|ADORA1|CPT1A|PRKCB|THY1|EDNRA|PRKCQ|P2RX4|CD47|NOD2|SRGN
GO:0065008	regulation of biological quality	2.02e-06	0.00041	29	RAB3A|TLR2|HFE|NMB|HSPA1A|NR3C1|TAC4|ADORA1|CKB|EDNRA|NOD2|CDC42EP2|EZR|INPP5K|POU4F2|PAPSS2|HRC|SRGN|SEPW1|FLT4|GAS7|S100A13|PRKCB|P2RX5|P2RX4|PYGM|FYN|UNC13B|LRP4
GO:0002682	regulation of immune system process	3.35e-06	0.00061	14	PLD2|LMO2|TLR2|IL15|ADORA1|THY1|MUC4|PRKCB|PRKCQ|NOD2|H2-T23|CD79B|C2|CD5
GO:0016043	cellular component organization	8.96e-06	0.00102	36	RAB3A|CAV2|RTN4RL1|ALDOC|HSPA1A|NR3C1|ABCA1|CD47|NOD2|UNC5A|CASP7|POU4F2|KDM3A|HIST3H2A|SLC1A1|SRGN|TCHH|PLD2|ARC|HBB-BH1|HIST1H1C|CCDC80|EOMES|NLGN2|COL5A3|GAS7|CPT1A|PRKCB|THY1|P2RX5|P2RX4|ITGA6|NEU1|UNC13B|LRP4|TMOD1
GO:0032502	developmental process	1.06e-05	0.00114	46	CAV2|RAB3A|TSHZ2|RTN4RL1|ALDOC|SOBP|BNIP3|NR3C1|IL15|HOXD1|ADORA1|CKB|EDNRA|9030409G11RIK|FOS|INPP5K|LRG1|HOXA5|UNC5A|CASP7|CHST11|POU4F2|KDM3A|SEPP1|PAPSS2|SRGN|MAF|PLD2|ARC|RARG|DTX1|TBX5|PLXNB3|EOMES|GAS7|ECM1|THY1|P2RX4|ITGA6|CST6|FYN|HOXD3|CSRNP1|NEU1|LRP4|TMOD1
GO:0050794	regulation of cellular process	1.4e-05	0.00135	82	CTNNAL1|KCNJ15|LMO2|RASGEF1B|TLR2|BNIP3|IL15|HOXD1|SKAP2|HVCN1|ADORA1|EDNRA|FOS|CD47|NOD2|UNC5A|CASP7|CHST11|POU4F2|TIGD3|NFIL3|S100A1|CD200R1|PLD2|ICAM1|ARHGEF3|ARC|RARG|PLXNB3|EOMES|GPR132|PRKCB|THY1|PRKCQ|HOXD3|PARP14|RIPK3|ARL4D|UNC13B|KCNH3|FGD2|CAV2|FXYD2|RAB3A|TSHZ2|ADRBK2|NMB|NR3C1|GPRC5B|DGKA|CDC42EP2|EZR|INPP5K|HOXA5|IL10RB|KDM3A|PPAP2A|CD5|SRGN|MAF|SEPW1|TBC1D10C|FLT4|TBX5|FBXO2|CCDC80…
GO:0042127	regulation of cell proliferation	1.41e-05	0.00135	18	FXYD2|CAV2|RARG|FLT4|FBXO2|NMB|NR3C1|IL15|TNFSF9|SKAP2|ADORA1|S100A13|EDNRA|PRKCQ|NOD2|HOXA5|CHST11|CD5
GO:0007154	cell communication	1.5e-05	0.00137	16	PLD2|RAB3A|CAV2|NUAK2|NCF4|GSDMD|ABCA1|ADORA1|P2RX5|FOS|P2RX4|ITGA6|FYN|HOXA5|UNC13B|SNX20
GO:0032879	regulation of localization	1.79e-05	0.00138	18	PLD2|KCNJ15|RAB3A|TLR2|NMB|ABCA1|TAC4|HVCN1|ADORA1|CPT1A|PRKCB|THY1|EDNRA|PRKCQ|P2RX4|CD47|NOD2|SRGN
GO:0010646	regulation of cell communication	1.8e-05	0.00138	21	FGD2|CAV2|PLD2|ARHGEF3|RAB3A|TBC1D10C|RASGEF1B|NLGN2|NMB|RGS17|NR3C1|ADORA1|CPT1A|PRKCB|MUC4|THY1|NOD2|GRTP1|CHST11|LRP4|TOB1
GO:0048731	system development	5.19e-05	0.00287	36	CAV2|RAB3A|RTN4RL1|SOBP|NR3C1|IL15|HOXD1|CKB|EDNRA|9030409G11RIK|FOS|HOXA5|UNC5A|CASP7|CHST11|POU4F2|SEPP1|PAPSS2|SRGN|MAF|PLD2|ARC|RARG|DTX1|TBX5|EOMES|GAS7|ECM1|THY1|ITGA6|CST6|FYN|CSRNP1|HOXD3|NEU1|LRP4
GO:0006461	protein complex assembly	5.89e-05	0.00298	11	P2RX5|P2RX4|CAV2|HBB-BH1|NOD2|ALDOC|SLC1A1|GAS7|UNC13B|LRP4|CPT1A
GO:0008360	regulation of cell shape	6.11e-05	0.00301	5	CDC42EP2|EZR|FYN|GAS7|S100A13
GO:0031668	cellular response to extracellular stimulus	6.72e-05	0.00323	5	FOS|ITGA6|NUAK2|GSDMD|ABCA1
GO:0007585	respiratory gaseous exchange	7.19e-05	0.00327	4	EDNRA|RAB3A|HOXA5|CHST11
GO:0051092	positive regulation of NF-kappaB transcription factor activity	7.19e-05	0.00327	4	PRKCQ|ICAM1|NOD2|TLR2
GO:0008152	metabolic process	7.94e-05	0.00345	80	NUAK2|ATP1B2|HOXD1|ADORA1|CKB|FAH|FOS|ART5|HPSE|CASP7|CHST11|ASPG|POU4F2|CYGB|SEPP1|CPA1|NFIL3|CCNO|SQRDL|PLD2|ARC|CAMK1G|RARG|EOMES|PRKCB|EML2|PGM2|PRKCQ|MAP3K15|PARP14|HOXD3|PLA2G7|RIPK3|NEU1|FXYD2|TSHZ2|RBP7|FKBP7|ENPP2|ALDOC|HFE|ADRBK2|HSPA1A|NR3C1|ABCA1|NAGK|HSCB|DGKA|GALNT10|INPP5K|HOXA5|GSTK1|DYRK4|LMTK3|CDA|KDM3A|GALE|C2|PPAP2A|DNAJA4|PAPSS2|SRGN|MAF|SEPW1|ALPK1|ACY3|FLT4|TBX5|FBXO2|SOD3|…
GO:0031589	cell-substrate adhesion	0.000136	0.0055	5	ITGA6|ITGB7|COL5A3|MUC4|THY1
GO:0009605	response to external stimulus	0.000169	0.00619	11	FOS|ITGA6|NUAK2|FYN|ENPP2|GSDMD|TLR2|CMTM8|NEU1|ABCA1|ADORA1
GO:0006915	apoptotic process	0.000189	0.00674	13	DRAM2|NAIP2|NUAK2|UNC5A|CASP7|CSRNP1|ALDOC|RIPK3|BNIP3|XAF1|GRAMD4|SRGN|PRKCB
GO:0032661	regulation of interleukin-18 production	0.000208	0.00713	2	NOD2|TLR2
GO:0060534	trachea cartilage development	0.000208	0.00713	2	RARG|HOXA5
GO:0010648	negative regulation of cell communication	0.000215	0.00713	9	PLD2|NOD2|CHST11|RGS17|NR3C1|ADORA1|LRP4|TOB1|THY1
GO:0044237	cellular metabolic process	0.000311	0.00929	67	NUAK2|ATP1B2|HOXD1|ADORA1|CKB|FAH|FOS|ART5|CHST11|ASPG|POU4F2|SEPP1|NFIL3|CCNO|PLD2|ARC|CAMK1G|RARG|EOMES|PRKCB|PGM2|PRKCQ|MAP3K15|PARP14|HOXD3|RIPK3|FXYD2|RBP7|TSHZ2|FKBP7|ALDOC|ADRBK2|HSPA1A|NR3C1|ABCA1|NAGK|HSCB|DGKA|GALNT10|INPP5K|HOXA5|GSTK1|CDA|LMTK3|DYRK4|KDM3A|GALE|C2|PPAP2A|DNAJA4|PAPSS2|MAF|ALPK1|FLT4|TBX5|FBXO2|SOD3|CPT1A|P2RX4|PYGM|DBP|FYN|CSRNP1|ABCC3|FBXO32|HPGD|LRP4
GO:0050793	regulation of developmental process	0.000347	0.0101	17	MAF|RARG|LMO2|EOMES|IL15|ECM1|GAS7|S100A13|THY1|P2RX5|CDC42EP2|EZR|HOXA5|FYN|HOXD3|POU4F2|TOB1
GO:0001775	cell activation	0.000354	0.0101	9	NOD2|FYN|TLR2|EOMES|NDRG1|IL15|TAC4|SKAP2|PRKCB
GO:0002831	regulation of response to biotic stimulus	0.00036	0.0101	3	NOD2|IL15|MUC4
GO:0050801	ion homeostasis	0.000386	0.0105	11	P2RX5|EDNRA|P2RX4|PYGM|FYN|HFE|NMB|ADORA1|HRC|PRKCB|CKB
GO:0006796	phosphate-containing compound metabolic process	0.000475	0.0117	19	ALPK1|CAMK1G|NUAK2|FLT4|ADRBK2|NAGK|ADORA1|PRKCB|CKB|DGKA|PRKCQ|MAP3K15|INPP5K|FYN|RIPK3|LMTK3|DYRK4|PPAP2A|PAPSS2
GO:0006793	phosphorus metabolic process	0.000475	0.0117	19	ALPK1|CAMK1G|NUAK2|FLT4|ADRBK2|NAGK|ADORA1|PRKCB|CKB|DGKA|PRKCQ|MAP3K15|INPP5K|FYN|RIPK3|LMTK3|DYRK4|PPAP2A|PAPSS2
GO:0090047	positive regulation of transcription regulator activity	0.000497	0.0119	4	PRKCQ|ICAM1|NOD2|TLR2
GO:0008219	cell death	0.000519	0.0123	13	DRAM2|NAIP2|NUAK2|UNC5A|CASP7|CSRNP1|ALDOC|RIPK3|BNIP3|XAF1|GRAMD4|SRGN|PRKCB
GO:0016265	death	0.000629	0.0142	13	DRAM2|NAIP2|NUAK2|UNC5A|CASP7|CSRNP1|ALDOC|RIPK3|BNIP3|XAF1|GRAMD4|SRGN|PRKCB
GO:0002274	myeloid leukocyte activation	0.000641	0.0142	4	NOD2|TLR2|NDRG1|TAC4
GO:0051239	regulation of multicellular organismal process	0.000751	0.0161	20	MAF|RAB3A|RARG|LMO2|TLR2|NLGN2|IL15|TAC4|ADORA1|ECM1|THY1|P2RX5|PRKCQ|NOD2|TNNT1|HOXA5|HOXD3|HRC|SRGN|TOB1
GO:0015893	drug transport	0.000903	0.0187	3	SLC15A2|TLR2|ABCC3
GO:0044238	primary metabolic process	0.00093	0.0188	67	NUAK2|ATP1B2|HOXD1|ADORA1|CKB|FAH|FOS|ART5|CASP7|CHST11|ASPG|POU4F2|CPA1|NFIL3|CCNO|PLD2|ARC|CAMK1G|RARG|EOMES|PRKCB|EML2|PGM2|PRKCQ|MAP3K15|PARP14|HOXD3|PLA2G7|RIPK3|FXYD2|RBP7|TSHZ2|FKBP7|ENPP2|ALDOC|ADRBK2|HSPA1A|NR3C1|ABCA1|NAGK|HSCB|GALNT10|HOXA5|GSTK1|CDA|LMTK3|DYRK4|KDM3A|GALE|C2|PPAP2A|DNAJA4|SRGN|MAF|ALPK1|FLT4|TBX5|FBXO2|CPT1A|PYGM|DBP|FYN|CSRNP1|ABCC3|FBXO32|HPGD|LRP4
GO:0080134	regulation of response to stress	0.00109	0.0209	8	P2RX5|EDNRA|CD47|NOD2|TLR2|IL15|C2|ADORA1
GO:0055085	transmembrane transport	0.00121	0.023	15	KCNJ15|FXYD2|ATP1B2|SLC15A2|KCNA6|ABCA1|HVCN1|P2RX5|P2RX4|SLC16A9|ABCC3|SLCO3A1|SLC1A1|KCNH3|SLC17A9
GO:0010324	membrane invagination	0.00157	0.0282	7	CAV2|RAB3A|PLD2|CD47|ARC|ABCA1|LRP4
GO:0006897	endocytosis	0.00157	0.0282	7	CAV2|RAB3A|PLD2|CD47|ARC|ABCA1|LRP4
GO:0009056	catabolic process	0.00178	0.0282	16	FXYD2|PLD2|ATP1B2|ENPP2|ALDOC|FBXO2|ABCA1|ADORA1|FAH|PRKCQ|PYGM|ASPG|PLA2G7|ABCC3|CDA|C2
GO:0003016	respiratory system process	0.00188	0.0282	2	RAB3A|HOXA5
GO:0071715	icosanoid transport	0.00188	0.0282	2	NMB|SLCO3A1
GO:0050873	brown fat cell differentiation	0.00198	0.0294	3	ITGA6|LRG1|BNIP3
GO:0042221	response to chemical stimulus	0.00207	0.0299	19	PLD2|ENPP2|SLC15A2|TLR2|HSPA1A|NR3C1|ABCA1|HVCN1|SOD3|PRKCB|EDNRA|FOS|NOD2|INPP5K|PYGM|FYN|ABCC3|CMTM8|CYGB
GO:0015671	oxygen transport	0.00241	0.0315	2	HBB-BH1|CYGB
GO:0002282	microglial cell activation involved in immune response	0.00241	0.0315	2	NOD2|TLR2
GO:0090046	regulation of transcription regulator activity	0.00242	0.0315	4	PRKCQ|ICAM1|NOD2|TLR2
GO:0001666	response to hypoxia	0.00242	0.0315	4	EDNRA|PLD2|PYGM|SOD3
GO:0051090	regulation of sequence-specific DNA binding transcription factor activity	0.00242	0.0315	4	PRKCQ|ICAM1|NOD2|TLR2
GO:0048519	negative regulation of biological process	0.0025	0.0321	25	CAV2|LMO2|TLR2|NMB|IL15|NR3C1|SKAP2|ADORA1|EDNRA|NOD2|INPP5K|CHST11|POU4F2|C2|S100A1|SRGN|PLD2|RARG|FBXO2|DBC1|RGS17|THY1|MUC4|LRP4|TOB1
GO:0042493	response to drug	0.00296	0.0364	5	FOS|SLC15A2|TLR2|ABCC3|PRKCB
GO:0006857	oligopeptide transport	0.003	0.0364	2	SLC15A2|SLCO3A1
GO:0009887	organ morphogenesis	0.00319	0.038	13	EDNRA|RARG|ITGA6|HOXA5|HOXD3|TBX5|CSRNP1|CHST11|EOMES|SOBP|NR3C1|LRP4|THY1
GO:0043900	regulation of multi-organism process	0.00336	0.039	3	NOD2|TLR2|IL15
GO:0071436	sodium ion export	0.00363	0.0395	3	FXYD2|ATP1B2|SLC1A1
GO:0015669	gas transport	0.00364	0.0395	2	HBB-BH1|CYGB
GO:0009894	regulation of catabolic process	0.00374	0.0403	6	TBC1D10C|GRTP1|SERPINB1A|ADORA1|CPT1A|THY1
GO:0006066	alcohol metabolic process	0.00414	0.0444	9	PGM2|PYGM|ALDOC|GALE|ABCA1|PPAP2A|NAGK|CPT1A|CKB
GO:0030154	cell differentiation	0.00434	0.0454	25	MAF|CAV2|PLD2|RAB3A|RTN4RL1|DTX1|EOMES|BNIP3|IL15|GAS7|THY1|EDNRA|9030409G11RIK|ITGA6|LRG1|HOXA5|UNC5A|FYN|HOXD3|CHST11|POU4F2|KDM3A|NEU1|LRP4|TMOD1
GO:0001501	skeletal system development	0.00449	0.0462	8	RARG|HOXA5|HOXD3|CSRNP1|CHST11|HOXD1|PAPSS2|ECM1
GO:0016050	vesicle organization	0.00454	0.0462	3	CAV2|RAB3A|SRGN
GO:0009966	regulation of signal transduction	0.00486	0.0485	11	FGD2|ARHGEF3|PLD2|NOD2|TBC1D10C|GRTP1|RASGEF1B|RGS17|ADORA1|PRKCB|MUC4
GO:0043687	post-translational protein modification	0.00495	0.049	17	PRKCQ|ALPK1|CAMK1G|MAP3K15|ART5|NUAK2|FYN|FLT4|FBXO2|RIPK3|DYRK4|LMTK3|ADRBK2|FBXO32|PPAP2A|ADORA1|PRKCB

## Sheet: 122 GO terms
List of overrepresented GO terms for 122 (he1) group
GOID	Term	pvalue	corrected-pvalue	Count	Genes
GO:0009987	cellular process	2.99e-15	5.08e-12	142	APOBEC2|TSPO|KCNC4|RNASEL|SLC22A18|ADCY7|IL16|LMO3|LMO7|LPAR1|TLR7|GSTM1|MAP3K6|SLC2A4|ANK2|ELOVL2|MLKL|TMEM14C|PHOX2A|SATB1|NCF2|STMN3|PIK3CD|ZFP467|HAL|GSTT2|SCYL3|PTPRN|CDO1|PPDPF|RSPH9|RNF130|SLC37A1|HOXD4|LBX2|ABCA7|CLCN2|MYL2|SSH3|CYTL1|ACP5|KRT20|OAS2|ATP6V0B|LGALS3BP|CEPT1|CSAD|MSLN|JUND|CASZ1|ZAP70|SLC30A2|ERO1L|THAP11|TCF23|NR1H3|BLNK|MDFI|KLF5|ADSSL1|ABCB9|ESRRA|TRPC3|LGALS3|FOXA1|SMAD…
GO:0008152	metabolic process	4.82e-09	4.1e-06	100	APOBEC2|RNASEL|TSPO|ADCY7|IL16|LMO3|LPAR1|GSTM6|GSTM1|MAP3K6|GSTM2|ELOVL2|MLKL|NQO1|TMEM14C|PLD3|PHOX2A|SATB1|NCF2|PIK3CD|ZFP467|HAL|GSTT2|SCYL3|PTPRN|CDO1|SLC37A1|HOXD4|OAS1A|LBX2|HSD17B11|SSH3|CYTL1|ACP5|OAS2|ATP6V0B|CEPT1|CSAD|JUND|CASZ1|ZAP70|ERO1L|FAHD2A|THAP11|NR1H3|KLF5|MDFI|ESRRA|ADSSL1|FOXA1|SMAD4|EPHX1|TRIM63|ZFP770|PHF6|AEBP1|MYO7A|CYP2S1|DICER1|UCHL1|HR|PINK1|PRDX1|MAN2B2|USP11|MGLL|G…
GO:0006790	sulfur compound metabolic process	2.9e-08	1.64e-05	10	GSTM1|CSAD|TXNRD3|CYTL1|GAMT|GSTT2|DCN|CDO1|SOD1|MGST1
GO:0050789	regulation of biological process	5.35e-07	0.000227	96	PRX|KCNH1|AEBP1|TSPO|IL16|ADCY7|LMO3|DICER1|MYBPC3|HR|PINK1|LPAR1|PRDX1|TLR7|VILL|S1PR2|HMHA1|PTGIR|ANK2|NQO1|CD200R4|PHOX2A|PTGER1|SATB1|STMN3|NCF2|LIMK1|PIK3CD|CST3|ZFP467|ALK|PTPRN|ARHGEF10|DOK1|NCOA3|HOXD4|RAB17|TXNRD3|WFDC1|AVEN|PPM1L|TMSB4X|OAS1A|LBX2|GPR146|RALGPS2|IL1R1|CLCN2|CYTL1|TRIB3|ACP5|KRT20|TRIB2|ESPN|LGALS3BP|STAT4|RASGRP2|JUND|ZAP70|CASZ1|TCEA1|THAP11|RASA4|CAR2|APBA1|NR1H3|TCF2…
GO:0065007	biological regulation	7.25e-07	0.000246	100	TSPO|ADCY7|IL16|LMO3|LPAR1|TLR7|S1PR2|HMHA1|PTGIR|SLC2A4|ANK2|NQO1|PHOX2A|SATB1|NCF2|STMN3|PIK3CD|ZFP467|CST3|PTPRN|RAB17|HOXD4|WFDC1|OAS1A|LBX2|GPR146|IL1R1|RALGPS2|CLCN2|CYTL1|ACP5|KRT20|LGALS3BP|JUND|CASZ1|ZAP70|THAP11|TCF23|NR1H3|KLF5|MDFI|ESRRA|NPB|FOXA1|SMAD4|SYNE1|ZFP770|TBXA2R|SASH3|PHF6|KCNH1|PRX|AEBP1|MYBPC3|DICER1|HR|PINK1|PRDX1|VILL|SV2A|CD200R4|PTGER1|LIMK1|ALK|ARHGEF10|DOK1|NCOA3|TX…
GO:0044237	cellular metabolic process	1.79e-06	0.000509	80	APOBEC2|AEBP1|RNASEL|ADCY7|IL16|LMO3|MYO7A|UCHL1|DICER1|HR|PINK1|LPAR1|PRDX1|GSTM1|MAP3K6|MAN2B2|ELOVL2|USP11|MLKL|TMEM14C|NAPRT1|PHOX2A|SATB1|NCF2|LIMK1|PIK3CD|ZFP467|HAL|GSTT2|SCYL3|ALK|PTPRN|CDO1|NCOA3|SLC37A1|HOXD4|TXNRD3|PPM1L|LBX2|SSH3|CYTL1|TRIB3|ACP5|DCN|OAS2|TRIB2|ATP6V0B|CEPT1|STAT4|CSAD|JUND|ZAP70|CASZ1|TCEA1|ERO1L|THAP11|RBM25|CAR2|NR1H3|MDFI|KLF5|MSH6|ADSSL1|ESRRA|TBXAS1|FOXA1|LRRN3|…
GO:0044238	primary metabolic process	2.25e-06	0.000546	82	APOBEC2|AEBP1|TSPO|RNASEL|ADCY7|IL16|LMO3|MYO7A|UCHL1|DICER1|HR|PINK1|LPAR1|GSTM1|MAP3K6|MAN2B2|ELOVL2|USP11|MLKL|NAPRT1|PHOX2A|PLD3|SATB1|NCF2|LIMK1|PIK3CD|HAL|ZFP467|CPXM2|MMP17|GSTT2|SCYL3|ALK|CDO1|PTPRN|NCOA3|SLC37A1|HOXD4|TXNRD3|PPM1L|ADAM12|LBX2|HSD17B11|ECEL1|SSH3|TRIB3|DCN|OAS2|TRIB2|ATP6V0B|CEPT1|STAT4|CSAD|JUND|ZAP70|CASZ1|TCEA1|ERO1L|THAP11|RBM25|NR1H3|MDFI|KLF5|MSH6|KLK8|ADSSL1|ESRRA|…
GO:0050794	regulation of cellular process	2.94e-06	0.000546	90	PRX|KCNH1|AEBP1|TSPO|IL16|ADCY7|LMO3|DICER1|HR|PINK1|LPAR1|PRDX1|TLR7|VILL|S1PR2|HMHA1|PTGIR|ANK2|NQO1|CD200R4|PHOX2A|PTGER1|SATB1|STMN3|NCF2|LIMK1|PIK3CD|CST3|ZFP467|ALK|PTPRN|ARHGEF10|DOK1|NCOA3|HOXD4|RAB17|TXNRD3|WFDC1|AVEN|PPM1L|TMSB4X|LBX2|GPR146|RALGPS2|IL1R1|CLCN2|CYTL1|TRIB3|ACP5|KRT20|TRIB2|ESPN|LGALS3BP|STAT4|RASGRP2|JUND|ZAP70|CASZ1|TCEA1|THAP11|RASA4|CAR2|NR1H3|TCF23|TBC1D2|MDFI|KLF5|…
GO:0055085	transmembrane transport	3.14e-06	0.000546	21	KCNH1|SLC16A13|ABCB9|KCNC4|CLCN2|TRPC3|SLC22A18|SLC12A5|SLC24A5|ATP6V0B|KCNN4|SLC1A5|SLC6A9|SLC2A4|UCP2|MFSD7C|KCNN3|SLC37A1|SLC30A2|SV2A|SERP2
GO:0048869	cellular developmental process	3.21e-06	0.000546	36	NKD1|TSPO|CLCN2|MYL2|MYO7A|UCHL1|DICER1|MYBPC3|CYTL1|LPAR1|SLC2A4|JUND|ZAP70|SEMA3B|TCEA1|ERO1L|TCF23|1700019N12RIK|MDFI|PHOX2A|SATB1|KLK8|LGALS3|STMN3|LIMK1|HCLS1|FOXA1|SMAD4|LMX1A|SOD1|PPDPF|RSPH9|SYNE1|IRF8|TXNRD3|TMEM176B
GO:0032502	developmental process	4.05e-06	0.000625	50	PRX|TSPO|MYO7A|MYBPC3|DICER1|UCHL1|LPAR1|SLC2A4|SEMA3B|PHOX2A|1700019N12RIK|SATB1|STMN3|LIMK1|CDO1|PPDPF|RSPH9|NCOA3|HOXD4|TXNRD3|NKD1|CLCN2|MYL2|CYTL1|ACP5|JUND|ZAP70|TCEA1|ERO1L|APBA1|CAR2|TCF23|KLF5|MDFI|MSH6|KLK8|ESRRA|LGALS3|HCLS1|FOXA1|SMAD4|LMX1A|MUSTN1|SOD1|PCDH18|SYNE1|IRF8|MYO15|GAMT|TMEM176B
GO:0030154	cell differentiation	4.78e-06	0.000626	35	NKD1|TSPO|CLCN2|MYL2|MYO7A|UCHL1|DICER1|MYBPC3|CYTL1|LPAR1|SLC2A4|JUND|ZAP70|SEMA3B|TCEA1|ERO1L|TCF23|1700019N12RIK|MDFI|PHOX2A|SATB1|KLK8|LGALS3|STMN3|LIMK1|HCLS1|FOXA1|SMAD4|LMX1A|SOD1|PPDPF|SYNE1|IRF8|TXNRD3|TMEM176B
GO:0006749	glutathione metabolic process	6.92e-06	0.000841	5	GSTM1|TXNRD3|GSTT2|SOD1|MGST1
GO:0006796	phosphate-containing compound metabolic process	2.29e-05	0.00229	23	MDFI|RNASEL|LIMK1|SSH3|PIK3CD|LRRN3|TRIB3|PINK1|ACP5|LPAR1|SCYL3|ALK|PTPRN|SOD1|TRIB2|ATP6V0B|KHK|MAP3K6|STAT4|SLC37A1|ZAP70|PPM1L|MLKL
GO:0006793	phosphorus metabolic process	2.29e-05	0.00229	23	MDFI|RNASEL|LIMK1|SSH3|PIK3CD|LRRN3|TRIB3|PINK1|ACP5|LPAR1|SCYL3|ALK|PTPRN|SOD1|TRIB2|ATP6V0B|KHK|MAP3K6|STAT4|SLC37A1|ZAP70|PPM1L|MLKL
GO:0065008	regulation of biological quality	2.63e-05	0.00248	28	PRX|MYBPC3|ACP5|LPAR1|TLR7|PRDX1|VILL|SLC2A4|SYN2|TCEA1|SV2A|NR1H3|KLK8|TBXAS1|NCF2|LIMK1|HCLS1|SLC12A5|PIK3CD|FOXA1|SOD1|AGTRAP|KCNN4|CAPG|TBXA2R|TXNRD3|TMSB4X|SASH3
GO:0051171	regulation of nitrogen compound metabolic process	3.19e-05	0.00269	40	PRX|KCNH1|AEBP1|TSPO|ADCY7|IL16|LMO3|HR|CYTL1|TRIB3|ACP5|TRIB2|STAT4|JUND|CASZ1|TCEA1|THAP11|NR1H3|TCF23|TBC1D2|MDFI|KLF5|PHOX2A|MSH6|SATB1|ESRRA|NPB|LRRN4|STMN3|FOXA1|SMAD4|ZFP467|CST3|LMX1A|NCOA3|ZFP770|IRF8|HOXD4|LBX2|PHF6
GO:0060047	heart contraction	3.48e-05	0.00269	4	MYL2|ANK2|MYBPC3|SOD1
GO:0045595	regulation of cell differentiation	4.32e-05	0.00308	16	KLK8|ESRRA|TSPO|LIMK1|FOXA1|DICER1|SMAD4|TRIB3|LPAR1|LMX1A|TRIB2|SYNE1|JUND|ZAP70|SASH3|CAR2
GO:0051098	regulation of binding	4.34e-05	0.00308	7	MDFI|NCOA3|HR|CYTL1|SMAD4|TRIB3|TRIB2
GO:0051239	regulation of multicellular organismal process	4.82e-05	0.00328	24	PHOX2A|KLK8|TSPO|ESRRA|TBXAS1|LIMK1|FOXA1|MYBPC3|SMAD4|PINK1|ACP5|LMX1A|LPAR1|SOD1|TLR7|SYNE1|IRF8|JUND|TBXA2R|ZAP70|GAMT|SASH3|CAR2|NR1H3
GO:0000303	response to superoxide	5.91e-05	0.00372	3	UCP2|SOD1|PRDX1
GO:0003012	muscle system process	6.68e-05	0.00392	6	ANK2|JSRP1|MYOM2|MYBPC3|TRIM63|SOD1
GO:0007010	cytoskeleton organization	8.39e-05	0.00408	11	MYL2|STMN3|MYBPC3|TMSB4X|KRT20|SOD1|WAS|GABARAP|VILL|RSPH9|ESPN
GO:0043687	post-translational protein modification	0.000136	0.00595	22	MDFI|SATB1|RNASEL|LIMK1|SSH3|LRRN3|TRIB3|PINK1|DCN|LPAR1|SCYL3|ALK|TRIM63|PTPRN|SOD1|TRIB2|MAP3K6|STAT4|ZAP70|PPM1L|MLKL|ERO1L
GO:0019222	regulation of metabolic process	0.000157	0.0065	46	PRX|KCNH1|AEBP1|TSPO|IL16|ADCY7|LMO3|DICER1|HR|CYTL1|TRIB3|ACP5|LPAR1|TRIB2|STAT4|JUND|CASZ1|TCEA1|THAP11|APBA1|NR1H3|TCF23|TBC1D2|MDFI|KLF5|PHOX2A|MSH6|SATB1|ESRRA|NPB|STMN3|LRRN4|HCLS1|FOXA1|LRRN3|CST3|ZFP467|SMAD4|LMX1A|SOD1|NCOA3|ZFP770|IRF8|HOXD4|LBX2|PHF6
GO:0048518	positive regulation of biological process	0.000162	0.00656	33	TSPO|ADCY7|IL16|CYTL1|TRIB3|PINK1|ACP5|LPAR1|PRDX1|TLR7|TRIB2|JUND|ZAP70|TCEA1|NQO1|CAR2|NR1H3|KLF5|MSH6|ESRRA|TBXAS1|NCF2|LIMK1|HCLS1|FOXA1|SMAD4|CST3|KCNN4|SYNE1|NCOA3|IRF8|TBXA2R|SASH3
GO:0048519	negative regulation of biological process	0.000176	0.00697	30	PRX|TSPO|AEBP1|DICER1|HR|TRIB3|ACP5|LPAR1|TRIB2|VILL|ESPN|NR1H3|MDFI|MSH6|SATB1|KLK8|LRRN4|STMN3|FOXA1|BIRC7|SMAD4|CST3|LMX1A|SOD1|IRF8|CAPG|AVEN|WFDC1|TMSB4X|OAS1A
GO:0051179	localization	0.000266	0.00952	42	SLC16A13|KCNH1|ABCA7|TSPO|KCNC4|CLCN2|SLC22A18|IL16|MYO7A|UCHL1|SEC14L4|ATP6V0B|SLC1A5|ANK2|SLC2A4|MFSD7C|SYN2|SLC30A2|SV2A|ERO1L|MCOLN2|CAR2|APBA1|LAPTM4B|ABCB9|TRPC3|SLC12A5|LRRN3|SLC24A5|WAS|GABARAP|KCNN4|SLC6A9|SYNE1|UCP2|KCNN3|SLC37A1|IRF8|RAB17|TXNRD3|TMSB4X|SERP2
GO:0006936	muscle contraction	0.000333	0.0116	5	ANK2|JSRP1|MYOM2|MYBPC3|TRIM63
GO:0006801	superoxide metabolic process	0.000454	0.0143	3	NCF2|SOD1|PRDX1
GO:0048522	positive regulation of cellular process	0.000455	0.0143	29	TSPO|ADCY7|CYTL1|TRIB3|ACP5|PINK1|LPAR1|PRDX1|TRIB2|JUND|ZAP70|TCEA1|NQO1|CAR2|NR1H3|KLF5|MSH6|ESRRA|NCF2|LIMK1|HCLS1|FOXA1|SMAD4|CST3|KCNN4|SYNE1|NCOA3|IRF8|SASH3
GO:0006979	response to oxidative stress	0.00046	0.0143	6	UCP2|CST3|GPX7|NQO1|SOD1|PRDX1
GO:0051351	positive regulation of ligase activity	0.000484	0.0144	2	TRIB3|TRIB2
GO:0003013	circulatory system process	0.000507	0.0146	7	MYL2|ANK2|NCF2|MYBPC3|TBXA2R|SOD1|AGTRAP
GO:0048872	homeostasis of number of cells	0.000532	0.0151	6	HCLS1|PIK3CD|TCEA1|SOD1|PRDX1|SASH3
GO:0051129	negative regulation of cellular component organization	0.000612	0.0167	6	KLK8|CAPG|TMSB4X|LPAR1|VILL|ESPN
GO:0051186	cofactor metabolic process	0.000628	0.0167	8	GSTM1|NCF2|TXNRD3|GSTT2|SOD1|TMEM14C|MGST1|NAPRT1
GO:0002376	immune system process	0.000704	0.0181	16	MSH6|SATB1|IL1R1|IL16|HCLS1|PIK3CD|SOD1|PRDX1|WAS|TLR7|MARCO|IRF8|ZAP70|TCEA1|OAS1A|BLNK
GO:0050896	response to stimulus	0.000739	0.0188	39	IL1R1|TSPO|RNASEL|SLC22A18|IL16|UCHL1|DICER1|TRIB3|ACP5|KRT20|PRDX1|TLR7|ESPN|S1PR2|MARCO|SERPINA1C|ZAP70|ERO1L|GPX7|NQO1|APBA1|MDFI|MSH6|SATB1|KLK8|NCF2|HCLS1|SLC24A5|CST3|EPHX1|MUSTN1|SOD1|CDO1|KHK|UCP2|IRF8|MYO15|OAS1A|MGST1
GO:0080010	regulation of oxygen and reactive oxygen species metabolic process	0.000802	0.0195	2	TSPO|ACP5
GO:0032501	multicellular organismal process	0.000867	0.0205	61	PRX|TSPO|MYO7A|UCHL1|MYBPC3|DICER1|LPAR1|JSRP1|ANK2|SEMA3B|SV2A|1700019N12RIK|PHOX2A|COCH|SATB1|NCF2|STMN3|LIMK1|CDO1|PPDPF|NCOA3|HOXD4|TXNRD3|NKD1|CLCN2|MYL2|CYTL1|CETN2|ACP5|ESPN|MYOM2|SYN2|JUND|ZAP70|TCEA1|APBA1|CAR2|TCF23|KLF5|MDFI|MSH6|KLK8|ESRRA|LGALS3|HCLS1|SLC12A5|FOXA1|SMAD4|LMX1A|MUSTN1|SOD1|TRIM63|PCDH18|AGTRAP|KCNN4|SYNE1|IRF8|MYO15|TBXA2R|GAMT|SASH3
GO:0044260	cellular macromolecule metabolic process	0.000881	0.0205	54	APOBEC2|RNASEL|AEBP1|IL16|LMO3|DICER1|UCHL1|HR|PINK1|LPAR1|MAP3K6|USP11|MLKL|PHOX2A|SATB1|LIMK1|ZFP467|SCYL3|PTPRN|ALK|NCOA3|HOXD4|PPM1L|LBX2|SSH3|CYTL1|TRIB3|DCN|OAS2|TRIB2|STAT4|JUND|CASZ1|ZAP70|TCEA1|ERO1L|THAP11|RBM25|NR1H3|KLF5|MDFI|MSH6|ESRRA|LRRN3|FOXA1|SMAD4|LMX1A|SOD1|TRIM63|MANBA|ZFP770|PYGL|IRF8|PHF6
GO:0051101	regulation of DNA binding	0.000955	0.0217	5	MDFI|NCOA3|HR|CYTL1|TRIB2
GO:0042221	response to chemical stimulus	0.000959	0.0217	21	SLC22A18|NCF2|IL16|HCLS1|DICER1|CST3|TRIB3|EPHX1|ACP5|CDO1|SOD1|PRDX1|TLR7|KHK|UCP2|IRF8|SERPINA1C|ERO1L|GPX7|NQO1|MGST1
GO:0006732	coenzyme metabolic process	0.000977	0.0219	7	GSTM1|NCF2|TXNRD3|GSTT2|SOD1|MGST1|NAPRT1
GO:0043170	macromolecule metabolic process	0.00106	0.0227	59	APOBEC2|RNASEL|AEBP1|IL16|LMO3|DICER1|UCHL1|HR|PINK1|LPAR1|MAP3K6|USP11|MLKL|PHOX2A|SATB1|LIMK1|ZFP467|MMP17|CPXM2|SCYL3|ALK|PTPRN|NCOA3|HOXD4|PPM1L|ADAM12|LBX2|ECEL1|SSH3|CYTL1|TRIB3|DCN|OAS2|TRIB2|STAT4|JUND|CASZ1|ZAP70|TCEA1|ERO1L|THAP11|RBM25|NR1H3|KLF5|MDFI|MSH6|KLK8|ESRRA|LRRN3|FOXA1|SMAD4|LMX1A|SOD1|TRIM63|MANBA|ZFP770|PYGL|IRF8|PHF6
GO:0043412	macromolecule modification	0.00106	0.0227	23	MDFI|APOBEC2|SATB1|RNASEL|LIMK1|SSH3|LRRN3|TRIB3|PINK1|DCN|LPAR1|SCYL3|ALK|TRIM63|PTPRN|SOD1|TRIB2|MAP3K6|STAT4|ZAP70|PPM1L|MLKL|ERO1L
GO:0007605	sensory perception of sound	0.00112	0.0227	5	COCH|MYO7A|MYO15|SOD1|ESPN
GO:0006807	nitrogen compound metabolic process	0.00113	0.0227	44	APOBEC2|AEBP1|RNASEL|ADCY7|IL16|LMO3|MYO7A|DICER1|HR|TRIB3|DCN|OAS2|ATP6V0B|STAT4|CSAD|JUND|CASZ1|TCEA1|THAP11|TMEM14C|RBM25|NR1H3|NAPRT1|KLF5|PHOX2A|MSH6|SATB1|ADSSL1|ESRRA|NCF2|FOXA1|HAL|SMAD4|ZFP467|LMX1A|CDO1|SOD1|NCOA3|ZFP770|IRF8|HOXD4|GAMT|LBX2|PHF6
GO:0051172	negative regulation of nitrogen compound metabolic process	0.0012	0.0227	12	PRX|MDFI|MSH6|SATB1|AEBP1|TSPO|LRRN4|FOXA1|HR|TRIB3|ACP5|NR1H3
GO:0044281	small molecule metabolic process	0.00133	0.0246	24	SATB1|ADSSL1|TBXAS1|ADCY7|NCF2|MYO7A|HAL|GSTT2|CDO1|SOD1|ATP6V0B|GSTM1|KHK|MAN2B2|CSAD|PYGL|SLC37A1|ELOVL2|TXNRD3|GAMT|MGST1|CAR2|NR1H3|NAPRT1
GO:0000165	MAPK cascade	0.00147	0.0264	6	MDFI|DOK1|LRRN3|PPM1L|LPAR1|SOD1
GO:0045019	negative regulation of nitric oxide biosynthetic process	0.00166	0.028	2	TSPO|ACP5
GO:0051340	regulation of ligase activity	0.00166	0.028	2	TRIB3|TRIB2
GO:0060117	auditory receptor cell development	0.0022	0.0344	2	MYO7A|SOD1
GO:0009058	biosynthetic process	0.0023	0.0352	40	HSD17B11|AEBP1|TSPO|ADCY7|IL16|LMO3|HR|CYTL1|TRIB3|ATP6V0B|CEPT1|STAT4|JUND|ELOVL2|CASZ1|TCEA1|THAP11|TMEM14C|NAPRT1|NR1H3|KLF5|PHOX2A|SATB1|ADSSL1|ESRRA|TBXAS1|FOXA1|HAL|SMAD4|ZFP467|LMX1A|SOD1|NCOA3|ZFP770|PYGL|IRF8|HOXD4|GAMT|LBX2|PHF6
GO:0030030	cell projection organization	0.00253	0.0372	10	KLF5|KLK8|STMN3|MYO7A|UCHL1|CAPG|LMX1A|LPAR1|SOD1|RSPH9
GO:0006813	potassium ion transport	0.00268	0.0389	6	KCNH1|KCNN4|KCNC4|KCNN3|SLC12A5|SLC24A5
GO:0032680	regulation of tumor necrosis factor production	0.00299	0.0421	3	TSPO|ACP5|SASH3
GO:0009966	regulation of signal transduction	0.00315	0.0439	12	MDFI|STMN3|HCLS1|RASGRP2|LRRN3|ZAP70|LPAR1|SOD1|PRDX1|RASA4|ARHGEF10|TBC1D2
GO:0090046	regulation of transcription regulator activity	0.00322	0.0441	4	NCOA3|HR|CYTL1|TRIB2
GO:0023051	regulation of signaling	0.00345	0.0461	12	MDFI|STMN3|HCLS1|RASGRP2|LRRN3|ZAP70|LPAR1|SOD1|PRDX1|RASA4|ARHGEF10|TBC1D2
GO:0032436	positive regulation of proteasomal ubiquitin-dependent protein catabolic process	0.0035	0.0461	2	TRIB3|TRIB2

## Sheet: 200 GOterm
List of overrepresented GO terms for 200 pattern (he2,pro) group
GOID	Term	pvalue	corrected-pvalue	Count	Genes
GO:0009987	cellular process	6.56e-08	5.74e-05	48	CCL3|JDP2|GNA15|EPDR1|THOP1|MED25|CNOT3|SFPI1|ZBTB16|POLA2|VARS|TSC22D1|IRAK3|SRRT|USP18|MUTYH|MYL6B|BOK|PSTPIP1|ANGPT1|FGD3|CCNB1IP1|FMNL1|SPNS3|VAC14|NCF1|SOX14|HCK|RTN4R|MYO1F|DALRD3|MTA1|ESPL1|PMF1|PIM2|NFAM1|TAF6L|USF1|LSP1|CORO1A|PGLS|PTGDS|RELT|SIGLEC5|SLC25A10|RBM38|RUVBL2|SLC25A39
GO:0050789	regulation of biological process	4.77e-07	0.000209	39	JDP2|GNA15|CCL3|CYTIP|PLXNA1|THOP1|MED25|CNOT3|SFPI1|ZBTB16|TSC22D1|IRAK3|SRRT|RAB44|AKT1S1|BOK|ANGPT1|LTB|FGD3|VAC14|NCF1|SOX14|MYO1F|MTA1|RGS18|PMF1|PIM2|NFAM1|TAF6L|USF1|TNNI2|LSP1|CORO1A|PTGDS|SIGLEC5|P2RY14|EMR4|GPR114|RUVBL2
GO:0065007	biological regulation	8.17e-07	0.000238	40	JDP2|GNA15|CCL3|CYTIP|PLXNA1|THOP1|MED25|CNOT3|SFPI1|ZBTB16|CCL4|TSC22D1|IRAK3|SRRT|RAB44|AKT1S1|BOK|ANGPT1|LTB|FGD3|VAC14|NCF1|SOX14|MYO1F|MTA1|RGS18|PMF1|PIM2|NFAM1|TAF6L|USF1|TNNI2|LSP1|CORO1A|PTGDS|SIGLEC5|P2RY14|EMR4|GPR114|RUVBL2
GO:0002376	immune system process	3.52e-06	0.000768	11	CORO1A|CCL3|NCF1|P2RY14|MYO1F|SFPI1|PF4|ANGPT1|NFAM1|CCL4|LTB
GO:0050794	regulation of cellular process	1.16e-05	0.00173	35	JDP2|GNA15|CCL3|CYTIP|PLXNA1|THOP1|MED25|CNOT3|SFPI1|ZBTB16|TSC22D1|IRAK3|RAB44|AKT1S1|BOK|ANGPT1|LTB|FGD3|VAC14|SOX14|MYO1F|MTA1|RGS18|PMF1|PIM2|NFAM1|TAF6L|USF1|LSP1|CORO1A|SIGLEC5|P2RY14|EMR4|GPR114|RUVBL2
GO:0006935	chemotaxis	1.38e-05	0.00173	5	LSP1|CORO1A|CCL3|PF4|CCL4
GO:0006955	immune response	5.39e-05	0.00589	7	CCL3|NCF1|P2RY14|MYO1F|PF4|CCL4|LTB
GO:0050830	defense response to Gram-positive bacterium	7.05e-05	0.00684	3	NCF1|HCK|MYO1F
GO:0008219	cell death	0.000102	0.00697	8	LSP1|CCNB1IP1|IRAK3|VAC14|RELT|NCF1|BOK|PIM2
GO:0019222	regulation of metabolic process	0.000107	0.00697	20	JDP2|VAC14|SOX14|CNOT3|MED25|MTA1|SFPI1|PMF1|ZBTB16|PIM2|NFAM1|TAF6L|USF1|TSC22D1|IRAK3|SRRT|AKT1S1|ANGPT1|RUVBL2|LTB
GO:0043114	regulation of vascular permeability	0.000112	0.00697	2	ANGPT1|CCL4
GO:0006139	nucleobase-containing compound metabolic process	0.00012	0.00697	19	GNA15|JDP2|SOX14|NCF1|CNOT3|MED25|DALRD3|SFPI1|PMF1|POLA2|VARS|TAF6L|USF1|TSC22D1|SRRT|MUTYH|PGLS|RBM38|RUVBL2
GO:0006807	nitrogen compound metabolic process	0.000168	0.00863	20	GNA15|JDP2|SOX14|NCF1|CNOT3|MED25|DALRD3|SFPI1|PMF1|POLA2|VARS|TAF6L|USF1|TSC22D1|SRRT|MUTYH|PGLS|RBM38|RUVBL2|SLC25A39
GO:0002446	neutrophil mediated immunity	0.000209	0.0101	2	NCF1|MYO1F
GO:0016043	cellular component organization	0.000304	0.014	15	FMNL1|CCNB1IP1|HCK|RTN4R|MTA1|ESPL1|PF4|PMF1|PIM2|TAF6L|LSP1|CORO1A|ANGPT1|RUVBL2|FGD3
GO:0010468	regulation of gene expression	0.000341	0.0149	16	JDP2|SOX14|CNOT3|MED25|MTA1|SFPI1|PMF1|NFAM1|ZBTB16|TAF6L|USF1|TSC22D1|IRAK3|SRRT|AKT1S1|RUVBL2
GO:0009605	response to external stimulus	0.000393	0.0156	6	LSP1|CORO1A|CCL3|PF4|USF1|CCL4
GO:0050896	response to stimulus	0.000471	0.0171	17	CCL3|VAC14|NCF1|HCK|MYO1F|PF4|USF1|CCL4|LSP1|SRRT|IRAK3|CORO1A|MUTYH|PTGDS|P2RY14|RUVBL2|LTB
GO:0048518	positive regulation of biological process	0.000516	0.0171	14	CCL3|VAC14|MYO1F|SFPI1|PIM2|NFAM1|ZBTB16|PMF1|USF1|IRAK3|CORO1A|BOK|ANGPT1|LTB
GO:0048522	positive regulation of cellular process	0.000528	0.0171	13	CCL3|VAC14|MYO1F|SFPI1|PIM2|NFAM1|ZBTB16|PMF1|USF1|CORO1A|BOK|ANGPT1|LTB
GO:0040011	locomotion	0.000575	0.0178	6	LSP1|FMNL1|CORO1A|CCL3|PF4|CCL4
GO:0043170	macromolecule metabolic process	0.000589	0.0178	24	GNA15|JDP2|SOX14|HCK|THOP1|CNOT3|MED25|DALRD3|SFPI1|ESPL1|PMF1|POLA2|PIM2|VARS|TAF6L|USF1|TSC22D1|IRAK3|SRRT|MUTYH|USP18|RUVBL2|RBM38|LTB
GO:0007626	locomotory behavior	0.00062	0.0181	5	LSP1|CORO1A|CCL3|PF4|CCL4
GO:0090046	regulation of transcription regulator activity	0.000857	0.0227	3	IRAK3|NFAM1|TAF6L
GO:0051090	regulation of sequence-specific DNA binding transcription factor activity	0.000857	0.0227	3	IRAK3|NFAM1|TAF6L
GO:0006739	NADP metabolic process	0.000998	0.0249	2	PGLS|NCF1
GO:0043331	response to dsRNA	0.00112	0.0272	2	IRAK3|SRRT
GO:0010467	gene expression	0.00132	0.0303	15	JDP2|SOX14|CNOT3|MED25|DALRD3|SFPI1|PMF1|TAF6L|VARS|USF1|TSC22D1|SRRT|RBM38|RUVBL2|LTB
GO:0006952	defense response	0.00139	0.0311	6	LSP1|CCL3|NCF1|HCK|MYO1F|CCL4
GO:0008152	metabolic process	0.00153	0.0321	30	JDP2|GNA15|THOP1|MED25|CNOT3|ABCA2|SFPI1|POLA2|VARS|TSC22D1|IRAK3|SRRT|USP18|MUTYH|MYL6B|LTB|NCF1|SOX14|HCK|DALRD3|ESPL1|PMF1|PIM2|TAF6L|USF1|PGLS|PTGDS|RBM38|RUVBL2|SLC25A39
GO:0044238	primary metabolic process	0.00159	0.0321	27	JDP2|GNA15|THOP1|MED25|CNOT3|ABCA2|SFPI1|POLA2|VARS|TSC22D1|SRRT|IRAK3|USP18|MUTYH|NCF1|SOX14|HCK|DALRD3|ESPL1|PMF1|PIM2|TAF6L|USF1|PGLS|PTGDS|RBM38|RUVBL2
GO:0051101	regulation of DNA binding	0.00159	0.0321	3	IRAK3|NFAM1|TAF6L
GO:0002444	myeloid leukocyte mediated immunity	0.00168	0.0325	2	NCF1|MYO1F
GO:0044260	cellular macromolecule metabolic process	0.00171	0.0325	21	GNA15|JDP2|SOX14|HCK|CNOT3|MED25|DALRD3|SFPI1|PMF1|POLA2|PIM2|VARS|TAF6L|USF1|TSC22D1|IRAK3|SRRT|MUTYH|USP18|RBM38|RUVBL2
GO:0032655	regulation of interleukin-12 production	0.00184	0.0339	2	IRAK3|LTB
GO:0007610	behavior	0.00193	0.0339	6	LSP1|CORO1A|CCL3|PTGDS|PF4|CCL4
GO:0042981	regulation of apoptotic process	0.00197	0.0339	7	IRAK3|AKT1S1|BOK|SFPI1|ANGPT1|ZBTB16|PIM2
GO:0044237	cellular metabolic process	0.00197	0.0339	26	JDP2|GNA15|THOP1|MED25|CNOT3|SFPI1|POLA2|VARS|TSC22D1|SRRT|IRAK3|USP18|MUTYH|NCF1|SOX14|HCK|DALRD3|PMF1|PIM2|TAF6L|USF1|PGLS|PTGDS|RBM38|RUVBL2|SLC25A39
GO:0015709	thiosulfate transport	0.00276	0.0372	1	SLC25A10
GO:0030049	muscle filament sliding	0.00276	0.0372	1	MYL6B
GO:0010933	positive regulation of macrophage tolerance induction	0.00276	0.0372	1	IRAK3
GO:0050861	positive regulation of B cell receptor signaling pathway	0.00276	0.0372	1	NFAM1
GO:0071423	malate transmembrane transport	0.00276	0.0372	1	SLC25A10
GO:0042221	response to chemical stimulus	0.00303	0.039	9	LSP1|IRAK3|SRRT|CORO1A|CCL3|MUTYH|PF4|USF1|CCL4
GO:0009966	regulation of signal transduction	0.00332	0.0408	6	IRAK3|CYTIP|RGS18|ANGPT1|PIM2|FGD3
GO:0023051	regulation of signaling	0.0035	0.0419	6	IRAK3|CYTIP|RGS18|ANGPT1|PIM2|FGD3
GO:0009058	biosynthetic process	0.00355	0.0419	16	JDP2|SOX14|NCF1|CNOT3|MED25|DALRD3|SFPI1|PMF1|POLA2|TAF6L|VARS|USF1|TSC22D1|PTGDS|RUVBL2|SLC25A39
GO:0030155	regulation of cell adhesion	0.00442	0.0459	3	CYTIP|MYO1F|ANGPT1
GO:0007127	meiosis I	0.00497	0.0459	2	CCNB1IP1|ESPL1
GO:0006418	tRNA aminoacylation for protein translation	0.00549	0.0459	2	DALRD3|VARS
GO:0032796	uropod organization	0.00552	0.0459	1	CORO1A
GO:0008356	asymmetric cell division	0.00552	0.0459	1	ZBTB16
GO:0045991	carbon catabolite activation of transcription	0.00552	0.0459	1	USF1
GO:0051179	localization	0.00571	0.0462	15	FMNL1|CCL3|SPNS3|HCK|MYO1F|ABCA2|POLA2|ZBTB16|CORO1A|SLC2A6|RAB44|PTGDS|MYL6B|SLC25A10|SLC25A39
GO:0070887	cellular response to chemical stimulus	0.00574	0.0462	4	SRRT|CORO1A|CCL3|USF1

## Sheet: 202 GO terms
List of overrepresented GO terms for 202 pattern (he2) group
GOID	Term	pvalue	corrected-pvalue	Count	Genes
GO:0009987	cellular process	1.08e-21	1.77e-18	136	ALAD|S100A6|ADORA3|TARS2|APOBEC1|PTGS2|B3GALT5|U2AF2|F13A1|PGD|C230052I12RIK|NR2C2AP|HIRA|TCEAL5|EIF5A|2310003H01RIK|DLK1|GP9|ANKRD54|ANK3|WDR77|MRPL37|ORC5|NUP37|BCL7C|PDPN|EFTUD2|RPUSD1|RRP9|IRS1|LILRB3|CLPP|SNRPB|VGLL2|VGLL4|CROT|FGD1|MAMDC2|STK11|MRPS11|PAQR7|VPS72|SPC24|SLC29A2|P2RY1|FGL2|DNMT3B|NUDC|DCAKD|PTPN6|TBL3|IKZF1|MYO1E|RPGRIP1L|RNPS1|EMILIN2|PPIF|PLA2G4A|NDUFV2|RHOT2|CLEC7A|DDX51|B…
GO:0008152	metabolic process	1.65e-14	1.35e-11	100	ALAD|APOBEC1|TARS2|PTGS2|B3GALT5|U2AF2|F13A1|PGD|C230052I12RIK|HIRA|TCEAL5|EIF5A|2310003H01RIK|NAA10|MRPL37|ORC5|AKR7A5|PDPN|EFTUD2|RPUSD1|RRP9|CLPP|SNRPB|VGLL2|VGLL4|CROT|MAMDC2|STK11|MRPS11|VPS72|ENTPD6|DNMT3B|ARHGEF10L|DCAKD|PTPN6|TBL3|IKZF1|MYO1E|RNPS1|PPIF|PLA2G4A|NDUFV2|ALDH2|DDX51|BCKDK|PTGES2|UQCRC1|ZMAT5|NARS|CYC1|PDE11A|TIMM50|HP|GSS|AKT1|MAX|POMT1|AGPAT9|LTF|FTSJ2|LOXL1|ACADS|EXOSC4|MR…
GO:0044237	cellular metabolic process	5.88e-13	3.2e-10	86	BCKDK|ALAD|UQCRC1|PTGES2|TARS2|APOBEC1|NARS|ZMAT5|PTGS2|B3GALT5|U2AF2|F13A1|CYC1|C230052I12RIK|PGD|HIRA|PDE11A|TCEAL5|EIF5A|TIMM50|2310003H01RIK|AKT1|GSS|MAX|POMT1|AGPAT9|MRPL37|ORC5|FTSJ2|ACADS|PDPN|EXOSC4|EFTUD2|RPUSD1|MRPS5|IRF2BP1|RRP9|MBD3|PRKCD|AMBP|TRAP1|UBE2M|CLPP|SNRPB|VGLL2|VGLL4|THOC3|MECR|CPSF1|CROT|PYCRL|PTOV1|PGS1|POLR2F|POLR2E|MAMDC2|STK11|FKBP4|MRPS11|PML|GPAA1|CCDC59|VPS72|NDUFB2…
GO:0044238	primary metabolic process	2.71e-10	1.1e-07	82	BCKDK|UQCRC1|PTGES2|TARS2|APOBEC1|NARS|ZMAT5|PTGS2|B3GALT5|U2AF2|F13A1|C230052I12RIK|PGD|HIRA|PDE11A|TCEAL5|EIF5A|HP|2310003H01RIK|AKT1|GSS|MAX|POMT1|AGPAT9|MRPL37|ORC5|FTSJ2|ACADS|PDPN|EXOSC4|EFTUD2|RPUSD1|MRPS5|IRF2BP1|RRP9|MBD3|SIGMAR1|PRKCD|AMBP|TRAP1|UBE2M|CLPP|SNRPB|VGLL2|VGLL4|THOC3|MECR|CPSF1|CROT|PYCRL|PTOV1|PGS1|POLR2F|POLR2E|MAMDC2|STK11|FKBP4|MRPS11|PML|GPAA1|CCDC59|VPS72|MRPL12|LY6E|…
GO:0044085	cellular component biogenesis	5.76e-09	1.88e-06	22	HIST1H2BB|PGS1|TBL3|SHMT2|ACADS|STK11|FKBP4|EXOSC4|RPGRIP1L|GJA1|HP|NAP1L2|RRP9|IRS1|MAX|TUBA8|SQSTM1|ALOX5AP|CLPP|FTSJ2|DDX51|TUBB4
GO:0043170	macromolecule metabolic process	9.09e-08	2.09e-05	64	BCKDK|TARS2|APOBEC1|UQCRC1|NARS|ZMAT5|B3GALT5|U2AF2|F13A1|C230052I12RIK|HIRA|TCEAL5|EIF5A|HP|2310003H01RIK|AKT1|MAX|POMT1|MRPL37|ORC5|FTSJ2|EXOSC4|EFTUD2|RPUSD1|MRPS5|IRF2BP1|MBD3|RRP9|PRKCD|AMBP|TRAP1|UBE2M|CLPP|SNRPB|VGLL2|VGLL4|THOC3|CPSF1|PTOV1|POLR2F|POLR2E|MAMDC2|STK11|FKBP4|MRPS11|PML|GPAA1|CCDC59|VPS72|MRPL12|DNMT3B|MARS|PTPN6|LYZ2|TBL3|LYZ1|L3MBTL2|OLR1|IKZF1|RNPS1|XPNPEP1|PPIF|PHB2|DDX51
GO:0044260	cellular macromolecule metabolic process	9.2e-08	2.09e-05	59	BCKDK|TARS2|APOBEC1|NARS|ZMAT5|B3GALT5|U2AF2|F13A1|C230052I12RIK|HIRA|TCEAL5|EIF5A|2310003H01RIK|AKT1|MAX|POMT1|MRPL37|ORC5|FTSJ2|EXOSC4|EFTUD2|RPUSD1|MRPS5|IRF2BP1|MBD3|RRP9|PRKCD|AMBP|TRAP1|UBE2M|CLPP|SNRPB|VGLL2|VGLL4|THOC3|CPSF1|PTOV1|POLR2F|POLR2E|MAMDC2|STK11|FKBP4|MRPS11|PML|GPAA1|CCDC59|VPS72|MRPL12|DNMT3B|MARS|PTPN6|TBL3|L3MBTL2|OLR1|IKZF1|RNPS1|PPIF|PHB2|DDX51
GO:0006807	nitrogen compound metabolic process	5.53e-07	9.02e-05	48	PYCRL|PTOV1|ALAD|BCKDK|POLR2F|APOBEC1|POLR2E|TARS2|MAMDC2|ZMAT5|NARS|U2AF2|PGD|C230052I12RIK|PML|HIRA|TCEAL5|PDE11A|2310003H01RIK|CCDC59|VPS72|MAX|LY6E|ORC5|FTSJ2|DNMT3B|MARS|DCAKD|TBL3|SHMT2|L3MBTL2|IKZF1|MYO1E|EFTUD2|EXOSC4|RPUSD1|RNPS1|IRF2BP1|RRP9|MBD3|PHB2|SNRPB|VGLL2|ABCC1|VGLL4|THOC3|CPSF1|DDX51
GO:0034641	cellular nitrogen compound metabolic process	6.12e-07	9.09e-05	47	PYCRL|PTOV1|ALAD|BCKDK|POLR2F|APOBEC1|POLR2E|TARS2|ZMAT5|NARS|U2AF2|PGD|C230052I12RIK|PML|HIRA|TCEAL5|PDE11A|2310003H01RIK|CCDC59|VPS72|MAX|LY6E|ORC5|FTSJ2|DNMT3B|MARS|DCAKD|TBL3|SHMT2|L3MBTL2|IKZF1|MYO1E|EFTUD2|EXOSC4|RPUSD1|RNPS1|IRF2BP1|RRP9|MBD3|PHB2|SNRPB|VGLL2|ABCC1|VGLL4|THOC3|CPSF1|DDX51
GO:0010467	gene expression	1.29e-06	0.00014	39	PTOV1|POLR2F|TARS2|POLR2E|APOBEC1|NARS|ZMAT5|U2AF2|MRPS11|HIRA|PML|TCEAL5|EIF5A|CCDC59|VPS72|AKT1|MAX|MRPL12|MRPL37|FTSJ2|MARS|TBL3|L3MBTL2|IKZF1|EXOSC4|EFTUD2|MRPS5|RNPS1|IRF2BP1|RRP9|MBD3|AMBP|PHB2|SNRPB|VGLL2|VGLL4|THOC3|CPSF1|DDX51
GO:0009058	biosynthetic process	1.92e-06	0.000178	44	PYCRL|PTOV1|PGS1|ALAD|POLR2F|PTGES2|APOBEC1|TARS2|POLR2E|PTGS2|NARS|B3GALT5|MRPS11|PGD|HIRA|PML|GPAA1|EIF5A|TCEAL5|CCDC59|VPS72|AKT1|GSS|MAX|MRPL12|POMT1|ALOX5AP|AGPAT9|ORC5|MRPL37|MARS|DCAKD|SHMT2|L3MBTL2|IKZF1|MRPS5|IRF2BP1|MBD3|SIGMAR1|PCX|PHB2|VGLL2|VGLL4|MECR
GO:0044249	cellular biosynthetic process	2e-06	0.000178	43	PYCRL|PTOV1|PGS1|ALAD|POLR2F|PTGES2|APOBEC1|TARS2|POLR2E|PTGS2|NARS|B3GALT5|MRPS11|PGD|HIRA|PML|GPAA1|EIF5A|TCEAL5|CCDC59|VPS72|AKT1|GSS|MAX|MRPL12|POMT1|ALOX5AP|AGPAT9|ORC5|MRPL37|MARS|DCAKD|SHMT2|L3MBTL2|IKZF1|MRPS5|IRF2BP1|MBD3|PCX|PHB2|VGLL2|VGLL4|MECR
GO:0006810	transport	2.14e-06	0.000178	39	S100A6|UQCRC1|PTGES2|ADORA3|APOBEC1|FKBP4|CHMP6|CYC1|PML|GJA1|EIF5A|HP|TIMM50|SYNGR1|NDUFB2|AKT1|ANKRD54|SLC29A2|SLC48A1|LY6E|SLC24A3|LTF|NUP37|ARL2|MYO1E|ANXA1|SIGMAR1|PRKCD|AMBP|PPIF|BNIP1|COG8|NDUFV2|RHOT2|RANGRF|ABCC1|CLEC7A|THOC3|CROT
GO:0019752	carboxylic acid metabolic process	2.34e-06	0.000178	16	PYCRL|BCKDK|SHMT2|PTGES2|TARS2|PTGS2|NARS|ACADS|PDPN|PGD|PCX|PLA2G4A|ALOX5AP|MECR|CROT|MARS
GO:0042180	cellular ketone metabolic process	3.29e-06	0.000224	16	PYCRL|BCKDK|SHMT2|PTGES2|TARS2|PTGS2|NARS|ACADS|PDPN|PGD|PCX|PLA2G4A|ALOX5AP|MECR|CROT|MARS
GO:0043933	macromolecular complex subunit organization	3.61e-06	0.000236	14	HIST1H2BB|SHMT2|ACADS|STK11|FKBP4|GJA1|NAP1L2|IRS1|MAX|TUBA8|SQSTM1|ALOX5AP|CLPP|TUBB4
GO:0006461	protein complex assembly	4.2e-06	0.000254	12	MAX|TUBA8|SHMT2|ACADS|STK11|SQSTM1|FKBP4|ALOX5AP|CLPP|GJA1|IRS1|TUBB4
GO:0051179	localization	8.36e-06	0.000487	41	S100A6|UQCRC1|PTGES2|ADORA3|APOBEC1|FKBP4|CHMP6|CYC1|PML|GJA1|EIF5A|HP|TIMM50|SYNGR1|NDUFB2|AKT1|ANKRD54|SLC29A2|SLC48A1|LY6E|SLC24A3|LTF|NUP37|DNMT3B|NUDC|ARL2|MYO1E|ANXA1|SIGMAR1|PRKCD|PPIF|AMBP|BNIP1|COG8|NDUFV2|RHOT2|RANGRF|ABCC1|CLEC7A|THOC3|CROT
GO:0048518	positive regulation of biological process	1.1e-05	0.000617	32	PTGES2|ADORA3|PTGS2|STK11|PGD|PML|GJA1|TNFSF14|EIF5A|HP|AKT1|ANKRD54|SQSTM1|P2RY1|WDR77|DNMT3B|PTPN6|SHMT2|IKZF1|PDPN|ANXA1|PRKCD|IRS1|INHBA|PLA2G4A|F3|UBE2M|VGLL2|ABCC1|CLEC7A|PERP|CD14
GO:0006396	RNA processing	1.68e-05	0.000886	13	TBL3|APOBEC1|ZMAT5|EFTUD2|EXOSC4|U2AF2|SNRPB|RNPS1|RRP9|FTSJ2|THOC3|CPSF1|DDX51
GO:0015931	nucleobase-containing compound transport	2.11e-05	0.000985	6	SLC29A2|MYO1E|EIF5A|GJA1|NUP37|THOC3
GO:0050896	response to stimulus	3.5e-05	0.00154	38	PGS1|ALAD|ADORA3|APOBEC1|PTGS2|STK11|F13A1|CYC1|C230052I12RIK|CCL9|PML|GJA1|TNFSF14|CXCR2|2310003H01RIK|GP9|AKT1|GSS|ALOX5AP|P2RY1|ENTPD6|PTPN6|LYZ2|IL18RAP|LYZ1|OLR1|SELL|ANXA1|PRKCD|IRS1|TRAP1|PLA2G4A|F3|LILRB3|ABCC1|CLEC7A|CD14|CROT
GO:0001893	maternal placenta development	4.93e-05	0.00212	3	AKT1|PLA2G4A|PTGS2
GO:0008219	cell death	5.19e-05	0.00217	14	LYZ2|LYZ1|OLR1|PML|GJA1|EIF5A|CXCR2|TIMM50|AKT1|BNIP1|SQSTM1|FGL2|PERP|BCL7C
GO:0030335	positive regulation of cell migration	5.66e-05	0.00227	6	ADORA3|PTGS2|PDPN|F3|ABCC1|IRS1
GO:0065008	regulation of biological quality	6.47e-05	0.00246	24	FGD1|PTGES2|ADORA3|PTGS2|STK11|PDPN|F13A1|PGD|ANXA1|PML|HP|FZD2|SYNGR1|GP9|AKT1|PPIF|FZD10|PLA2G4A|LY6E|SLC24A3|LILRB3|F3|P2RY1|LTF
GO:0016265	death	6.48e-05	0.00246	14	LYZ2|LYZ1|OLR1|PML|GJA1|EIF5A|CXCR2|TIMM50|AKT1|BNIP1|SQSTM1|FGL2|PERP|BCL7C
GO:0006950	response to stress	7.63e-05	0.00283	23	PTPN6|LYZ2|IL18RAP|APOBEC1|ADORA3|LYZ1|OLR1|PTGS2|F13A1|C230052I12RIK|ANXA1|PML|GJA1|2310003H01RIK|PRKCD|GP9|AKT1|TRAP1|F3|ALOX5AP|ABCC1|CLEC7A|CD14
GO:0034660	ncRNA metabolic process	9.1e-05	0.00316	8	TBL3|TARS2|NARS|EXOSC4|RRP9|FTSJ2|DDX51|MARS
GO:0009611	response to wounding	0.000127	0.00415	11	AKT1|ADORA3|OLR1|PTGS2|F13A1|ALOX5AP|F3|GJA1|CLEC7A|CD14|GP9
GO:0008285	negative regulation of cell proliferation	0.000155	0.00445	9	PTPN6|PTGS2|STK11|PHB2|IFITM3|WDR77|PML|GJA1|SLFN2
GO:0031503	protein complex localization	0.00017	0.00468	2	FKBP4|DNMT3B
GO:0030005	cellular di-, tri-valent inorganic cation homeostasis	0.000172	0.00468	8	FZD10|SLC24A3|P2RY1|PGD|PML|LTF|HP|FZD2
GO:0006412	translation	0.000185	0.00494	9	AKT1|MRPL12|TARS2|NARS|MRPS11|MRPS5|EIF5A|MRPL37|MARS
GO:0051239	regulation of multicellular organismal process	0.000208	0.00546	20	PTPN6|ADORA3|PTGS2|IKZF1|STK11|PDPN|PGD|PML|GJA1|HP|SYNGR1|AKT1|INHBA|ANKRD54|PHB2|P2RY1|WDR77|CLEC7A|DNMT3B|CD14
GO:0042221	response to chemical stimulus	0.00024	0.00602	20	ALAD|APOBEC1|PTGS2|SELL|STK11|CYC1|ANXA1|CCL9|PML|CXCR2|PRKCD|IRS1|AKT1|GSS|PLA2G4A|ENTPD6|ABCC1|CLEC7A|CD14|CROT
GO:0009308	amine metabolic process	0.000248	0.00614	10	PYCRL|SHMT2|BCKDK|TARS2|MAMDC2|LY6E|NARS|PGD|DNMT3B|MARS
GO:0055066	di-, tri-valent inorganic cation homeostasis	0.000254	0.00618	8	FZD10|SLC24A3|P2RY1|PGD|PML|LTF|HP|FZD2
GO:0065007	biological regulation	0.000293	0.00703	77	BCKDK|PTGES2|ADORA3|APOBEC1|PTGS2|F13A1|IGFBP6|PGD|HIRA|PDE11A|GJA1|TNFSF14|TCEAL5|EIF5A|HP|CXCR2|RANGAP1|SYNGR1|SLFN2|GP9|AKT1|MAX|ANKRD54|WISP1|SLC24A3|WDR77|LTF|ARL2|IL18RAP|WBSCR16|PDPN|PKIG|IRF2BP1|MBD3|SIGMAR1|PRKCD|IRS1|RND3|INHBA|LILRB3|F3|UBE2M|SRGAP3|VGLL2|RANGRF|VGLL4|PTOV1|FGD1|STK11|IFITM3|PML|CCDC59|VPS72|LY6E|SQSTM1|P2RY1|GPSM2|FGL2|DNMT3B|ARHGEF10L|PTPN6|SHMT2|L3MBTL2|OLR1|IKZF1|A…
GO:0010038	response to metal ion	0.000301	0.00708	5	GSS|PLA2G4A|ALAD|APOBEC1|ENTPD6
GO:0002376	immune system process	0.000311	0.00708	15	PTPN6|IL18RAP|ADORA3|APOBEC1|IKZF1|MYO1E|PML|CCL9|TNFSF14|PRKCD|AKT1|INHBA|LILRB3|CLEC7A|CD14
GO:0050793	regulation of developmental process	0.000332	0.00708	16	PTPN6|FGD1|PTGS2|IKZF1|PDPN|STK11|PML|GJA1|EIF5A|HP|AKT1|INHBA|ANKRD54|PHB2|WDR77|DNMT3B
GO:0030003	cellular cation homeostasis	0.000334	0.00708	8	FZD10|SLC24A3|P2RY1|PGD|PML|LTF|HP|FZD2
GO:0009972	cytidine deamination	0.000338	0.00708	2	PYCRL|APOBEC1
GO:0009888	tissue development	0.00036	0.00735	15	PTGS2|PML|RPGRIP1L|GJA1|HP|MBD3|FZD2|AKT1|INHBA|FZD10|PLA2G4A|LY6E|PHB2|WDR77|VGLL2
GO:0006955	immune response	0.000368	0.0074	10	PTPN6|IL18RAP|APOBEC1|ADORA3|LILRB3|CCL9|TNFSF14|CLEC7A|PRKCD|CD14
GO:0044267	cellular protein metabolic process	0.000401	0.00789	26	BCKDK|TARS2|NARS|MAMDC2|B3GALT5|STK11|FKBP4|F13A1|MRPS11|GPAA1|PML|EIF5A|AKT1|MRPL12|POMT1|MRPL37|MARS|PTPN6|MRPS5|MBD3|PRKCD|AMBP|PPIF|TRAP1|UBE2M|CLPP
GO:0008610	lipid biosynthetic process	0.000441	0.0085	9	PCX|PGS1|PTGES2|PTGS2|ALOX5AP|AGPAT9|GPAA1|SIGMAR1|MECR
GO:0010035	response to inorganic substance	0.000499	0.00947	6	GSS|PLA2G4A|ALAD|APOBEC1|ANXA1|ENTPD6
GO:0006346	methylation-dependent chromatin silencing	0.000561	0.0101	2	MBD3|DNMT3B
GO:0019835	cytolysis	0.000677	0.0116	3	LYZ2|LYZ1|FGL2
GO:0044106	cellular amine metabolic process	0.000723	0.012	8	PYCRL|SHMT2|BCKDK|TARS2|LY6E|NARS|PGD|MARS
GO:0007199	G-protein coupled receptor signaling pathway coupled to cGMP nucleotide second messenger	0.000838	0.0134	2	FZD10|FZD2
GO:0019934	cGMP-mediated signaling	0.000838	0.0134	2	FZD10|FZD2
GO:0051240	positive regulation of multicellular organismal process	0.000906	0.0144	8	ADORA3|IKZF1|PTGS2|P2RY1|PGD|HP|CLEC7A|CD14
GO:0048732	gland development	0.00102	0.0159	7	LY6E|IKZF1|PHB2|FKBP4|WDR77|PML|IRS1
GO:0006790	sulfur compound metabolic process	0.00104	0.016	5	GSS|SULF2|MAMDC2|PGD|DNMT3B
GO:0060429	epithelium development	0.00108	0.0165	9	FZD10|PTGS2|PHB2|WDR77|RPGRIP1L|PML|GJA1|HP|FZD2
GO:0015908	fatty acid transport	0.00109	0.0165	3	ANXA1|ABCC1|CROT
GO:0050794	regulation of cellular process	0.00115	0.017	68	BCKDK|ADORA3|APOBEC1|PTGES2|PTGS2|IGFBP6|PGD|HIRA|PDE11A|GJA1|TNFSF14|TCEAL5|EIF5A|HP|CXCR2|RANGAP1|SYNGR1|SLFN2|AKT1|MAX|ANKRD54|WISP1|WDR77|ARL2|IL18RAP|PDPN|PKIG|IRF2BP1|MBD3|SIGMAR1|PRKCD|IRS1|RND3|INHBA|LILRB3|F3|UBE2M|SRGAP3|VGLL2|VGLL4|PTOV1|FGD1|STK11|IFITM3|PML|CCDC59|VPS72|SQSTM1|P2RY1|GPSM2|FGL2|DNMT3B|ARHGEF10L|PTPN6|SHMT2|L3MBTL2|OLR1|IKZF1|ANXA1|FZD2|PPIF|FZD10|PLA2G4A|PHB2|RHOT2|AB…
GO:0043065	positive regulation of apoptotic process	0.00148	0.0198	8	PTPN6|PLA2G4A|PTGS2|UBE2M|ANXA1|PML|PERP|PRKCD
GO:0006403	RNA localization	0.00159	0.02	4	MYO1E|EIF5A|NUP37|THOC3
GO:0048585	negative regulation of response to stimulus	0.00159	0.02	5	AKT1|PTPN6|ANXA1|PRKCD|IRS1
GO:0019538	protein metabolic process	0.00159	0.02	29	BCKDK|TARS2|UQCRC1|NARS|MAMDC2|B3GALT5|STK11|FKBP4|F13A1|MRPS11|GPAA1|PML|EIF5A|HP|AKT1|MRPL12|POMT1|MRPL37|MARS|PTPN6|MRPS5|MBD3|PRKCD|XPNPEP1|AMBP|PPIF|TRAP1|UBE2M|CLPP
GO:0050789	regulation of biological process	0.00167	0.0205	70	BCKDK|PTGES2|ADORA3|APOBEC1|PTGS2|IGFBP6|PGD|HIRA|PDE11A|GJA1|TNFSF14|TCEAL5|EIF5A|HP|CXCR2|RANGAP1|SYNGR1|SLFN2|AKT1|MAX|ANKRD54|WISP1|WDR77|ARL2|IL18RAP|PDPN|PKIG|IRF2BP1|MBD3|SIGMAR1|PRKCD|IRS1|RND3|INHBA|LILRB3|F3|UBE2M|SRGAP3|VGLL2|VGLL4|PTOV1|FGD1|STK11|IFITM3|PML|CCDC59|VPS72|SQSTM1|P2RY1|GPSM2|FGL2|DNMT3B|ARHGEF10L|PTPN6|SHMT2|L3MBTL2|OLR1|IKZF1|ANXA1|RPGRIP1L|FZD2|PPIF|FZD10|PLA2G4A|PHB2…
GO:0048583	regulation of response to stimulus	0.00177	0.0213	10	AKT1|PTPN6|PLA2G4A|ADORA3|PTGS2|PDPN|ANXA1|CLEC7A|PRKCD|IRS1
GO:0016071	mRNA metabolic process	0.00196	0.0224	8	APOBEC1|ZMAT5|EFTUD2|U2AF2|SNRPB|RNPS1|THOC3|CPSF1
GO:0050732	negative regulation of peptidyl-tyrosine phosphorylation	0.00198	0.0224	2	PTPN6|PRKCD
GO:0042640	anagen	0.00246	0.027	2	AKT1|PTGS2
GO:0009451	RNA modification	0.00254	0.0274	3	APOBEC1|RPUSD1|FTSJ2
GO:0007049	cell cycle	0.0026	0.0279	12	ARL2|SPC24|KIF2C|ANKRD54|IKZF1|STK11|PDPN|PGD|ANXA1|PML|NUP37|NUDC
GO:0080134	regulation of response to stress	0.00267	0.0285	7	AKT1|PLA2G4A|ADORA3|PTGS2|PDPN|ANXA1|CLEC7A
GO:0043491	protein kinase B signaling cascade	0.003	0.0302	2	AKT1|IRS1
GO:0043412	macromolecule modification	0.00316	0.0316	19	PTPN6|BCKDK|APOBEC1|MAMDC2|STK11|B3GALT5|F13A1|RPUSD1|PML|GPAA1|EIF5A|MBD3|PRKCD|AKT1|AMBP|POMT1|UBE2M|FTSJ2|DNMT3B
GO:0010565	regulation of cellular ketone metabolic process	0.00395	0.0366	3	PLA2G4A|STK11|ANXA1
GO:0009056	catabolic process	0.00451	0.0396	14	AKT1|PYCRL|LYZ2|BCKDK|PLA2G4A|APOBEC1|LYZ1|ACADS|MYO1E|CLPP|PGD|PDE11A|RNPS1|ABCC1
GO:0046627	negative regulation of insulin receptor signaling pathway	0.00488	0.0422	2	PRKCD|IRS1
GO:0018149	peptide cross-linking	0.00561	0.0459	2	MAMDC2|F13A1
GO:0016998	cell wall macromolecule catabolic process	0.00561	0.0459	2	LYZ2|LYZ1
GO:0071554	cell wall organization or biogenesis	0.00561	0.0459	2	LYZ2|LYZ1
GO:0048519	negative regulation of biological process	0.00609	0.0494	22	PTPN6|PTGS2|IKZF1|STK11|IFITM3|PKIG|ANXA1|PML|GJA1|EIF5A|IRF2BP1|MBD3|PRKCD|IRS1|SLFN2|AKT1|MAX|INHBA|PHB2|P2RY1|WDR77|DNMT3B
GO:0051276	chromosome organization	0.00615	0.0495	8	HIST1H2BB|L3MBTL2|IKZF1|HIRA|MBD3|NAP1L2|DNMT3B|VPS72
GO:0009790	embryo development	0.00674	0.0499	12	AKT1|INHBA|LY6E|MYO1E|PGD|RPGRIP1L|HIRA|GJA1|HP|DLK1|MBD3|DNMT3B
GO:0043009	chordate embryonic development	0.00708	0.0499	9	AKT1|LY6E|MYO1E|PGD|RPGRIP1L|GJA1|HP|DLK1|MBD3
GO:0010332	response to gamma radiation	0.00719	0.0499	2	APOBEC1|PML
GO:0010646	regulation of cell communication	0.00741	0.0499	14	FGD1|PTPN6|ADORA3|PTGS2|STK11|HP|SYNGR1|PRKCD|IRS1|AKT1|ANKRD54|PHB2|P2RY1|ARHGEF10L
GO:0090271	positive regulation of fibroblast growth factor production	0.00757	0.0499	1	PTGS2
GO:0010232	vascular transport	0.00757	0.0499	1	GJA1
GO:0015682	ferric iron transport	0.00757	0.0499	1	HP
GO:0030578	PML body organization	0.00757	0.0499	1	PML
GO:0006515	misfolded or incompletely synthesized protein catabolic process	0.00757	0.0499	1	CLPP
GO:0045660	positive regulation of neutrophil differentiation	0.00757	0.0499	1	IKZF1
GO:0006696	ergosterol biosynthetic process	0.00757	0.0499	1	SIGMAR1
GO:0019520	aldonic acid metabolic process	0.00757	0.0499	1	PGD
GO:0019521	D-gluconate metabolic process	0.00757	0.0499	1	PGD
GO:0035344	hypoxanthine transport	0.00757	0.0499	1	SLC29A2
GO:0042305	specification of segmental identity, mandibular segment	0.00757	0.0499	1	RPGRIP1L

## Sheet: 211  GO terms
List of overrepresented GO terms for 211 pattern (he2,pro) group
GOID	Term	pvalue	corrected-pvalue	Count	Genes
GO:0007275	multicellular organismal development	9.15e-11	8.75e-08	43	FRAS1|CCK|ACVRL1|PTH1R|BMPR2|SDCBP2|PRKG1|TCF7L1|WT1|PEG10|SERINC5|FLI1|S1PR1|HAND2|TIAM1|HEY2|CREB3L2|FBN2|SOX17|NFATC1|SGK1|VAV3|SOCS2|SOCS3|SMAD6|ENC1|EFNB2|LDB2|CYP26A1|PCDH12|NID1|IGF2|NCKAP1|ATP7A|SEMA6A|TJP1|THBD|NTS|ECSCR|EPOR|ADAMTS1|TGFB1I1|GAP43
GO:0009987	cellular process	2.78e-10	1.26e-07	88	ADCY4|GJA6|ACVRL1|HECW2|FERMT2|RPRM|PRKG1|SDCBP2|CITED4|LASS6|ST6GALNAC3|S1PR1|FLI1|DYSF|MDFIC|TIAM1|HEY2|CREB3L2|ESAM|SOX17|TUBB1|DDAH2|SARDH|SLC43A3|FAM176A|KDELR3|SH3GL3|RAMP2|SGK1|SOCS2|SOCS3|ICAM2|EFNB2|CYP26A1|DAPK2|AMIGO2|LIMCH1|RIN2|TGFB1I1|SLC40A1|GAP43|SRGAP1|EPN2|FRAS1|RAB3B|CCK|PTH1R|UBA7|SFXN3|BMPR2|TCF7L1|WT1|SERINC5|SORBS1|FAT4|HAND2|SLC39A8|IRG1|NFATC1|KLF6|VAV3|SMAD6|FAM188A|PCDH…
GO:0032502	developmental process	8.4e-10	2.28e-07	43	FRAS1|CCK|ACVRL1|PTH1R|BMPR2|SDCBP2|PRKG1|TCF7L1|WT1|PEG10|SERINC5|FLI1|S1PR1|HAND2|TIAM1|HEY2|CREB3L2|FBN2|SOX17|NFATC1|SGK1|VAV3|SOCS2|SOCS3|SMAD6|ENC1|EFNB2|LDB2|CYP26A1|PCDH12|NID1|IGF2|NCKAP1|ATP7A|SEMA6A|TJP1|THBD|NTS|ECSCR|EPOR|ADAMTS1|TGFB1I1|GAP43
GO:0065007	biological regulation	4.82e-08	8.16e-06	71	ADCY4|ACVRL1|FERMT2|RGL3|RPRM|PRKG1|SERPINB3C|CITED4|LASS6|RGL1|MAGED1|KLHL6|S1PR1|FLI1|PLCB4|MDFIC|TIAM1|HEY2|CREB3L2|SOX17|PLCB1|KDELR3|RAMP2|SGK1|SOCS2|SOCS3|RASIP1|CYP26A1|ARHGEF12|DAPK2|AMIGO2|THBD|ZFP462|DARC|CD59A|RIN2|ADAMTS1|TGFB1I1|GAP43|SRGAP1|EPN2|RAB3B|CCK|PTH1R|BMPR2|TCF7L1|WT1|ANXA6|SERINC5|SORBS1|RASGRP3|HAND2|ADRA2C|NFATC1|KLF6|VAV3|IL1RL1|SMAD6|NID1|MAPK11|IGF2|ITPR2|NCKAP1|ATP7…
GO:0023052	signaling	7.05e-08	1.06e-05	47	ADCY4|RAB3B|CCK|ACVRL1|PTH1R|RGL3|BMPR2|SDCBP2|PRKG1|TCF7L1|RGL1|SERINC5|PLCB4|S1PR1|KLHL6|SORBS1|RASGRP3|TIAM1|HEY2|ADRA2C|PLCB1|NFATC1|RAMP2|KLF6|SGK1|VAV3|SOCS2|SOCS3|IL1RL1|SMAD6|EFNB2|RASIP1|CYP26A1|MAPK11|ARHGEF12|DAPK2|ITPR2|ITGA9|SEMA6A|TULP4|DARC|RIN2|EPOR|ADAMTS1|TGFB1I1|NR5A2|SRGAP1
GO:0048518	positive regulation of biological process	3.82e-07	4.71e-05	29	CCK|PTH1R|BMPR2|CITED4|WT1|TCF7L1|MAGED1|FLI1|S1PR1|KLHL6|SORBS1|HAND2|TIAM1|HEY2|CREB3L2|SOX17|NFATC1|KLF6|SGK1|VAV3|SOCS2|SOCS3|RASIP1|NID1|IGF2|DAPK2|ZFP462|ETS1|NR5A2
GO:0001944	vasculature development	4.56e-07	5.15e-05	11	ATP7A|ACVRL1|VAV3|S1PR1|HAND2|SOCS3|HEY2|ECSCR|EFNB2|SOX17|WT1
GO:0050789	regulation of biological process	7.64e-07	7.4e-05	65	ADCY4|ACVRL1|FERMT2|RGL3|RPRM|PRKG1|CITED4|LASS6|RGL1|MAGED1|KLHL6|S1PR1|FLI1|PLCB4|MDFIC|TIAM1|HEY2|CREB3L2|SOX17|PLCB1|RAMP2|SGK1|SOCS2|SOCS3|RASIP1|DAPK2|ARHGEF12|AMIGO2|THBD|ZFP462|DARC|CD59A|RIN2|ADAMTS1|TGFB1I1|GAP43|SRGAP1|EPN2|RAB3B|CCK|PTH1R|BMPR2|TCF7L1|WT1|ANXA6|SORBS1|RASGRP3|HAND2|ADRA2C|NFATC1|KLF6|VAV3|IL1RL1|SMAD6|NID1|MAPK11|IGF2|ITPR2|NCKAP1|ATP7A|ETS1|BCL6B|EPOR|NR5A2|TREML1
GO:0048729	tissue morphogenesis	8.93e-06	0.000526	10	ATP7A|FRAS1|HAND2|SOCS3|BMPR2|SOX17|TGFB1I1|TCF7L1|WT1|NCKAP1
GO:0022610	biological adhesion	1.18e-05	0.000562	13	ICAM2|FERMT2|PCDH12|NID1|PCDH17|PCDHB22|PCDHB21|ITGA9|AMIGO2|SORBS1|STAB1|FAT4|ESAM
GO:0007155	cell adhesion	1.18e-05	0.000562	13	ICAM2|FERMT2|PCDH12|NID1|PCDH17|PCDHB22|PCDHB21|ITGA9|AMIGO2|SORBS1|STAB1|FAT4|ESAM
GO:0050794	regulation of cellular process	1.61e-05	0.000662	59	ADCY4|ACVRL1|FERMT2|RGL3|RPRM|PRKG1|CITED4|LASS6|RGL1|MAGED1|S1PR1|FLI1|PLCB4|MDFIC|TIAM1|HEY2|CREB3L2|SOX17|PLCB1|RAMP2|SGK1|SOCS2|SOCS3|RASIP1|DAPK2|ARHGEF12|AMIGO2|ZFP462|DARC|CD59A|RIN2|TGFB1I1|SRGAP1|EPN2|RAB3B|CCK|PTH1R|BMPR2|TCF7L1|WT1|SORBS1|RASGRP3|HAND2|ADRA2C|NFATC1|KLF6|VAV3|IL1RL1|SMAD6|NID1|MAPK11|IGF2|ITPR2|ATP7A|ETS1|BCL6B|EPOR|NR5A2|TREML1
GO:0051179	localization	2.27e-05	0.000879	32	FRAS1|RAB3B|CCK|SFXN3|PRKG1|SDCBP2|ANXA6|DYSF|SORBS1|SLC39A8|CREB3L2|SEC24D|NFATC1|SLC43A3|SH3GL3|KDELR3|RAMP2|VAV3|ATP11A|ITPR2|NCKAP1|ATP7A|SLC16A2|SEMA6A|SYNE2|ATP6V0E2|CLIC6|RIN2|SLC46A3|SLC40A1|SRGAP1|EPN2
GO:0035556	intracellular signal transduction	4.14e-05	0.00148	13	ADCY4|RAB3B|VAV3|S1PR1|RASGRP3|SOCS3|TIAM1|PTH1R|RGL3|MAPK11|DAPK2|SRGAP1|RGL1
GO:0023051	regulation of signaling	4.42e-05	0.00153	12	MAGED1|CCK|VAV3|S1PR1|SOCS2|IL1RL1|SOCS3|TIAM1|RGL3|ARHGEF12|TREML1|RGL1
GO:0032501	multicellular organismal process	5.53e-05	0.00187	45	FRAS1|CCK|ACVRL1|PTH1R|BMPR2|SDCBP2|PRKG1|TCF7L1|WT1|PEG10|SERINC5|FLI1|S1PR1|HAND2|TIAM1|HEY2|CREB3L2|FBN2|SOX17|NFATC1|SGK1|VAV3|SOCS2|SOCS3|SMAD6|ENC1|EFNB2|LDB2|CYP26A1|PCDH12|NID1|IGF2|NCKAP1|ATP7A|SEMA6A|TJP1|THBD|NTS|CD59A|ECSCR|EPOR|ADAMTS1|TGFB1I1|TREML1|GAP43
GO:0030154	cell differentiation	6.82e-05	0.00226	23	SGK1|CCK|SOCS2|SOCS3|EFNB2|PTH1R|CYP26A1|IGF2|SDCBP2|PRKG1|TCF7L1|WT1|ATP7A|SEMA6A|HAND2|TIAM1|HEY2|ECSCR|CREB3L2|SOX17|TGFB1I1|GAP43|NFATC1
GO:0048519	negative regulation of biological process	0.000101	0.00319	22	SGK1|CCK|SOCS2|SOCS3|IL1RL1|PTH1R|RPRM|BMPR2|TCF7L1|WT1|MAGED1|AMIGO2|PLCB4|S1PR1|THBD|ETS1|CD59A|BCL6B|ADAMTS1|SOX17|TGFB1I1|TREML1
GO:0030030	cell projection organization	0.000286	0.00832	9	ATP7A|SEMA6A|SGK1|CCK|VAV3|SDCBP2|PRKG1|GAP43|NCKAP1
GO:0008595	anterior/posterior axis specification, embryo	0.000304	0.00841	2	TCF7L1|NCKAP1
GO:0065009	regulation of molecular function	0.000377	0.00945	14	ADCY4|CCK|VAV3|PTH1R|RGL3|SERPINB3C|MAGED1|ATP7A|SERINC5|S1PR1|RASGRP3|ZFP462|TIAM1|SRGAP1
GO:0007264	small GTPase mediated signal transduction	0.000397	0.00962	7	RAB3B|VAV3|RASGRP3|TIAM1|RGL3|SRGAP1|RGL1
GO:0010646	regulation of cell communication	0.000422	0.00987	14	CCK|VAV3|SOCS2|SOCS3|IL1RL1|RGL3|ARHGEF12|RGL1|MAGED1|S1PR1|TIAM1|CD59A|SOX17|TREML1
GO:0043085	positive regulation of catalytic activity	0.000435	0.00987	8	ATP7A|MAGED1|ADCY4|SERINC5|CCK|VAV3|S1PR1|PTH1R
GO:0080090	regulation of primary metabolic process	0.000596	0.0121	28	ADCY4|CCK|PTH1R|BMPR2|LASS6|CITED4|WT1|TCF7L1|MAGED1|FLI1|S1PR1|SORBS1|RASGRP3|HAND2|MDFIC|HEY2|CREB3L2|SOX17|NFATC1|KLF6|VAV3|SOCS3|SMAD6|ZFP462|CD59A|ETS1|BCL6B|NR5A2
GO:0035295	tube development	0.000673	0.0132	8	ATP7A|NTS|HAND2|SMAD6|BMPR2|SOX17|WT1|NCKAP1
GO:0019222	regulation of metabolic process	0.000745	0.0144	30	ADCY4|CCK|PTH1R|BMPR2|LASS6|CITED4|TCF7L1|WT1|MAGED1|FLI1|S1PR1|SORBS1|RASGRP3|HAND2|MDFIC|HEY2|CREB3L2|SOX17|NFATC1|KLF6|VAV3|SOCS3|SMAD6|NCKAP1|ATP7A|ZFP462|CD59A|ETS1|BCL6B|NR5A2
GO:0051094	positive regulation of developmental process	0.000889	0.0168	8	MAGED1|SGK1|CCK|SOCS2|ETS1|SOCS3|TIAM1|HEY2
GO:0031175	neuron projection development	0.000891	0.0168	7	ATP7A|SEMA6A|SGK1|CCK|SDCBP2|PRKG1|GAP43
GO:0023060	signal transmission	0.000945	0.0172	31	ADCY4|RAB3B|ACVRL1|PTH1R|BMPR2|RGL3|PRKG1|SDCBP2|RGL1|SERINC5|S1PR1|PLCB4|SORBS1|RASGRP3|TIAM1|ADRA2C|PLCB1|KLF6|RAMP2|VAV3|SOCS3|IL1RL1|RASIP1|MAPK11|DAPK2|ITPR2|DARC|RIN2|EPOR|NR5A2|SRGAP1
GO:0065008	regulation of biological quality	0.00108	0.0189	17	KDELR3|SGK1|CCK|PTH1R|FERMT2|BMPR2|CYP26A1|NCKAP1|ATP7A|SLC16A2|SERINC5|S1PR1|THBD|NTS|EPOR|NR5A2|TREML1
GO:0007165	signal transduction	0.00127	0.0217	29	ADCY4|RAB3B|ACVRL1|PTH1R|BMPR2|RGL3|PRKG1|RGL1|S1PR1|PLCB4|SORBS1|RASGRP3|TIAM1|ADRA2C|PLCB1|KLF6|RAMP2|VAV3|SOCS3|IL1RL1|RASIP1|MAPK11|DAPK2|ITPR2|DARC|RIN2|EPOR|NR5A2|SRGAP1
GO:0032835	glomerulus development	0.00134	0.022	2	NID1|WT1
GO:0006906	vesicle fusion	0.00134	0.022	2	VAV3|DYSF
GO:0023057	negative regulation of signaling	0.00143	0.0223	4	SOCS2|IL1RL1|SOCS3|TREML1
GO:0001890	placenta development	0.00156	0.0232	4	PEG10|SOCS3|PCDH12|EPOR
GO:0006928	cellular component movement	0.00159	0.0234	8	SEMA6A|CCK|SYNE2|VAV3|PRKG1|GAP43|SRGAP1|NCKAP1
GO:0045944	positive regulation of transcription from RNA polymerase II promoter	0.00233	0.0326	8	KLF6|S1PR1|ZFP462|HAND2|ETS1|NR5A2|TCF7L1|WT1
GO:0010648	negative regulation of cell communication	0.00241	0.0333	6	SOCS2|IL1RL1|CD59A|SOCS3|SOX17|TREML1
GO:0016477	cell migration	0.00356	0.0434	6	CCK|SYNE2|VAV3|PRKG1|SRGAP1|NCKAP1
GO:0048284	organelle fusion	0.00396	0.0463	2	VAV3|DYSF

[truncated: 3 more sheets: 212 GO terms, 220 GO terms, 221 GO terms]
