# Supplementary material for: Developmental-stage-dependent transcriptional response to leukaemic oncogene expression
Source: Nat Commun. 2015 May 28;6:7203. doi: 10.1038/ncomms8203 (PMC4458875; doi:10.1038/ncomms8203)
Supplement: Supplementary Data 3 — Sheets 1-13: list of genes bound by RUNX1-ETO in HE1 that are differentially expressed through differentiation from HE1 to HE2 and their associated GO and KEGG pathway terms Sheets 14-18: list of genes bound by RUNX1-ETO in HE1 and cultured progenitors which are differentially expressed after RUNX1/ETO induction and their associated GO terms (related to Figure 6) [file ncomms8203-s4.xlsx]

## Sheet: HE1_targets_throughDiff
TableS3: sheets 1-13: list of HE1 bound genes differentially expressed through differentiation from HE1 to HE2 + GO and KEGG patway terms
TableS3: sheets 14-18: list of HE1 and cultured progenitors bound genes differentially expressed after RUNX1/ETO induction + GO terms
GeneSymbol	(HE1-->HE2) fold change	(HE1dox-->HE2dox) fold change		GeneSymbol	(HE1-->HE2) fold change	(HE1dox-->HE2dox) fold change			GeneSymbol	(HE1-->HE2) fold change	(HE1dox-->HE2dox) fold change			GeneSymbol	(HE1-->HE2) fold change	(HE1dox-->HE2dox) fold change			GeneSymbol	(HE1-->HE2) fold change	(HE1dox-->HE2dox) fold change			GeneSymbol	(HE1-->HE2) fold change	(HE1dox-->HE2dox) fold change
col1a2	-2.49981	-2.72687		prss12	-2.27604	-0.530638			tyrobp	4.55473	1.7083			sfpi1	2.65432	0.56911			xpnpep1	-0.226658	-2.91173			nme4	0.552291	2.4819
slco2a1	-2.41088	-1.8283		gpm6a	-2.21138	-0.542971			plek	4.3154	4.06168			2610507b11rik	2.60163	-0.0251838			max	0.27558	-2.66681			fam181b	-0.197165	1.84004
nos3	-2.35017	-1.05933		edn1	-2.06378	-0.0794535			emilin2	4.02701	0.92153			sod1	2.44189	0.0359409			pgs1	-0.0793501	-2.46876			dapk2	-0.462321	1.75714
sparcl1	-2.18301	-1.7626		stab1	-1.96663	-0.0694179			sla	4.0132	2.82399			nbeal2	2.29486	0.62399			igfbp2	-0.386632	-2.26159			vwf	-0.0246602	1.75398
timp1	-2.16183	-0.920049		pcdh12	-1.90253	-0.344885			gpr56	3.42745	3.41453			rpgrip1l	2.28441	0.229908			klf5	-0.150666	-2.07647			dupd1	-0.498986	1.66597
tcf7l1	-2.0189	-1.12922		gpr116	-1.89418	-0.0894284			cebpb	3.29965	2.86878			pink1	2.008	0.152551			lmo7	-0.556986	-2.04406			kif21b	0.485286	1.56493
peg3	-2.0122	-0.775435		tmem2	-1.85596	-0.54091			mpo	3.22052	2.23504			rac2	2.00759	0.538668			clmn	-0.573972	-2.02555			spns2	0.643118	1.4887
meis2	-1.97643	-0.686727		sox7	-1.82865	-0.538593			adcy7	3.18911	1.50733			ikzf1	2.00687	0.477693			ndufv2	0.337339	-1.93276			f2rl2	0.574613	1.47512
plcd1	-1.9595	-1.77284		hand2	-1.81675	-0.197785			itgb3	3.10655	2.60143			orc5	1.83719	0.642514			thy1	-0.337884	-1.88277			apoc1	0.578127	1.45381
kdelr3	-1.95741	-1.3974		lifr	-1.81147	-0.0824253			myb	3.09424	3.30032			dicer1	1.83114	-0.263479			pde1b	-0.553633	-1.748			tes	-0.296298	1.44944
cyp26a1	-1.9444	-0.937588		dysf	-1.80037	-0.590318			p2rx1	2.96856	3.24923			1600002k03rik	1.80944	-0.318893			prss23	-0.297999	-1.66522			zcchc24	0.0983713	1.43876
ypel2	-1.92037	-0.708919		epha2	-1.78409	-0.326811			nfe2	2.84847	2.63117			laptm4b	1.8025	0.00660703			iqsec2	-0.360214	-1.61849			gfi1	0.340657	1.42091
gap43	-1.85795	-0.697415		anxa6	-1.75848	-0.446299			il6ra	2.81903	1.22356			lyrm2	1.78276	-0.164385			pwwp2b	-0.268961	-1.5719			zfp41	-0.488443	1.41188
scarf2	-1.8327	-1.43092		rai2	-1.74218	-0.619786			dok2	2.74682	2.34641			agtrap	1.78139	-0.308651			ccdc59	0.145559	-1.5688			meis1	0.114936	1.38335
gata4	-1.79207	-1.33818		6430573f11rik	-1.72896	-0.418325			sash3	2.6468	1.53942			pdcl3	1.77996	0.130962			rtn1	-0.617862	-1.56293			lyn	0.497751	1.31467
fbn1	-1.76916	-1.14366		zfp462	-1.68129	-0.624476			gpr84	2.59313	1.17929			ankrd24	1.74791	0.327333			tbxa2r	0.165191	-1.54105			ltbp1	-0.0143296	1.30262
rhpn2	-1.76255	-2.14989		tmem121	-1.66531	-0.274752			myom1	2.5738	1.26203			pstpip1	1.67197	0.184889			fabp3	-0.602322	-1.52909			hes1	-0.490595	1.2724
hey2	-1.75678	-0.827502		sema3f	-1.6575	-0.529316			dapp1	2.49837	1.86488			jund	1.66508	0.134414			nppb	-0.587578	-1.52607			nupr1	-0.495288	1.24022
erbb2	-1.72296	-1.08458		msx1	-1.65705	-0.529552			msh6	2.48773	0.674577			gpr108	1.65417	0.00234548			dnm1	-0.321005	-1.47453			cebpd	0.491442	1.22746
aqp8	-1.63765	-0.957921		unc5b	-1.64667	-0.298932			rgs10	2.42494	2.16443			hck	1.6473	0.273234			ddx51	0.266814	-1.46424			4933406c10rik	-0.251337	1.21356
rspo3	-1.63145	-1.54121		oit3	-1.64212	-0.124314			gfra2	2.42132	1.88239			angpt1	1.62593	0.402846			frmpd1	0.425172	-1.45301			lat	0.37298	1.15191
nid2	-1.60891	-1.37831		creb3l2	-1.63658	-0.456847			dtx4	2.41105	0.956796			cept1	1.60589	-0.0212914			c1qtnf2	-0.510809	-1.43483			gng11	0.00336131	1.13918
cdh22	-1.59982	-2.01567		iffo2	-1.61489	-0.482912			cxcr3	2.40743	1.47601			acot11	1.58571	0.185424			ankrd13c	-0.19471	-1.3943			zfp521	0.316388	1.13839
fam89a	-1.58906	-0.845955		sh3bp5	-1.60179	-0.156537			kctd12	2.36269	1.5021			siglec5	1.55245	0.257519			itgb7	0.349553	-1.39411			unc13d	0.324807	1.13674
nr4a1	-1.58663	-1.01347		cttnbp2nl	-1.57932	-0.222949			sema4d	2.34719	1.55753			dhrs3	1.49642	0.220383			fbxo2	-0.294156	-1.36625			clec9a	0.280968	1.12915
tnfaip1	-1.58546	-0.706476		sox17	-1.55824	0.277184			vav1	2.34468	2.01794			aven	1.49068	-0.166909			mterfd1	0.0221506	-1.33866			slc18a2	0.160517	1.11742
col4a1	-1.58516	-0.71856		nid1	-1.55045	-0.250637			runx1	2.34259	1.37957			prrt4	1.48526	0.0418692			tal2	-0.55838	-1.30906			gmds	0.430858	1.10882
pcolce	-1.58096	-0.995793		ptprb	-1.53975	-0.462247			spp1	2.31789	0.91425			caprin2	1.45712	0.447251			prdm6	-0.573079	-1.30767			lims1	0.571102	1.09792
cald1	-1.58042	-1.24615		icam2	-1.5382	-0.335362			ai467606	2.31269	1.44122			ubxn11	1.44422	0.374773			ddr1	-0.483631	-1.30631			f10	0.00850917	1.09559
dbn1	-1.57291	-1.23657		grrp1	-1.53639	0.323871			perp	2.29931	1.05378			ncf2	1.4263	0.582725			lamb2	-0.602176	-1.3007			tmem184a	0.379402	1.0944
sema6a	-1.57005	-0.664754		gm266	-1.52184	-0.0147969			spry1	2.25768	1.5521			crlf2	1.41486	0.107386			tnip1	-0.528461	-1.28127			fbll1	-0.0668339	1.06131
scpep1	-1.56956	-1.16046		myadm	-1.49633	-0.632796			gpr97	2.2463	3.21183			zbtb16	1.40535	0.222373			fzd2	-0.543504	-1.26603			ccdc77	0.262286	1.04443
sfxn3	-1.56258	-1.30532		9430020k01rik	-1.48565	-0.550761			slco4a1	2.21421	3.27008			khk	1.40448	0.31406			hand1	-0.607248	-1.26358			slc43a3	-0.635254	1.04374
vgf	-1.54845	-1.93392		adam19	-1.48476	0.343863			tmem229b	2.19499	1.60454			slc12a2	1.37324	0.501204			cdkn2b	-0.382331	-1.25654			fam110c	0.632995	1.03064
rcn3	-1.52309	-1.26663		hecw2	-1.48212	-0.422435			selenbp1	2.1673	1.33613			ptgds	1.35862	-0.639368			bmp8b	-0.191613	-1.25039			tbx2	-0.544176	1.02332
ece1	-1.52124	-0.884195		pcdh17	-1.4805	0.116629			bzrap1	2.16079	1.00162			rtn4r	1.35503	0.516063			ppm1l	-0.158397	-1.24963			rassf2	0.452871	1.01627
dchs1	-1.51989	-0.65745		parp8	-1.47658	-0.445974			grap2	2.11347	0.951194			tg	1.33133	0.616909			ptger1	-0.230803	-1.24468			stab2	-0.592201	1.00986
arhgap8	-1.51796	-1.79738		epn2	-1.47614	-0.531788			prkca	2.09044	1.6517			ubash3a	1.29251	0.639869			agpat9	-0.173763	-1.21565			uba7	0.238234	1.00584
serp2	-1.51078	-2.18938		gata6	-1.47124	-0.513915			atp2a3	2.07863	2.60742			satb1	1.28422	-0.0814487			limk1	0.00219545	-1.21437			slc24a4	-0.0884953	0.992959
parva	-1.50585	-1.00948		ushbp1	-1.46236	-0.457235			alox5ap	2.04591	0.802688			micall2	1.26571	0.44039			cd248	-0.376578	-1.20079			1190002f15rik	0.268702	0.986537
abtb2	-1.49821	-1.20308		igf2r	-1.45981	-0.321598			plcg2	1.99148	2.00253			nt5e	1.23844	0.586787			grtp1	-0.0162653	-1.19466			etv6	0.307801	0.981927
ehd2	-1.49813	-0.806521		cdh2	-1.4579	-0.632754			ptgs1	1.95114	1.57785			smox	1.23513	0.555734			shisa9	0.00506997	-1.18892			lgals9	0.183615	0.980003
vegfa	-1.49548	-0.984643		sost	-1.45032	0.333564			mdga1	1.93372	1.27127			pik3cg	1.20363	0.532367			akt1	-0.174134	-1.18846			tarsl2	0.200931	0.973641
igf2	-1.49308	-0.730377		atf3	-1.4477	0.220728			b9d2	1.91185	1.33798			fgd3	1.20209	0.370304			llgl2	-0.554724	-1.18836			rb1	0.114858	0.96775
pgbd5	-1.48347	-0.888848		acer2	-1.44626	-0.380107			tnfrsf25	1.89458	0.8386			gypc	1.20047	0.468948			sec31a	-0.546692	-1.18283
serpine1	-1.47397	-0.90431		apbb2	-1.44441	-0.600168			slc24a3	1.86884	1.16558			batf	1.19955	0.493978			mtch1	-0.330008	-1.18187
cobll1	-1.46797	-1.36126		fat4	-1.42509	-0.0819718			paqr7	1.86538	0.910589			daglb	1.1787	0.44968			casz1	-0.152348	-1.17737
gprc5a	-1.45249	-1.39497		nrp1	-1.4222	-0.315443			arhgap25	1.86504	1.24973			csgalnact2	1.17522	0.559981			slc30a3	-0.637467	-1.15922
dmwd	-1.44719	-0.673876		asap2	-1.40268	0.115184			mctp1	1.84922	0.975655			rtp4	1.17432	0.257823			hrc	0.413646	-1.15588
sall1	-1.43427	-0.885272		tjp1	-1.40139	-0.350377			gm5547	1.84422	1.34158			rpp14	1.17414	0.148657			dapk3	-0.610163	-1.13196
lgals1	-1.42952	-1.43228		gja4	-1.39687	0.607231			ctse	1.83596	1.60408			slbp	1.16138	0.361274			slc30a2	-0.140231	-1.12479
p4ha2	-1.42898	-1.18368		dlc1	-1.3735	-0.119493			ccdc88b	1.81634	0.802081			ptk2b	1.15858	0.203488			clcn2	0.0307277	-1.0998
ctgf	-1.42586	-1.0389		phf15	-1.3703	-0.514199			rasgrp2	1.79407	0.675668			gm6583	1.15336	-0.0342071			dock5	-0.628934	-1.09361
mapt	-1.4166	-1.29337		bik	-1.36826	-0.0872596			bin2	1.78346	1.83339			gm826	1.14853	0.461094			zfp57	-0.537895	-1.07444
nkx2-5	-1.41403	-2.19972		nod1	-1.36803	0.0635614			ncf4	1.72854	1.51731			d030028a08rik	1.13783	0.510414			aff3	-0.42147	-1.05223
rara	-1.41309	-0.731995		acvr1	-1.36495	-0.543771			rhof	1.71244	1.47789			ptp4a3	1.11912	0.0203315			arhgef10	-0.152942	-1.03747
col4a2	-1.40566	-0.718503		tbx3	-1.36274	-0.56639			adcy9	1.69305	1.46443			arid5a	1.11718	0.631025			kif1a	-0.372836	-1.03517
pvrl2	-1.40285	-0.698785		slc37a3	-1.36271	-0.471618			i830077j02rik	1.67526	2.25115			st6galnac5	1.11007	-0.573628			slc12a5	-0.115763	-1.03003
dpysl3	-1.39135	-0.796139		crip2	-1.35939	-0.262518			cyth4	1.6481	1.30568			2610019f03rik	1.10703	0.262301			fam46b	-0.550423	-1.02027
smarcd3	-1.38816	-0.790727		kcnk6	-1.35886	-0.360758			syngr1	1.64566	0.812809			il17ra	1.06884	0.45104			sct	-0.419462	-1.01419
etv4	-1.38209	-1.0873		acvrl1	-1.35771	-0.420736			slc7a8	1.60381	2.4537			cebpe	1.06718	0.174549			mier2	-0.370599	-1.00507
tmsb10	-1.37546	-0.704095		tmem51	-1.35583	-0.517895			capn3	1.5697	0.843866			tnik	1.06322	0.276784			dmkn	-0.565601	-0.998104
cd40	-1.37359	-0.786351		tmem88	-1.35123	-0.598013			lcp2	1.56132	1.1763			tjp3	1.04317	0.410296			mfap2	-0.620655	-0.9962
fbn2	-1.3714	-0.819778		prr5l	-1.34517	-0.0318432			inpp5d	1.51166	1.42016			hist1h2bg	1.04198	0.303996			irs3	-0.0763112	-0.995781
klf14	-1.36922	-0.739256		csf1	-1.33596	-0.598934			rab27b	1.4817	2.43403			hexim1	1.03292	0.473456			cln6	-0.215261	-0.994077
sorbs3	-1.34951	-1.19374		rgl1	-1.33407	-0.360031			rbm24	1.46547	0.693548			elac2	1.03027	0.589185			rin1	-0.409114	-0.992002
flnb	-1.32374	-1.2905		cd97	-1.32546	-0.145545			car2	1.45612	0.780952			gpsm1	1.02915	-0.392091			ptprf	-0.592394	-0.990682
fhod3	-1.31236	-1.23496		eml1	-1.31996	-0.227128			il10ra	1.44185	1.77754			fam105a	1.02309	0.63731			slc12a7	-0.416775	-0.985703
anxa2	-1.31162	-1.22765		filip1l	-1.30572	-0.181566			laptm5	1.43835	1.99657			stambpl1	0.996978	0.305954			gng3	-0.409199	-0.985584
s100a11	-1.3114	-0.890081		amotl1	-1.30446	-0.353824			ptpn7	1.43671	1.2344			ankle1	0.99219	0.470813			grn	-0.53098	-0.985342
adrb3	-1.30456	-0.771017		gpr126	-1.30392	-0.621473			isoc1	1.42187	1.16927			arl2	0.981815	-0.237791			rarg	-0.551876	-0.984228
phldb1	-1.29875	-0.890913		limch1	-1.301	0.167659			rpia	1.39334	0.861309			brix1	0.967345	0.312642			stmn3	0.0413632	-0.982354
pcdh1	-1.29049	-0.835495		efnb2	-1.30086	-0.571534			flt3l	1.37605	1.55672			gna15	0.965603	-0.462295			tnfrsf14	-0.41585	-0.976075
tanc1	-1.28422	-0.846956		slc46a3	-1.30008	-0.413595			ptpre	1.3689	2.3527			c230052i12rik	0.961571	0.0856753			chst8	-0.459391	-0.968631
arhgef26	-1.28105	-0.727321		bcl6b	-1.29998	0.0310502			mrvi1	1.35463	1.02557			bc051226	0.954194	0.252116			sec14l1	-0.277404	-0.962963
ntn3	-1.26159	-1.94137		myo1b	-1.29532	0.234322			csf2rb2	1.32873	1.51376			armc1	0.952695	0.14826			slc9a3r2	-0.515932	-0.952655
tppp3	-1.25954	-1.18652		pi16	-1.2936	-0.478839			cep70	1.32582	1.42726			tlcd1	0.950463	-0.106512
rnft2	-1.25627	-1.23106		ankrd1	-1.29308	-0.476721			fam109b	1.30538	1.68844
gna12	-1.24678	-0.897057		st3gal5	-1.28961	0.177976			nrgn	1.28356	1.39409
itga3	-1.2466	-1.40243		tek	-1.28575	-0.519849			kcnj5	1.28023	0.846679
zim1	-1.23394	-0.83198		nfatc1	-1.28281	-0.0720548			slc16a10	1.27815	0.743846
phldb2	-1.2338	-1.01962		bcar1	-1.28277	-0.60688			bok	1.26938	0.955827
app	-1.22848	-0.697495		fzd4	-1.27916	-0.45962			tspan32	1.24082	1.46157
epas1	-1.22788	-0.862833		syne2	-1.27348	0.127027			myl6b	1.22349	0.746438
usp29	-1.21994	-1.25276		rasgrp3	-1.27109	0.187148			ank3	1.20781	0.899177
d8ertd82e	-1.21794	-1.07852		abi3	-1.26641	-0.434268			psmb10	1.18064	0.805875
ppap2c	-1.21789	-0.847626		lama4	-1.2588	-0.55245			selp	1.16555	0.785982
klhl36	-1.2072	-1.03664		tuba1a	-1.25598	-0.60976			gp1ba	1.15651	2.40422
rcan3	-1.20579	-0.767772		ets1	-1.25211	0.0561222			def6	1.15538	0.745885
dst	-1.20219	-0.70992		chd3	-1.25127	-0.318853			pkd1l3	1.14604	1.01278
ckap4	-1.19924	-0.89188		fstl1	-1.25095	-0.222946			lyl1	1.1436	2.19793
dll4	-1.19718	-0.860158		enc1	-1.25074	-0.0693382			slc26a9	1.14091	1.50515
plcd3	-1.19561	-0.871862		h2afy3	-1.246	-0.229945			pdzk1ip1	1.13912	0.848754
plekhh1	-1.19499	-0.686787		cyr61	-1.24458	-0.373545			nrip3	1.13563	0.934095
msrb3	-1.18983	-0.767621		plekhh3	-1.23682	-0.421408			ggct	1.12336	1.10558
pim3	-1.1885	-0.736918		gngt2	-1.22908	-0.0881745			itga2b	1.10672	1.76591
ppp1r14a	-1.1878	-0.997354		itgb4	-1.22803	-0.535108			slc43a2	1.09983	0.826924
camk2d	-1.1872	-0.915353		1810011o10rik	-1.22383	-0.152558			rcc2	1.08847	1.09142
fndc3b	-1.17301	-0.708245		maff	-1.22053	0.0120419			mdm1	1.08446	1.20335
hunk	-1.16605	-1.02455		rhou	-1.19628	-0.502774			klf1	1.06508	0.928476
dlg5	-1.165	-1.92518		nckap1	-1.19132	-0.110095			btbd11	1.05204	0.828575
lrrn2	-1.15905	-0.98026		rps6ka2	-1.19021	-0.373371			abcb9	1.03786	0.712009
sh3tc2	-1.15518	-1.22597		pkp2	-1.18931	0.0214598			sh3bp2	1.03784	0.763195
sh3bp4	-1.15474	-0.651587		cdr2l	-1.18492	-0.440736			sla2	1.03468	0.747795
obsl1	-1.15037	-0.885656		zfp423	-1.18413	-0.365573			prr24	1.02494	1.00618
hoxd10	-1.13278	-0.879155		tulp4	-1.18257	-0.245521			1700026l06rik	1.02356	0.877227
ermp1	-1.12966	-0.791738		tead4	-1.18141	-0.641495			ell2	1.01028	0.900347
lgmn	-1.1281	-0.82988		ripply3	-1.17484	-0.602312			gse1	1.0092	0.932361
ttc9	-1.12518	-0.664504		dock4	-1.17053	-0.412177			eya2	0.993905	2.25422
rusc2	-1.12405	-1.71622		tspan2	-1.16813	0.38979			tnfaip8	0.989419	1.54458
lad1	-1.12309	-0.936431		osbpl10	-1.15524	0.0201513			adora3	0.984819	0.714719
tead1	-1.12022	-0.770397		n4bp3	-1.155	-0.0155441			scn11a	0.977761	1.39668
spsb4	-1.11635	-0.67339		magel2	-1.15397	-0.370119			mfsd2b	0.975207	1.20314
timp2	-1.10263	-1.34471		atp7a	-1.15303	-0.377798			ptrh2	0.968821	0.885122
creb3l1	-1.10111	-1.00381		il17rd	-1.15176	-0.289222			cxxc5	0.962507	0.725532
tnks1bp1	-1.09615	-0.69156		dmrt3	-1.14866	-0.644601			arhgap18	0.946053	1.65594
rilpl1	-1.09007	-0.732425		dusp22	-1.14746	-0.277465			mnd1	0.942778	1.14484
glipr2	-1.08448	-1.5267		fkbp10	-1.1443	-0.509766			art4	0.920707	1.15847
lhfp	-1.08209	-1.2203		gdpd5	-1.14382	-0.394913			rbp1	0.917865	1.40872
bmp1	-1.07829	-0.946489		fbxl7	-1.13761	-0.230343			neil3	0.892733	1.06853
gdpd1	-1.0631	-0.711746		steap1	-1.13726	-0.605872			dyrk3	0.7708	1.15805
snai1	-1.06304	-0.758557		raet1e	-1.13423	-0.155566			bcl3	0.767413	1.12098
ccnd1	-1.05811	-0.856102		slc22a1	-1.13409	-0.581544			ninj1	0.765009	1.09644
krt19	-1.054	-1.24702		fam43a	-1.12764	0.239458			mbnl1	0.749363	1.03047
samd5	-1.05193	-1.0716		klf2	-1.12564	-0.157635			colec11	0.738124	2.00587
hoxb6	-1.05161	-0.939705		obfc1	-1.11724	-0.490678			galnt6	0.734794	1.00615
tnnt2	-1.04827	-0.685021		rhoc	-1.11678	0.068898			f5	0.719969	1.32364
cish	-1.04713	-0.7577		slc39a8	-1.11436	0.554228			5033406o09rik	0.718444	1.26187
efna4	-1.04341	-0.81372		dnajb5	-1.11308	-0.419061			pcbd1	0.671787	1.25166
lama5	-1.03795	-1.2305		sash1	-1.11034	-0.31533			neurl3	0.670998	1.46005
tgif1	-1.03325	-1.00785		calcrl	-1.10969	-0.287889
itgb5	-1.02955	-0.989532		hspg2	-1.10519	-0.455404
lamc2	-1.0248	-0.848848		fermt2	-1.10447	-0.431175
palld	-1.02165	-0.78178		tmem44	-1.10428	-0.133444
1700017b05rik	-1.01364	-0.918172		schip1	-1.09901	-0.510595
slc1a5	-1.01302	-1.34876		stk39	-1.09583	-0.0640677
ppap2a	-1.01087	-0.817898		nes	-1.09429	-0.525516
itga5	-1.00786	-0.89749		sccpdh	-1.09152	-0.289619
clip2	-0.996275	-1.04561		ai661453	-1.08938	-0.0438281
fgd6	-0.995409	-0.69347		antxr2	-1.08309	-0.33049
2200002d01rik	-0.980392	-2.49147		zeb1	-1.08252	-0.505315
dok4	-0.976899	-0.824801		sdc3	-1.0822	-0.339067
neo1	-0.972269	-0.848604		pecam1	-1.08091	-0.575474
prom1	-0.969966	-0.654078		ly6g6e	-1.07909	0.268349
tmem140	-0.961197	-1.30534		slc12a8	-1.07747	-0.155297
igf2as	-0.956731	-0.906123		bc028528	-1.07649	0.151849
fbln2	-0.949541	-0.950289		bace2	-1.07463	0.159704
arc	-0.941473	-1.47764		lats2	-1.0745	-0.567848
basp1	-0.933644	-0.967002		prex2	-1.07389	-0.125345
meg3	-0.905185	-1.14192		slc26a11	-1.07123	-0.242889
arl4d	-0.883755	-1.44422		trp53inp2	-1.07031	-0.63282
h2-d1	-0.879156	-1.01765		arhgap31	-1.06664	-0.469456
s100a6	-0.877674	-1.47364		lrrc8c	-1.06394	-0.111487
crb2	-0.876383	-1.40568		mxra7	-1.06325	-0.482514
akap2	-0.876	-1.44399		nfib	-1.06289	0.0497994
dtx3	-0.871159	-1.08796		mical2	-1.06225	-0.502762
robo1	-0.871138	-0.983881		she	-1.05819	-0.199037
scd1	-0.871029	-1.08369		fbxo10	-1.055	-0.224835
palm	-0.860885	-1.08114		scrn1	-1.05403	-0.0867185
tmem37	-0.857722	-1.47317		prickle3	-1.05368	0.0141908
pitx2	-0.857383	-1.45724		mllt4	-1.053	0.0518456
vcam1	-0.85442	-1.27353		farp1	-1.05075	-0.534627
disp2	-0.852066	-1.05893		tubb3	-1.04519	0.116642
myo1e	-0.845363	-1.55342		tyro3	-1.04203	-0.520822
dtx1	-0.84473	-1.73657		bin1	-1.03996	-0.634674
hoxd9	-0.842657	-0.967191		slc16a2	-1.03814	0.355742
actn1	-0.842228	-1.36168		itga1	-1.03695	0.100699
sema3b	-0.816245	-1.47383		lef1	-1.03353	0.104863
prr5	-0.804168	-1.0459		yap1	-1.03108	-0.113174
snap25	-0.797434	-0.953393		etv5	-1.02802	-0.640933
rnpep	-0.757015	-1.47291		map4k3	-1.02697	-0.406411
praf2	-0.756071	-1.02203		prdm1	-1.02639	-0.102563
rcan1	-0.746071	-0.978699		susd4	-1.02537	0.0838233
nradd	-0.741483	-1.40416		rasip1	-1.01846	-0.148478
cdk18	-0.732467	-1.28508		cited4	-1.01807	0.100689
sqstm1	-0.730191	-1.49538		slc5a3	-1.01746	-0.0356116
krt18	-0.725741	-1.32544		kctd17	-1.01657	-0.23638
notum	-0.70821	-1.0085		rab31	-1.0159	-0.632071
dsp	-0.702647	-1.29664		fam149a	-1.01528	-0.223911
pmp22	-0.695186	-1.3613		spata13	-1.01507	0.193666
nefl	-0.695098	-1.49534		rin2	-1.01405	0.441384
1600029d21rik	-0.687193	-2.38674		hmcn1	-1.01172	-0.644947
lrp1	-0.683551	-0.999892		esrp2	-1.01046	-0.209332
ezr	-0.681083	-1.60642		cdr2	-1.01016	-0.332533
jdp2	-0.678874	-1.12516		esam	-1.01009	0.236072
col3a1	-0.677263	-2.14312		yes1	-1.00695	-0.372628
grb14	-0.663879	-1.41014		pdgfb	-1.00681	0.0484921
lrrn4	-0.66118	-1.21059		ctsl	-1.00306	-0.217882
nova2	-0.658546	-1.50295		zfp532	-1.00177	-0.387346
				rgs3	-0.999803	0.0155415
				dusp7	-0.99102	-0.447021
				dusp6	-0.989834	0.240273
				rnd1	-0.987942	-0.272456
				tjp2	-0.986917	-0.250285
				kank1	-0.986151	0.163157
				lysmd3	-0.982878	0.262512
				heg1	-0.981219	-0.15747
				fam129b	-0.980561	-0.286102
				airn	-0.976753	-0.24257
				rhod	-0.976356	-0.471941
				wwtr1	-0.976266	0.0195546
				adora1	-0.974908	-0.313216
				dennd5b	-0.970463	-0.305477
				sorbs1	-0.970123	-0.0263463
				greb1l	-0.969031	-0.47003
				adamts9	-0.968601	0.215259
				wsb2	-0.967012	-0.0344313
				hip1	-0.966775	-0.428244
				cd82	-0.966633	0.154813
				tshz3	-0.966299	0.00626073
				hopx	-0.96352	-0.642481
				ai836003	-0.963462	-0.614938
				pcdhga9	-0.962294	-0.424229
				slc30a1	-0.961699	-0.0959085
				lgi4	-0.961447	-0.442772
				gm1673	-0.96102	-0.502082
				cnnm2	-0.95969	-0.067795
				adam15	-0.959436	-0.00751191
				arid5b	-0.95692	-0.63166
				adarb1	-0.955771	-0.157207
				coro2b	-0.953814	0.0865829
				pde4dip	-0.953253	-0.277447
				ecscr	-0.953005	-0.0371218
				rapgef5	-0.95026	-0.00286285

## Sheet: 00 GOterm
GOID	GOTerm	Nr. Genes	Term PValue	Term PValue Corrected with Bonferroni step down	Associated Genes Found
GO:0072358	cardiovascular system development	37	2.53641e-17	6.06203e-15	[Anxa2, Camk2d, Col1a2, Col3a1, Col4a1, Col4a2, Crb2, Ctgf, Dchs1, Dll4, Dsp, Ece1, Epas1, Erbb2, Fbn1, Fhod3, Gata4, Hey2, Lrp1, Myo1e, Nkx2-5, Nos3, Nr4a1, Parva, Pitx2, Plcd1, Plcd3, Rara, Robo1, Sall1, Serpine1, Smarcd3, Snai1, Tead1, Tnnt2, Vcam1, Vegfa]
GO:0072359	circulatory system development	37	2.53641e-17	6.06203e-15	[Anxa2, Camk2d, Col1a2, Col3a1, Col4a1, Col4a2, Crb2, Ctgf, Dchs1, Dll4, Dsp, Ece1, Epas1, Erbb2, Fbn1, Fhod3, Gata4, Hey2, Lrp1, Myo1e, Nkx2-5, Nos3, Nr4a1, Parva, Pitx2, Plcd1, Plcd3, Rara, Robo1, Sall1, Serpine1, Smarcd3, Snai1, Tead1, Tnnt2, Vcam1, Vegfa]
GO:0061061	muscle structure development	28	8.30708e-15	1.97708e-12	[Camk2d, Col3a1, Dll4, Dsp, Ehd2, Epas1, Fhod3, Flnb, Gata4, Hey2, Hoxd10, Hoxd9, Igf2, Krt19, Lama5, Lgals1, Meg3, Neo1, Nkx2-5, Nr4a1, Ntn3, Pitx2, Rara, Rcan1, Smarcd3, Tanc1, Tnnt2, Vegfa]
GO:0030029	actin filament-based process	24	8.82961e-12	2.09262e-09	[Actn1, Akap2, Cald1, Camk2d, Ctgf, Dbn1, Dpysl3, Dsp, Ehd2, Ezr, Fhod3, Flnb, Gata4, Itgb5, Krt19, Lrp1, Nkx2-5, Palld, Parva, Prr5, Sorbs3, Tmsb10, Tnfaip1, Tnnt2]
GO:0007507	heart development	22	9.85397e-12	2.32554e-09	[Camk2d, Col3a1, Dchs1, Dll4, Dsp, Ece1, Erbb2, Fbn1, Fhod3, Gata4, Hey2, Nkx2-5, Parva, Pitx2, Rara, Sall1, Smarcd3, Snai1, Tead1, Tnnt2, Vcam1, Vegfa]
GO:0031589	cell-substrate adhesion	17	1.69295e-11	3.97843e-09	[Actn1, Col3a1, Ctgf, Fbln2, Fndc3b, Itga3, Itga5, Itgb5, Lama5, Lgals1, Nid2, Parva, Serpine1, Sorbs3, Sparcl1, Vcam1, Vegfa]
GO:0042692	muscle cell differentiation	19	2.85358e-11	6.67737e-09	[Camk2d, Ehd2, Epas1, Fhod3, Gata4, Hey2, Igf2, Krt19, Lgals1, Neo1, Nkx2-5, Ntn3, Pitx2, Rara, Rcan1, Smarcd3, Tanc1, Tnnt2, Vegfa]
GO:0048514	blood vessel morphogenesis	21	2.05197e-10	4.78109e-08	[Anxa2, Col3a1, Col4a1, Col4a2, Ctgf, Dll4, Epas1, Gata4, Hey2, Lrp1, Myo1e, Nkx2-5, Nos3, Nr4a1, Parva, Pitx2, Plcd1, Plcd3, Robo1, Serpine1, Vegfa]
GO:0030036	actin cytoskeleton organization	21	2.47035e-10	5.73121e-08	[Actn1, Akap2, Cald1, Ctgf, Dbn1, Dpysl3, Ehd2, Ezr, Fhod3, Flnb, Itgb5, Krt19, Lrp1, Nkx2-5, Palld, Parva, Prr5, Sorbs3, Tmsb10, Tnfaip1, Tnnt2]
GO:0051146	striated muscle cell differentiation	16	2.54362e-10	5.87577e-08	[Camk2d, Ehd2, Fhod3, Gata4, Hey2, Igf2, Krt19, Neo1, Nkx2-5, Ntn3, Pitx2, Rara, Rcan1, Tanc1, Tnnt2, Vegfa]
GO:0010720	positive regulation of cell development	20	2.92916e-10	6.73707e-08	[Crb2, Dpysl3, Glipr2, Itga3, Mapt, Nefl, Nkx2-5, Palm, Rara, Robo1, Sall1, Scarf2, Sema6a, Smarcd3, Snai1, Tcf7l1, Tead1, Tgif1, Timp2, Vegfa]
GO:0048568	embryonic organ development	19	1.41504e-09	3.24043e-07	[Crb2, Epas1, Gata4, Hey2, Hoxb6, Hoxd10, Hoxd9, Krt19, Nkx2-5, Pitx2, Plcd1, Plcd3, Rara, Rspo3, Sall1, Snai1, Tead1, Vcam1, Vegfa]
GO:0045664	regulation of neuron differentiation	20	1.48314e-09	3.38155e-07	[App, Dpysl3, Dtx1, Hey2, Itga3, Lgals1, Mapt, Nefl, Nkx2-5, Palm, Pmp22, Rara, Robo1, Sall1, Scarf2, Snap25, Tcf7l1, Tgif1, Timp2, Vegfa]
GO:0003007	heart morphogenesis	14	2.1292e-09	4.83329e-07	[Dchs1, Dll4, Dsp, Gata4, Hey2, Nkx2-5, Parva, Pitx2, Rara, Smarcd3, Snai1, Tead1, Tnnt2, Vegfa]
GO:0060537	muscle tissue development	18	3.56232e-09	8.05084e-07	[Camk2d, Col3a1, Dll4, Dsp, Fhod3, Flnb, Gata4, Hey2, Hoxd10, Hoxd9, Meg3, Nkx2-5, Nr4a1, Pitx2, Rara, Rcan1, Tnnt2, Vegfa]
GO:0003205	cardiac chamber development	11	7.84544e-09	1.76522e-06	[Dll4, Dsp, Gata4, Hey2, Nkx2-5, Parva, Pitx2, Rara, Sall1, Smarcd3, Tnnt2]
GO:0014706	striated muscle tissue development	17	1.0789e-08	2.41674e-06	[Camk2d, Dll4, Dsp, Fhod3, Flnb, Gata4, Hey2, Hoxd10, Hoxd9, Meg3, Nkx2-5, Nr4a1, Pitx2, Rara, Rcan1, Tnnt2, Vegfa]
GO:0050769	positive regulation of neurogenesis	16	2.23636e-08	4.98708e-06	[Dpysl3, Itga3, Mapt, Nefl, Nkx2-5, Palm, Rara, Robo1, Sall1, Scarf2, Sema6a, Smarcd3, Tcf7l1, Tgif1, Timp2, Vegfa]
GO:0003206	cardiac chamber morphogenesis	10	2.79057e-08	6.19507e-06	[Dll4, Dsp, Gata4, Hey2, Nkx2-5, Parva, Pitx2, Rara, Smarcd3, Tnnt2]
GO:0045666	positive regulation of neuron differentiation	14	2.82827e-08	6.25048e-06	[Dpysl3, Itga3, Mapt, Nefl, Nkx2-5, Palm, Rara, Robo1, Sall1, Scarf2, Tcf7l1, Tgif1, Timp2, Vegfa]
GO:0003209	cardiac atrium morphogenesis	6	4.71407e-08	1.0371e-05	[Dll4, Gata4, Hey2, Nkx2-5, Pitx2, Tnnt2]
GO:0060562	epithelial tube morphogenesis	15	5.79613e-08	1.26935e-05	[Col4a1, Dchs1, Dlg5, Dll4, Etv4, Gata4, Lama5, Nkx2-5, Pitx2, Rara, Robo1, Sall1, Tead1, Tgif1, Vegfa]
GO:0003002	regionalization	15	6.49849e-08	1.41667e-05	[Arc, Crb2, Cyp26a1, Dll4, Gata4, Hey2, Hoxb6, Hoxd10, Hoxd9, Nkx2-5, Pitx2, Smarcd3, Snai1, Tcf7l1, Tgif1]
GO:0001525	angiogenesis	16	6.89686e-08	1.49662e-05	[Anxa2, Col4a1, Col4a2, Ctgf, Dll4, Epas1, Gata4, Nos3, Nr4a1, Parva, Pitx2, Plcd1, Plcd3, Robo1, Serpine1, Vegfa]
GO:0048608	reproductive structure development	16	6.89686e-08	1.49662e-05	[Ccnd1, Epas1, Ermp1, Gata4, Hey2, Krt19, Nos3, Plcd1, Plcd3, Rara, Rspo3, Serpine1, Snai1, Vcam1, Vegfa, Vgf]
GO:0003230	cardiac atrium development	6	7.22692e-08	1.56102e-05	[Dll4, Gata4, Hey2, Nkx2-5, Pitx2, Tnnt2]
GO:0003231	cardiac ventricle development	9	1.4602e-07	3.13944e-05	[Dll4, Dsp, Gata4, Hey2, Nkx2-5, Pitx2, Sall1, Smarcd3, Tnnt2]
GO:0048644	muscle organ morphogenesis	8	1.99969e-07	4.27933e-05	[Col3a1, Dll4, Dsp, Gata4, Hey2, Nkx2-5, Pitx2, Tnnt2]
GO:0060541	respiratory system development	12	2.16095e-07	4.60282e-05	[Ctgf, Dlg5, Epas1, Fndc3b, Gata4, Itga3, Lama5, Meg3, Nos3, Pitx2, Rara, Vegfa]
GO:0055013	cardiac muscle cell development	7	2.1808e-07	4.6233e-05	[Camk2d, Fhod3, Gata4, Hey2, Nkx2-5, Pitx2, Vegfa]
GO:0098742	cell-cell adhesion via plasma-membrane adhesion molecules	9	2.46348e-07	5.19794e-05	[Cdh22, Dchs1, Itga5, Lgals1, Pcdh1, Pvrl2, Robo1, Scarf2, Vcam1]
GO:0098609	cell-cell adhesion	9	2.64709e-07	5.55889e-05	[Cdh22, Dchs1, Itga5, Lgals1, Pcdh1, Pvrl2, Robo1, Scarf2, Vcam1]
GO:0048738	cardiac muscle tissue development	11	2.71332e-07	5.67083e-05	[Camk2d, Dll4, Dsp, Fhod3, Gata4, Hey2, Nkx2-5, Pitx2, Rara, Tnnt2, Vegfa]
GO:0072001	renal system development	12	2.83954e-07	5.90623e-05	[Basp1, Col4a1, Dchs1, Dlg5, Fbn1, Itga3, Lama5, Myo1e, Prom1, Rara, Sall1, Vegfa]
GO:0055006	cardiac cell development	7	3.45637e-07	7.15468e-05	[Camk2d, Fhod3, Gata4, Hey2, Nkx2-5, Pitx2, Vegfa]
GO:0090257	regulation of muscle system process	10	3.77747e-07	7.78159e-05	[Cald1, Camk2d, Ctgf, Dsp, Ece1, Gata4, Nkx2-5, Nos3, Tead1, Tnnt2]
GO:0003151	outflow tract morphogenesis	7	3.85858e-07	7.91009e-05	[Gata4, Hey2, Nkx2-5, Parva, Pitx2, Rara, Vegfa]
GO:0030324	lung development	11	3.85868e-07	7.8717e-05	[Ctgf, Dlg5, Epas1, Fndc3b, Gata4, Itga3, Lama5, Meg3, Nos3, Pitx2, Vegfa]
GO:0030323	respiratory tube development	11	4.46815e-07	9.07034e-05	[Ctgf, Dlg5, Epas1, Fndc3b, Gata4, Itga3, Lama5, Meg3, Nos3, Pitx2, Vegfa]
GO:0055007	cardiac muscle cell differentiation	8	6.05335e-07	0.000122278	[Camk2d, Fhod3, Gata4, Hey2, Nkx2-5, Pitx2, Rara, Vegfa]
GO:0007178	transmembrane receptor protein serine/threonine kinase signaling pathway	13	6.7984e-07	0.000136648	[Akap2, Col1a2, Col3a1, Crb2, Fbn1, Fbn2, Gata4, Itga3, Itgb5, Meg3, Neo1, Nkx2-5, Tgif1]
GO:0055002	striated muscle cell development	10	7.70586e-07	0.000154117	[Camk2d, Fhod3, Gata4, Hey2, Krt19, Nkx2-5, Pitx2, Rcan1, Tnnt2, Vegfa]
GO:0007229	integrin-mediated signaling pathway	7	7.93432e-07	0.000157893	[Col3a1, Ctgf, Itga3, Itga5, Itgb5, Lama5, Timp1]
GO:0001822	kidney development	11	8.20701e-07	0.000162499	[Basp1, Dchs1, Dlg5, Fbn1, Itga3, Lama5, Myo1e, Prom1, Rara, Sall1, Vegfa]
GO:0051017	actin filament bundle assembly	8	8.23752e-07	0.000162279	[Actn1, Cald1, Ctgf, Dpysl3, Ezr, Itgb5, Sorbs3, Tnfaip1]
GO:0001892	embryonic placenta development	8	9.56122e-07	0.0001874	[Epas1, Hey2, Krt19, Plcd1, Plcd3, Rspo3, Snai1, Vcam1]
GO:0061572	actin filament bundle organization	8	9.56122e-07	0.0001874	[Actn1, Cald1, Ctgf, Dpysl3, Ezr, Itgb5, Sorbs3, Tnfaip1]
GO:0003208	cardiac ventricle morphogenesis	7	9.60968e-07	0.000187389	[Dll4, Dsp, Gata4, Hey2, Nkx2-5, Smarcd3, Tnnt2]
GO:0001667	ameboidal-type cell migration	12	1.03537e-06	0.000200863	[Dll4, Glipr2, Gna12, Itga3, Lama5, Nos3, Nr4a1, Pitx2, Robo1, Serpine1, Timp1, Vegfa]
GO:0003279	cardiac septum development	7	1.05528e-06	0.000203668	[Gata4, Hey2, Nkx2-5, Parva, Pitx2, Rara, Sall1]
GO:0007015	actin filament organization	12	1.35352e-06	0.000259876	[Actn1, Akap2, Cald1, Ctgf, Dbn1, Dpysl3, Ezr, Fhod3, Itgb5, Sorbs3, Tnfaip1, Tnnt2]
GO:0060415	muscle tissue morphogenesis	7	1.38604e-06	0.000264733	[Col3a1, Dll4, Dsp, Hey2, Nkx2-5, Pitx2, Tnnt2]
GO:0072073	kidney epithelium development	8	1.46758e-06	0.000278839	[Basp1, Dchs1, Lama5, Myo1e, Prom1, Rara, Sall1, Vegfa]
GO:0001655	urogenital system development	12	1.51451e-06	0.000286242	[Basp1, Col4a1, Dchs1, Dlg5, Fbn1, Itga3, Lama5, Myo1e, Prom1, Rara, Sall1, Vegfa]
GO:0055001	muscle cell development	10	1.55597e-06	0.000292523	[Camk2d, Fhod3, Gata4, Hey2, Krt19, Nkx2-5, Pitx2, Rcan1, Tnnt2, Vegfa]
GO:0060485	mesenchyme development	10	1.97113e-06	0.000368601	[Crb2, Cyp26a1, Gata4, Glipr2, Hey2, Lama5, Nkx2-5, Pitx2, Snai1, Tead1]
GO:0072006	nephron development	8	2.05669e-06	0.000382545	[Basp1, Dchs1, Itga3, Lama5, Myo1e, Prom1, Sall1, Vegfa]
GO:0003229	ventricular cardiac muscle tissue development	6	2.23356e-06	0.000413208	[Dll4, Dsp, Gata4, Hey2, Nkx2-5, Tnnt2]
GO:0071559	response to transforming growth factor beta	9	2.69415e-06	0.000495723	[Cald1, Col1a2, Col3a1, Fbn1, Fbn2, Itga3, Itgb5, Nos3, Serpine1]
GO:0003215	cardiac right ventricle morphogenesis	4	3.25549e-06	0.000595755	[Gata4, Hey2, Nkx2-5, Smarcd3]
GO:0055012	ventricular cardiac muscle cell differentiation	4	3.25549e-06	0.000595755	[Hey2, Nkx2-5, Pitx2, Rara]
GO:0035051	cardiocyte differentiation	8	3.62859e-06	0.000660403	[Camk2d, Fhod3, Gata4, Hey2, Nkx2-5, Pitx2, Rara, Vegfa]
GO:0007157	heterophilic cell-cell adhesion via plasma membrane cell adhesion molecules	5	4.06978e-06	0.00073663	[Dchs1, Itga5, Lgals1, Scarf2, Vcam1]
GO:0060411	cardiac septum morphogenesis	6	4.18868e-06	0.000753962	[Gata4, Hey2, Nkx2-5, Parva, Pitx2, Rara]
GO:0055123	digestive system development	11	4.52841e-06	0.000810585	[Col3a1, Crb2, Dchs1, Gata4, Igf2, Itga5, Pitx2, Sall1, Snai1, Tcf7l1, Tgif1]
GO:0072009	nephron epithelium development	7	4.63128e-06	0.000824367	[Basp1, Dchs1, Lama5, Myo1e, Prom1, Sall1, Vegfa]
GO:0007520	myoblast fusion	5	4.70182e-06	0.000832221	[Ehd2, Neo1, Ntn3, Pitx2, Tanc1]
GO:0007266	Rho protein signal transduction	10	4.95172e-06	0.000871502	[Arhgap8, Cd40, Col1a2, Col3a1, Erbb2, Fgd6, Gna12, Itga3, Prr5, Tnfaip1]
GO:1903522	regulation of blood circulation	10	5.16002e-06	0.000903004	[Ctgf, Dsp, Ece1, Epas1, Gata4, Hey2, Nkx2-5, Nos3, Scpep1, Tnnt2]
GO:0031032	actomyosin structure organization	8	5.78736e-06	0.001007	[Ctgf, Fhod3, Itgb5, Krt19, Nkx2-5, Sorbs3, Tnfaip1, Tnnt2]
GO:0061138	morphogenesis of a branching epithelium	10	5.83123e-06	0.0010088	[Col4a1, Dchs1, Dlg5, Dll4, Etv4, Lama5, Pitx2, Rspo3, Sall1, Vegfa]
GO:0060047	heart contraction	9	6.23549e-06	0.0010725	[Camk2d, Ctgf, Dsp, Epas1, Gata4, Hey2, Nkx2-5, Nos3, Tnnt2]
GO:0003015	heart process	9	6.53164e-06	0.00111691	[Camk2d, Ctgf, Dsp, Epas1, Gata4, Hey2, Nkx2-5, Nos3, Tnnt2]
GO:0055008	cardiac muscle tissue morphogenesis	6	6.72274e-06	0.00114287	[Dll4, Dsp, Hey2, Nkx2-5, Pitx2, Tnnt2]
GO:0016198	axon choice point recognition	3	8.37937e-06	0.00141611	[App, Gap43, Robo1]
GO:0051764	actin crosslink formation	3	8.37937e-06	0.00141611	[Actn1, Dpysl3, Tnnt2]
GO:0001763	morphogenesis of a branching structure	10	9.33069e-06	0.00156756	[Col4a1, Dchs1, Dlg5, Dll4, Etv4, Lama5, Pitx2, Rspo3, Sall1, Vegfa]
GO:0048754	branching morphogenesis of an epithelial tube	9	9.36704e-06	0.0015643	[Col4a1, Dchs1, Dlg5, Dll4, Etv4, Lama5, Pitx2, Sall1, Vegfa]
GO:0008016	regulation of heart contraction	8	9.9333e-06	0.00164893	[Ctgf, Dsp, Epas1, Gata4, Hey2, Nkx2-5, Nos3, Tnnt2]
GO:0043500	muscle adaptation	6	1.03811e-05	0.00171288	[Camk2d, Ece1, Gata4, Hey2, Nos3, Tead1]
GO:2000738	positive regulation of stem cell differentiation	5	1.29952e-05	0.00213121	[Crb2, Glipr2, Nkx2-5, Snai1, Tead1]
GO:0001890	placenta development	8	1.63501e-05	0.00266507	[Epas1, Hey2, Krt19, Plcd1, Plcd3, Rspo3, Snai1, Vcam1]
GO:0048565	digestive tract development	10	1.67231e-05	0.00270915	[Col3a1, Crb2, Dchs1, Gata4, Itga5, Pitx2, Sall1, Snai1, Tcf7l1, Tgif1]
GO:0007160	cell-matrix adhesion	8	1.97491e-05	0.00317961	[Actn1, Col3a1, Ctgf, Itgb5, Nid2, Serpine1, Vcam1, Vegfa]
GO:0061314	Notch signaling involved in heart development	3	1.99538e-05	0.00319261	[Dll4, Hey2, Snai1]
GO:0055010	ventricular cardiac muscle tissue morphogenesis	5	2.00691e-05	0.00319099	[Dll4, Dsp, Hey2, Nkx2-5, Tnnt2]
GO:0071560	cellular response to transforming growth factor beta stimulus	8	2.06859e-05	0.00326838	[Col1a2, Col3a1, Fbn1, Fbn2, Itga3, Itgb5, Nos3, Serpine1]
GO:0035904	aorta development	4	2.16944e-05	0.00340603	[Col3a1, Dll4, Hey2, Lrp1]
GO:0035909	aorta morphogenesis	4	2.16944e-05	0.00340603	[Col3a1, Dll4, Hey2, Lrp1]
GO:0000768	syncytium formation by plasma membrane fusion	5	2.22342e-05	0.00346853	[Ehd2, Neo1, Ntn3, Pitx2, Tanc1]
GO:0060711	labyrinthine layer development	5	2.45769e-05	0.00380942	[Hey2, Plcd1, Plcd3, Rspo3, Vcam1]
GO:0006949	syncytium formation	5	2.71074e-05	0.00417453	[Ehd2, Neo1, Ntn3, Pitx2, Tanc1]
GO:0055015	ventricular cardiac muscle cell development	3	2.8394e-05	0.00434429	[Hey2, Nkx2-5, Pitx2]
GO:0061318	renal filtration cell differentiation	3	2.8394e-05	0.00434429	[Basp1, Myo1e, Prom1]
GO:0072010	glomerular epithelium development	3	2.8394e-05	0.00434429	[Basp1, Myo1e, Prom1]
GO:0072112	glomerular visceral epithelial cell differentiation	3	2.8394e-05	0.00434429	[Basp1, Myo1e, Prom1]
GO:0072311	glomerular epithelial cell differentiation	3	2.8394e-05	0.00434429	[Basp1, Myo1e, Prom1]
GO:0003382	epithelial cell morphogenesis	5	2.9836e-05	0.00453507	[Arhgef26, Flnb, Palld, Rilpl1, Sall1]
GO:0003281	ventricular septum development	5	3.27735e-05	0.00494879	[Gata4, Hey2, Nkx2-5, Pitx2, Sall1]
GO:0009952	anterior/posterior pattern specification	9	3.61431e-05	0.00542147	[Arc, Crb2, Cyp26a1, Gata4, Hey2, Hoxb6, Hoxd10, Hoxd9, Tcf7l1]
GO:0060048	cardiac muscle contraction	6	3.63971e-05	0.00542317	[Camk2d, Ctgf, Dsp, Gata4, Nkx2-5, Tnnt2]
GO:0007411	axon guidance	8	3.66907e-05	0.00543022	[App, Efna4, Erbb2, Etv4, Gap43, Robo1, Sema6a, Vegfa]
GO:0097485	neuron projection guidance	8	3.66907e-05	0.00543022	[App, Efna4, Erbb2, Etv4, Gap43, Robo1, Sema6a, Vegfa]
GO:0014902	myotube differentiation	7	3.86008e-05	0.00567432	[Ehd2, Neo1, Nkx2-5, Ntn3, Pitx2, Rcan1, Tanc1]
GO:0048844	artery morphogenesis	5	3.93194e-05	0.00574063	[Col3a1, Dll4, Hey2, Lrp1, Vegfa]
GO:0061326	renal tubule development	6	4.41372e-05	0.0063999	[Col4a1, Dchs1, Lama5, Prom1, Sall1, Vegfa]
GO:0002040	sprouting angiogenesis	5	4.68369e-05	0.00674451	[Dll4, Nr4a1, Parva, Robo1, Vegfa]
GO:0003222	ventricular trabecula myocardium morphogenesis	3	5.16492e-05	0.00738584	[Dll4, Hey2, Nkx2-5]
GO:0002042	cell migration involved in sprouting angiogenesis	4	5.24643e-05	0.00744994	[Dll4, Nr4a1, Robo1, Vegfa]
GO:0008406	gonad development	8	5.51266e-05	0.00777285	[Ccnd1, Ermp1, Gata4, Nos3, Rara, Serpine1, Vegfa, Vgf]
GO:0048736	appendage development	8	5.73331e-05	0.00802664	[Ece1, Fbn2, Gna12, Hoxd10, Hoxd9, Pitx2, Rara, Sall1]
GO:0060173	limb development	8	5.73331e-05	0.00802664	[Ece1, Fbn2, Gna12, Hoxd10, Hoxd9, Pitx2, Rara, Sall1]
GO:0030326	embryonic limb morphogenesis	7	5.98522e-05	0.00831945	[Ece1, Fbn2, Gna12, Hoxd10, Hoxd9, Pitx2, Sall1]
GO:0035113	embryonic appendage morphogenesis	7	5.98522e-05	0.00831945	[Ece1, Fbn2, Gna12, Hoxd10, Hoxd9, Pitx2, Sall1]
GO:0045137	development of primary sexual characteristics	8	6.19676e-05	0.00855153	[Ccnd1, Ermp1, Gata4, Nos3, Rara, Serpine1, Vegfa, Vgf]
GO:0014031	mesenchymal cell development	7	6.27116e-05	0.00859149	[Crb2, Cyp26a1, Glipr2, Hey2, Lama5, Pitx2, Snai1]
GO:2000736	regulation of stem cell differentiation	6	6.35729e-05	0.00864591	[Crb2, Glipr2, Nkx2-5, Snai1, Tcf7l1, Tead1]
GO:0060840	artery development	5	6.51793e-05	0.0087992	[Col3a1, Dll4, Hey2, Lrp1, Vegfa]
GO:0070252	actin-mediated cell contraction	5	6.51793e-05	0.0087992	[Camk2d, Dsp, Gata4, Parva, Tnnt2]
GO:0010971	positive regulation of G2/M transition of mitotic cell cycle	3	6.6881e-05	0.00896206	[App, Ccnd1, Smarcd3]
GO:1902751	positive regulation of cell cycle G2/M phase transition	3	6.6881e-05	0.00896206	[App, Ccnd1, Smarcd3]
GO:0010631	epithelial cell migration	8	6.69101e-05	0.00889904	[Dll4, Glipr2, Itga3, Nos3, Nr4a1, Robo1, Serpine1, Vegfa]
GO:0010770	positive regulation of cell morphogenesis involved in differentiation	7	6.87666e-05	0.00907719	[Crb2, Glipr2, Mapt, Nefl, Robo1, Snai1, Vegfa]
GO:0090132	epithelium migration	8	6.95018e-05	0.00910474	[Dll4, Glipr2, Itga3, Nos3, Nr4a1, Robo1, Serpine1, Vegfa]
GO:0090130	tissue migration	8	7.49365e-05	0.00974174	[Dll4, Glipr2, Itga3, Nos3, Nr4a1, Robo1, Serpine1, Vegfa]
GO:0045214	sarcomere organization	4	7.62449e-05	0.00983559	[Fhod3, Krt19, Nkx2-5, Tnnt2]
GO:0035023	regulation of Rho protein signal transduction	8	7.77836e-05	0.0099563	[Arhgap8, Cd40, Col3a1, Erbb2, Fgd6, Itga3, Prr5, Tnfaip1]

## Sheet: 02 GOterm
GOID	GOTerm	Nr. Genes	Term PValue	Term PValue Corrected with Bonferroni step down	Associated Genes Found
GO:0072358	cardiovascular system development	45	2.91494e-21	4.42779e-18	[Acvr1, Acvrl1, Adam15, Adam19, Ankrd1, Atp7a, Calcrl, Cdh2, Chd3, Cyr61, Dlc1, Dusp6, Ecscr, Edn1, Efnb2, Epha2, Ets1, Fat4, Fzd4, Gata6, Gja4, Hand2, Heg1, Hopx, Hspg2, Lama4, Lef1, Msx1, Nckap1, Nfatc1, Nrp1, Pdgfb, Pi16, Pkp2, Ptprb, Rasip1, Ripply3, Rps6ka2, Sash1, Sox17, Stab1, Tbx3, Tek, Wwtr1, Yap1]
GO:0072359	circulatory system development	45	2.91494e-21	4.42779e-18	[Acvr1, Acvrl1, Adam15, Adam19, Ankrd1, Atp7a, Calcrl, Cdh2, Chd3, Cyr61, Dlc1, Dusp6, Ecscr, Edn1, Efnb2, Epha2, Ets1, Fat4, Fzd4, Gata6, Gja4, Hand2, Heg1, Hopx, Hspg2, Lama4, Lef1, Msx1, Nckap1, Nfatc1, Nrp1, Pdgfb, Pi16, Pkp2, Ptprb, Rasip1, Ripply3, Rps6ka2, Sash1, Sox17, Stab1, Tbx3, Tek, Wwtr1, Yap1]
GO:0009653	anatomical structure morphogenesis	68	1.33962e-18	2.03354e-15	[Acvr1, Acvrl1, Adam15, Ankrd1, Apbb2, Arid5b, Atp7a, Calcrl, Cdh2, Chd3, Csf1, Ctsl, Cyr61, Dlc1, Dmrt3, Dusp6, Ecscr, Edn1, Efnb2, Epha2, Ets1, Etv5, Farp1, Fat4, Fermt2, Fzd4, Gata6, Gpm6a, Hand2, Heg1, Hopx, Hspg2, Itga1, Itgb4, Kank1, Klf2, Lef1, Msx1, Myadm, Nckap1, Nes, Nfatc1, Nfib, Nrp1, Pdgfb, Pkp2, Prdm1, Prex2, Ptprb, Rasip1, Rhou, Sash1, Schip1, Sema3f, Sox17, Sox7, Stab1, Tbx3, Tead…
GO:0007275	multicellular organismal development	97	1.54373e-18	2.34184e-15	[Acvr1, Acvrl1, Adam15, Adam19, Adamts9, Ankrd1, Apbb2, Arid5b, Atf3, Atp7a, Bik, Bin1, Calcrl, Cdh2, Chd3, Creb3l2, Crip2, Csf1, Ctsl, Cyr61, Dlc1, Dmrt3, Dusp6, Ecscr, Edn1, Efnb2, Eml1, Enc1, Epha2, Epn2, Ets1, Etv5, Farp1, Fat4, Fzd4, Gata6, Gdpd5, Gja4, Gpm6a, Hand2, Heg1, Hopx, Hspg2, Igf2r, Itga1, Itgb4, Kank1, Klf2, Lama4, Lats2, Lef1, Lgi4, Maff, Msx1, Myadm, Nckap1, Nes, Nfatc1, Nfib, N…
GO:0048731	system development	90	2.68341e-18	4.06805e-15	[Acvr1, Acvrl1, Adam15, Adam19, Ankrd1, Apbb2, Arid5b, Atf3, Atp7a, Bik, Bin1, Calcrl, Cdh2, Chd3, Creb3l2, Crip2, Csf1, Ctsl, Cyr61, Dlc1, Dmrt3, Dusp6, Ecscr, Edn1, Efnb2, Eml1, Enc1, Epha2, Epn2, Ets1, Etv5, Farp1, Fat4, Fzd4, Gata6, Gdpd5, Gja4, Gpm6a, Hand2, Heg1, Hopx, Hspg2, Igf2r, Itga1, Itgb4, Kank1, Klf2, Lama4, Lats2, Lef1, Lgi4, Maff, Msx1, Myadm, Nckap1, Nes, Nfatc1, Nfib, Nid1, Nrp1…
GO:0044767	single-organism developmental process	105	2.87786e-18	4.35995e-15	[Acvr1, Acvrl1, Adam15, Adam19, Adamts9, Ankrd1, Apbb2, Arid5b, Atf3, Atp7a, Bik, Bin1, Calcrl, Cdh2, Chd3, Creb3l2, Crip2, Csf1, Ctsl, Cyr61, Dlc1, Dmrt3, Dusp6, Ecscr, Edn1, Efnb2, Eml1, Enc1, Epha2, Epn2, Ets1, Etv5, Farp1, Fat4, Fermt2, Fkbp10, Fzd4, Gata6, Gdpd5, Gja4, Gpm6a, Gpr116, Hand2, Heg1, Hip1, Hopx, Hspg2, Igf2r, Itga1, Itgb4, Kank1, Klf2, Lama4, Lats2, Lef1, Lgi4, Lrrc8c, Maff, Msx…
GO:0007507	heart development	31	4.0305e-18	6.10218e-15	[Acvr1, Adam15, Adam19, Ankrd1, Calcrl, Chd3, Cyr61, Dlc1, Dusp6, Edn1, Efnb2, Fat4, Gata6, Hand2, Heg1, Hopx, Hspg2, Msx1, Nckap1, Nfatc1, Nrp1, Pdgfb, Pi16, Pkp2, Ripply3, Rps6ka2, Sox17, Tbx3, Tek, Wwtr1, Yap1]
GO:0032502	developmental process	105	4.75728e-18	7.19776e-15	[Acvr1, Acvrl1, Adam15, Adam19, Adamts9, Ankrd1, Apbb2, Arid5b, Atf3, Atp7a, Bik, Bin1, Calcrl, Cdh2, Chd3, Creb3l2, Crip2, Csf1, Ctsl, Cyr61, Dlc1, Dmrt3, Dusp6, Ecscr, Edn1, Efnb2, Eml1, Enc1, Epha2, Epn2, Ets1, Etv5, Farp1, Fat4, Fermt2, Fkbp10, Fzd4, Gata6, Gdpd5, Gja4, Gpm6a, Gpr116, Hand2, Heg1, Hip1, Hopx, Hspg2, Igf2r, Itga1, Itgb4, Kank1, Klf2, Lama4, Lats2, Lef1, Lgi4, Lrrc8c, Maff, Msx…
GO:0048856	anatomical structure development	96	7.77579e-17	1.1757e-13	[Acvr1, Acvrl1, Adam15, Adam19, Adamts9, Ankrd1, Apbb2, Arid5b, Atf3, Atp7a, Bik, Bin1, Calcrl, Cdh2, Chd3, Creb3l2, Crip2, Csf1, Ctsl, Cyr61, Dlc1, Dmrt3, Dusp6, Ecscr, Edn1, Efnb2, Eml1, Enc1, Epha2, Epn2, Ets1, Etv5, Farp1, Fat4, Fermt2, Fzd4, Gata6, Gdpd5, Gja4, Gpm6a, Hand2, Heg1, Hopx, Hspg2, Igf2r, Itga1, Itgb4, Kank1, Klf2, Lama4, Lats2, Lef1, Lgi4, Maff, Msx1, Myadm, Nckap1, Nes, Nfatc1,…
GO:0048869	cellular developmental process	83	2.80877e-16	4.24406e-13	[Acvr1, Acvrl1, Adam15, Adam19, Adamts9, Ankrd1, Apbb2, Arid5b, Atf3, Atp7a, Bik, Bin1, Cdh2, Chd3, Creb3l2, Crip2, Csf1, Cyr61, Dlc1, Dmrt3, Dusp6, Ecscr, Edn1, Efnb2, Eml1, Enc1, Epha2, Ets1, Etv5, Farp1, Fat4, Fermt2, Fkbp10, Fzd4, Gata6, Gdpd5, Gpm6a, Gpr116, Hand2, Heg1, Hip1, Hopx, Hspg2, Itga1, Kank1, Klf2, Lama4, Lats2, Lef1, Lgi4, Lrrc8c, Maff, Msx1, Myadm, Nes, Nfatc1, Nfib, Nrp1, Pdgfb…
GO:0030154	cell differentiation	80	2.84002e-16	4.28844e-13	[Acvr1, Acvrl1, Adam15, Adam19, Adamts9, Ankrd1, Apbb2, Arid5b, Atf3, Atp7a, Bik, Bin1, Cdh2, Chd3, Creb3l2, Crip2, Csf1, Cyr61, Dmrt3, Dusp6, Ecscr, Edn1, Efnb2, Eml1, Enc1, Epha2, Ets1, Etv5, Farp1, Fat4, Fermt2, Fkbp10, Fzd4, Gata6, Gdpd5, Gpm6a, Gpr116, Hand2, Heg1, Hip1, Hopx, Hspg2, Itga1, Kank1, Klf2, Lama4, Lats2, Lef1, Lgi4, Lrrc8c, Maff, Msx1, Myadm, Nfatc1, Nfib, Nrp1, Pdgfb, Pi16, Pkp…
GO:0040011	locomotion	47	4.47949e-16	6.75954e-13	[Abi3, Acvr1, Acvrl1, Adam15, Adarb1, Adora1, Amotl1, Apbb2, Arid5b, Bcar1, Cdh2, Csf1, Cyr61, Dlc1, Dock4, Ecscr, Edn1, Efnb2, Epha2, Ets1, Fzd4, Gpm6a, Hand2, Itga1, Itgb4, Kank1, Lama4, Lef1, Myadm, Nckap1, Nfib, Nrp1, Pdgfb, Pecam1, Pkp2, Prr5l, Rhod, Sash1, Schip1, Sema3f, Sox17, Spata13, Syne2, Tek, Tubb3, Tyro3, Unc5b]
GO:0048518	positive regulation of biological process	94	6.02378e-16	9.08386e-13	[Acer2, Acvr1, Acvrl1, Adamts9, Adarb1, Adora1, Amotl1, Ankrd1, Apbb2, Arhgap31, Arid5b, Atf3, Atp7a, Bcar1, Bik, Bin1, Calcrl, Cdh2, Chd3, Cited4, Creb3l2, Crip2, Csf1, Cyr61, Dennd5b, Dlc1, Dock4, Dusp22, Dusp6, Edn1, Efnb2, Enc1, Epha2, Ets1, Etv5, Farp1, Fzd4, Gata6, Gdpd5, Gpm6a, Hand2, Heg1, Hip1, Hopx, Igf2r, Itga1, Kank1, Klf2, Lef1, Lifr, Magel2, Mical2, Msx1, Myadm, Nckap1, Nfatc1, Nfib…
GO:0048522	positive regulation of cellular process	88	6.48292e-16	9.76976e-13	[Acer2, Acvr1, Acvrl1, Adamts9, Adarb1, Adora1, Amotl1, Ankrd1, Apbb2, Arhgap31, Atf3, Bcar1, Bik, Bin1, Calcrl, Cdh2, Cited4, Creb3l2, Crip2, Csf1, Cyr61, Dennd5b, Dlc1, Dock4, Dusp22, Dusp6, Edn1, Efnb2, Enc1, Epha2, Ets1, Etv5, Farp1, Fzd4, Gata6, Gdpd5, Gpm6a, Hand2, Hip1, Hopx, Igf2r, Itga1, Kank1, Klf2, Lef1, Lifr, Magel2, Mical2, Msx1, Myadm, Nckap1, Nfatc1, Nfib, Nid1, Nod1, Nrp1, Obfc1, …
GO:0016477	cell migration	41	8.02543e-16	1.20863e-12	[Abi3, Acvr1, Acvrl1, Adam15, Adarb1, Adora1, Amotl1, Apbb2, Arid5b, Bcar1, Cdh2, Csf1, Cyr61, Dlc1, Dock4, Edn1, Efnb2, Epha2, Ets1, Gpm6a, Hand2, Itga1, Kank1, Lama4, Lef1, Myadm, Nckap1, Nrp1, Pdgfb, Pecam1, Pkp2, Prr5l, Rhod, Sash1, Schip1, Sema3f, Sox17, Spata13, Syne2, Tek, Tyro3]
GO:0001568	blood vessel development	31	8.96784e-16	1.34966e-12	[Acvr1, Acvrl1, Adam15, Atp7a, Calcrl, Cdh2, Chd3, Cyr61, Ecscr, Edn1, Efnb2, Epha2, Ets1, Fzd4, Gata6, Gja4, Hand2, Heg1, Hspg2, Lama4, Lef1, Nrp1, Pdgfb, Ptprb, Rasip1, Sash1, Sox17, Stab1, Tbx3, Tek, Yap1]
GO:0009888	tissue development	53	1.44838e-15	2.17837e-12	[Acvr1, Acvrl1, Adam15, Adamts9, Ankrd1, Arid5b, Atf3, Atp7a, Chd3, Creb3l2, Csf1, Ctsl, Cyr61, Dlc1, Dusp6, Edn1, Efnb2, Epha2, Etv5, Fat4, Fzd4, Gata6, Gpm6a, Hand2, Heg1, Hopx, Hspg2, Klf2, Lats2, Lef1, Maff, Msx1, Myadm, Nckap1, Nfatc1, Nfib, Nrp1, Pdgfb, Pi16, Pkp2, Prdm1, Rasip1, Rhod, Schip1, Sema3f, Sox17, Sox7, Tbx3, Tek, Tshz3, Wwtr1, Yap1, Zeb1]
GO:0001944	vasculature development	31	2.46813e-15	3.7096e-12	[Acvr1, Acvrl1, Adam15, Atp7a, Calcrl, Cdh2, Chd3, Cyr61, Ecscr, Edn1, Efnb2, Epha2, Ets1, Fzd4, Gata6, Gja4, Hand2, Heg1, Hspg2, Lama4, Lef1, Nrp1, Pdgfb, Ptprb, Rasip1, Sash1, Sox17, Stab1, Tbx3, Tek, Yap1]
GO:0048870	cell motility	42	2.54952e-15	3.82937e-12	[Abi3, Acvr1, Acvrl1, Adam15, Adarb1, Adora1, Amotl1, Apbb2, Arid5b, Bcar1, Cdh2, Csf1, Cyr61, Dlc1, Dock4, Edn1, Efnb2, Epha2, Ets1, Gpm6a, Hand2, Itga1, Itgb4, Kank1, Lama4, Lef1, Myadm, Nckap1, Nrp1, Pdgfb, Pecam1, Pkp2, Prr5l, Rhod, Sash1, Schip1, Sema3f, Sox17, Spata13, Syne2, Tek, Tyro3]
GO:0051674	localization of cell	42	2.54952e-15	3.82937e-12	[Abi3, Acvr1, Acvrl1, Adam15, Adarb1, Adora1, Amotl1, Apbb2, Arid5b, Bcar1, Cdh2, Csf1, Cyr61, Dlc1, Dock4, Edn1, Efnb2, Epha2, Ets1, Gpm6a, Hand2, Itga1, Itgb4, Kank1, Lama4, Lef1, Myadm, Nckap1, Nrp1, Pdgfb, Pecam1, Pkp2, Prr5l, Rhod, Sash1, Schip1, Sema3f, Sox17, Spata13, Syne2, Tek, Tyro3]
GO:0044763	single-organism cellular process	164	9.99422e-15	1.50013e-11	[1810011O10Rik, Abi3, Acer2, Acvr1, Acvrl1, Adam15, Adam19, Adamts9, Adarb1, Adora1, Airn, Amotl1, Ankrd1, Anxa6, Apbb2, Arhgap31, Arid5b, Asap2, Atf3, Atp7a, Bcar1, Bik, Bin1, Calcrl, Cd97, Cdh2, Chd3, Coro2b, Creb3l2, Crip2, Csf1, Ctsl, Cttnbp2nl, Cyr61, Dennd5b, Dlc1, Dmrt3, Dock4, Dusp22, Dusp6, Dusp7, Dysf, Ecscr, Edn1, Efnb2, Eml1, Enc1, Epha2, Epn2, Ets1, Etv5, Fam129b, Farp1, Fat4, Fbxl7,…
GO:0009887	organ morphogenesis	38	1.08662e-14	1.62993e-11	[Acvr1, Adam15, Ankrd1, Arid5b, Atp7a, Chd3, Csf1, Ctsl, Cyr61, Dlc1, Dmrt3, Edn1, Efnb2, Epha2, Etv5, Fat4, Gata6, Hand2, Heg1, Hspg2, Itgb4, Lef1, Msx1, Nckap1, Nfatc1, Nfib, Nrp1, Pdgfb, Pkp2, Prdm1, Schip1, Sox17, Tbx3, Tek, Tshz3, Wwtr1, Yap1, Zeb1]
GO:0035295	tube development	33	1.2307e-14	1.84481e-11	[Acvr1, Acvrl1, Atp7a, Chd3, Csf1, Ctsl, Dlc1, Dusp6, Edn1, Epha2, Etv5, Fat4, Gata6, Hand2, Heg1, Hopx, Itgb4, Klf2, Lef1, Myadm, Nckap1, Nfib, Nrp1, Prdm1, Rasip1, Sox17, Sox7, Tbx3, Tek, Tshz3, Wwtr1, Yap1, Zeb1]
GO:0044699	single-organism process	174	4.26477e-14	6.38862e-11	[1810011O10Rik, Abi3, Acer2, Acvr1, Acvrl1, Adam15, Adam19, Adamts9, Adarb1, Adora1, Airn, Amotl1, Ankrd1, Anxa6, Apbb2, Arhgap31, Arid5b, Asap2, Atf3, Atp7a, Bcar1, Bik, Bin1, Calcrl, Cd97, Cdh2, Chd3, Cnnm2, Coro2b, Creb3l2, Crip2, Csf1, Ctsl, Cttnbp2nl, Cyr61, Dennd5b, Dlc1, Dmrt3, Dock4, Dusp22, Dusp6, Dusp7, Dysf, Ecscr, Edn1, Efnb2, Eml1, Enc1, Epha2, Epn2, Esam, Ets1, Etv5, Fam129b, Farp1,…
GO:0065007	biological regulation	153	5.12063e-14	7.66558e-11	[Abi3, Acer2, Acvr1, Acvrl1, Adam15, Adam19, Adamts9, Adarb1, Adora1, Airn, Amotl1, Ankrd1, Anxa6, Apbb2, Arhgap31, Arid5b, Asap2, Atf3, Atp7a, Bace2, Bcar1, Bcl6b, Bik, Bin1, Calcrl, Cd97, Cdh2, Chd3, Cited4, Cnnm2, Creb3l2, Crip2, Csf1, Ctsl, Cttnbp2nl, Cyr61, Dennd5b, Dlc1, Dmrt3, Dnajb5, Dock4, Dusp22, Dusp6, Dusp7, Edn1, Efnb2, Enc1, Epha2, Epn2, Esrp2, Ets1, Etv5, Fam129b, Farp1, Fat4, Fbxo…
GO:0035556	intracellular signal transduction	58	5.59572e-14	8.37119e-11	[Acvr1, Acvrl1, Adam15, Adora1, Amotl1, Ankrd1, Arhgap31, Asap2, Cdh2, Csf1, Cyr61, Dennd5b, Dlc1, Dock4, Dusp22, Dusp6, Dusp7, Edn1, Epha2, Farp1, Fat4, Fzd4, Itga1, Kank1, Lats2, Map4k3, Msx1, Myadm, Nckap1, Nfatc1, Nod1, Nrp1, Pdgfb, Pecam1, Prex2, Prr5l, Rab31, Rapgef5, Rasgrp3, Rasip1, Rgl1, Rhoc, Rhod, Rhou, Rnd1, Rps6ka2, Sash1, Sh3bp5, Spata13, Stk39, Tead4, Tek, Tulp4, Tyro3, Unc5b, Wsb2…
GO:0006928	cellular component movement	46	6.01403e-14	8.99097e-11	[Abi3, Acvr1, Acvrl1, Adam15, Adarb1, Adora1, Amotl1, Apbb2, Arid5b, Bcar1, Cdh2, Csf1, Cyr61, Dlc1, Dock4, Edn1, Efnb2, Epha2, Ets1, Gpm6a, Hand2, Itga1, Itgb4, Kank1, Lama4, Lef1, Myadm, Myo1b, Nckap1, Nfib, Nrp1, Pdgfb, Pecam1, Pkp2, Prr5l, Rhod, Sash1, Schip1, Sema3f, Sox17, Spata13, Syne2, Tek, Tubb3, Tyro3, Unc5b]
GO:0048514	blood vessel morphogenesis	27	7.67497e-14	1.14664e-10	[Acvr1, Acvrl1, Adam15, Calcrl, Cdh2, Chd3, Cyr61, Ecscr, Edn1, Efnb2, Epha2, Ets1, Fzd4, Gata6, Hand2, Heg1, Hspg2, Lef1, Nrp1, Pdgfb, Ptprb, Rasip1, Sash1, Sox17, Stab1, Tek, Yap1]
GO:0007154	cell communication	105	2.53867e-13	3.79023e-10	[Acvr1, Acvrl1, Adam15, Adora1, Amotl1, Ankrd1, Arhgap31, Arid5b, Asap2, Atp7a, Bcar1, Bik, Calcrl, Cd97, Cdh2, Chd3, Csf1, Ctsl, Cyr61, Dennd5b, Dlc1, Dmrt3, Dock4, Dusp22, Dusp6, Dusp7, Edn1, Efnb2, Epha2, Epn2, Etv5, Farp1, Fat4, Fermt2, Fzd4, Gata6, Gdpd5, Gja4, Gngt2, Gpr126, Hand2, Hip1, Igf2r, Il17rd, Itga1, Itgb4, Kank1, Lats2, Lef1, Lgi4, Lifr, Map4k3, Mllt4, Msx1, Myadm, Nckap1, Nfatc1,…
GO:0007155	cell adhesion	35	3.26196e-13	4.86685e-10	[9430020K01Rik, Acer2, Acvrl1, Adam15, Bcar1, Cd97, Cdh2, Csf1, Cyr61, Dlc1, Efnb2, Epha2, Esam, Fat4, Fermt2, Fzd4, Icam2, Itga1, Itgb4, Kank1, Lama4, Lef1, Mllt4, Myadm, Nid1, Pcdh12, Pecam1, Pkp2, Rhod, Rnd1, Sdc3, Sorbs1, Stab1, Tek, Tyro3]
GO:0022610	biological adhesion	35	4.50143e-13	6.71164e-10	[9430020K01Rik, Acer2, Acvrl1, Adam15, Bcar1, Cd97, Cdh2, Csf1, Cyr61, Dlc1, Efnb2, Epha2, Esam, Fat4, Fermt2, Fzd4, Icam2, Itga1, Itgb4, Kank1, Lama4, Lef1, Mllt4, Myadm, Nid1, Pcdh12, Pecam1, Pkp2, Rhod, Rnd1, Sdc3, Sorbs1, Stab1, Tek, Tyro3]
GO:0044700	single organism signaling	103	6.6281e-13	9.87588e-10	[Acvr1, Acvrl1, Adam15, Adora1, Amotl1, Ankrd1, Arhgap31, Arid5b, Asap2, Atp7a, Bcar1, Bik, Calcrl, Cd97, Cdh2, Chd3, Csf1, Cyr61, Dennd5b, Dlc1, Dmrt3, Dock4, Dusp22, Dusp6, Dusp7, Edn1, Efnb2, Epha2, Epn2, Etv5, Farp1, Fat4, Fermt2, Fzd4, Gata6, Gdpd5, Gja4, Gngt2, Gpr126, Hand2, Hip1, Igf2r, Il17rd, Itga1, Itgb4, Kank1, Lats2, Lef1, Lgi4, Lifr, Map4k3, Mllt4, Msx1, Myadm, Nckap1, Nfatc1, Nod1,…
GO:0001667	ameboidal-type cell migration	20	6.82141e-13	1.01571e-09	[Acvr1, Acvrl1, Amotl1, Arid5b, Bcar1, Efnb2, Epha2, Ets1, Hand2, Lef1, Nckap1, Nrp1, Pdgfb, Prr5l, Sash1, Schip1, Sema3f, Sox17, Syne2, Tek]
GO:0023052	signaling	103	6.93571e-13	1.03203e-09	[Acvr1, Acvrl1, Adam15, Adora1, Amotl1, Ankrd1, Arhgap31, Arid5b, Asap2, Atp7a, Bcar1, Bik, Calcrl, Cd97, Cdh2, Chd3, Csf1, Cyr61, Dennd5b, Dlc1, Dmrt3, Dock4, Dusp22, Dusp6, Dusp7, Edn1, Efnb2, Epha2, Epn2, Etv5, Farp1, Fat4, Fermt2, Fzd4, Gata6, Gdpd5, Gja4, Gngt2, Gpr126, Hand2, Hip1, Igf2r, Il17rd, Itga1, Itgb4, Kank1, Lats2, Lef1, Lgi4, Lifr, Map4k3, Mllt4, Msx1, Myadm, Nckap1, Nfatc1, Nod1,…
GO:0048468	cell development	52	8.46012e-13	1.25802e-09	[Acvr1, Adam15, Ankrd1, Apbb2, Arid5b, Atp7a, Bin1, Cdh2, Chd3, Crip2, Cyr61, Edn1, Efnb2, Enc1, Epha2, Etv5, Farp1, Fat4, Fermt2, Fzd4, Gdpd5, Gpm6a, Hand2, Heg1, Itga1, Kank1, Klf2, Lef1, Lgi4, Msx1, Myadm, Nfatc1, Nfib, Nrp1, Pdgfb, Pi16, Prdm1, Prex2, Rnd1, Rps6ka2, Sema3f, Sox17, Tbx3, Tead4, Tek, Tspan2, Tubb3, Tyro3, Unc5b, Wwtr1, Yap1, Zeb1]
GO:0051179	localization	91	9.44817e-13	1.404e-09	[Abi3, Acvr1, Acvrl1, Adam15, Adam19, Adarb1, Adora1, Amotl1, Ankrd1, Antxr2, Anxa6, Apbb2, Arid5b, Atp7a, Bcar1, Bik, Bin1, Calcrl, Cdh2, Chd3, Cnnm2, Creb3l2, Crip2, Csf1, Cttnbp2nl, Cyr61, Dlc1, Dock4, Dysf, Edn1, Efnb2, Epha2, Epn2, Ets1, Etv5, Fermt2, Fzd4, Gja4, Gpm6a, Hand2, Hip1, Hspg2, Igf2r, Itga1, Itgb4, Kank1, Kcnk6, Lama4, Lats2, Lef1, Lrrc8c, Magel2, Msx1, Myadm, Myo1b, Nckap1, Nfat…
GO:0001701	in utero embryonic development	24	1.24342e-12	1.84648e-09	[Acvr1, Acvrl1, Chd3, Cyr61, Edn1, Epn2, Gata6, Hand2, Heg1, Hopx, Klf2, Lef1, Maff, Msx1, Nckap1, Pcdh12, Pdgfb, Prdm1, Slc30a1, Sox17, Tbx3, Tead4, Tjp1, Tshz3]
GO:0051239	regulation of multicellular organismal process	58	1.27822e-12	1.89688e-09	[Acvr1, Acvrl1, Adamts9, Adora1, Amotl1, Ankrd1, Anxa6, Bcar1, Bin1, Calcrl, Cdh2, Chd3, Crip2, Csf1, Cyr61, Dmrt3, Dusp6, Edn1, Efnb2, Enc1, Epha2, Ets1, Etv5, Fat4, Gata6, Gdpd5, Hand2, Heg1, Hopx, Kank1, Klf2, Lama4, Lats2, Lef1, Maff, Msx1, Myadm, Nfatc1, Nfib, Nod1, Nrp1, Pdgfb, Pi16, Pkp2, Prdm1, Sash1, Sema3f, Slc5a3, Sost, Sox17, Stab1, Tbx3, Tead4, Tek, Tshz3, Wwtr1, Yap1, Zeb1]
GO:0048513	organ development	66	1.28817e-12	1.91036e-09	[Acvr1, Acvrl1, Adam15, Adam19, Ankrd1, Arid5b, Atf3, Atp7a, Bik, Calcrl, Chd3, Creb3l2, Crip2, Csf1, Ctsl, Cyr61, Dlc1, Dmrt3, Dusp6, Edn1, Efnb2, Eml1, Epha2, Epn2, Ets1, Etv5, Fat4, Fzd4, Gata6, Gdpd5, Gpm6a, Hand2, Heg1, Hopx, Hspg2, Igf2r, Itgb4, Klf2, Lats2, Lef1, Maff, Msx1, Nckap1, Nfatc1, Nfib, Nid1, Nrp1, Pcdh12, Pdgfb, Pi16, Pkp2, Prdm1, Rhod, Ripply3, Rps6ka2, Schip1, Sema3f, Sox17, T…
GO:0051173	positive regulation of nitrogen compound metabolic process	51	1.75587e-12	2.60219e-09	[Acvr1, Acvrl1, Adora1, Ankrd1, Arhgap31, Atf3, Bin1, Calcrl, Cited4, Creb3l2, Crip2, Cyr61, Dennd5b, Dlc1, Dock4, Edn1, Epha2, Ets1, Etv5, Farp1, Fzd4, Gata6, Hand2, Klf2, Lef1, Mical2, Msx1, Nfatc1, Nfib, Nrp1, Obfc1, Pdgfb, Pecam1, Prex2, Rapgef5, Rasgrp3, Rgs3, Sost, Sox17, Sox7, Spata13, Tbx3, Tead4, Tek, Trp53inp2, Wwtr1, Yap1, Yes1, Zeb1, Zfp423, Zfp462]
GO:0040012	regulation of locomotion	29	2.04546e-12	3.02932e-09	[Abi3, Acvrl1, Adam15, Adarb1, Adora1, Amotl1, Bcar1, Csf1, Cyr61, Dlc1, Edn1, Efnb2, Epha2, Ets1, Kank1, Lama4, Lef1, Myadm, Nrp1, Pdgfb, Pecam1, Pkp2, Prr5l, Rhod, Sash1, Sema3f, Spata13, Syne2, Tek]
GO:0031325	positive regulation of cellular metabolic process	61	3.29118e-12	4.87094e-09	[Acer2, Acvr1, Acvrl1, Adora1, Ankrd1, Arhgap31, Atf3, Bin1, Calcrl, Cdh2, Cited4, Creb3l2, Crip2, Csf1, Cyr61, Dennd5b, Dlc1, Dock4, Dusp22, Edn1, Epha2, Ets1, Etv5, Farp1, Fzd4, Gata6, Hand2, Hip1, Itga1, Klf2, Lef1, Mical2, Msx1, Nfatc1, Nfib, Nod1, Nrp1, Obfc1, Pdgfb, Pecam1, Prex2, Prr5l, Rapgef5, Rasgrp3, Rgs3, Sash1, Sorbs1, Sost, Sox17, Sox7, Spata13, Tbx3, Tead4, Tek, Trp53inp2, Wwtr1, Y…
GO:0016043	cellular component organization	87	3.45676e-12	5.11255e-09	[Acvrl1, Adam15, Adora1, Airn, Ankrd1, Anxa6, Apbb2, Atp7a, Bcar1, Bik, Bin1, Cdh2, Chd3, Coro2b, Crip2, Ctsl, Cyr61, Dlc1, Dysf, Edn1, Efnb2, Eml1, Enc1, Epha2, Epn2, Ets1, Etv5, Farp1, Fat4, Fbxl7, Fermt2, Fkbp10, Fzd4, Gdpd5, Gpm6a, Heg1, Hip1, Hopx, Hspg2, Itga1, Itgb4, Kank1, Klf2, Lats2, Lef1, Limch1, Magel2, Mical2, Msx1, Myadm, Myo1b, Nckap1, Nes, Nfatc1, Nfib, Nid1, Nrp1, Obfc1, Pde4dip,…
GO:0009893	positive regulation of metabolic process	64	3.6143e-12	5.34194e-09	[Acer2, Acvr1, Acvrl1, Adora1, Ankrd1, Arhgap31, Atf3, Atp7a, Bin1, Calcrl, Cdh2, Cited4, Creb3l2, Crip2, Csf1, Cyr61, Dennd5b, Dlc1, Dock4, Dusp22, Edn1, Epha2, Ets1, Etv5, Farp1, Fzd4, Gata6, Hand2, Hip1, Itga1, Klf2, Lef1, Mical2, Msx1, Nfatc1, Nfib, Nod1, Nrp1, Obfc1, Pdgfb, Pecam1, Prdm1, Prex2, Prr5l, Rapgef5, Rasgrp3, Rgs3, Rps6ka2, Sash1, Sorbs1, Sost, Sox17, Sox7, Spata13, Tbx3, Tead4, T…
GO:0043009	chordate embryonic development	29	5.32095e-12	7.85904e-09	[Acvr1, Acvrl1, Chd3, Cyr61, Dlc1, Edn1, Epha2, Epn2, Gata6, Hand2, Heg1, Hopx, Hspg2, Klf2, Lef1, Maff, Msx1, Nckap1, Pcdh12, Pdgfb, Prdm1, Ripply3, Slc30a1, Sox17, Tbx3, Tead4, Tjp1, Tshz3, Zeb1]
GO:0009792	embryo development ending in birth or egg hatching	29	7.07565e-12	1.04437e-08	[Acvr1, Acvrl1, Chd3, Cyr61, Dlc1, Edn1, Epha2, Epn2, Gata6, Hand2, Heg1, Hopx, Hspg2, Klf2, Lef1, Maff, Msx1, Nckap1, Pcdh12, Pdgfb, Prdm1, Ripply3, Slc30a1, Sox17, Tbx3, Tead4, Tjp1, Tshz3, Zeb1]
GO:0060429	epithelium development	35	7.13094e-12	1.05181e-08	[Acvr1, Acvrl1, Adamts9, Atp7a, Chd3, Csf1, Ctsl, Cyr61, Dlc1, Edn1, Epha2, Etv5, Fat4, Gata6, Hand2, Heg1, Klf2, Lats2, Lef1, Maff, Msx1, Myadm, Nckap1, Nfib, Nrp1, Pdgfb, Prdm1, Rasip1, Sox17, Tbx3, Tek, Tshz3, Wwtr1, Yap1, Zeb1]
GO:0050789	regulation of biological process	144	7.37532e-12	1.08712e-08	[Abi3, Acer2, Acvr1, Acvrl1, Adam15, Adamts9, Adarb1, Adora1, Airn, Amotl1, Ankrd1, Anxa6, Apbb2, Arhgap31, Arid5b, Asap2, Atf3, Atp7a, Bace2, Bcar1, Bcl6b, Bik, Bin1, Calcrl, Cd97, Cdh2, Chd3, Cited4, Creb3l2, Crip2, Csf1, Ctsl, Cttnbp2nl, Cyr61, Dennd5b, Dlc1, Dmrt3, Dnajb5, Dock4, Dusp22, Dusp6, Dusp7, Edn1, Efnb2, Enc1, Epha2, Epn2, Esrp2, Ets1, Etv5, Fam129b, Farp1, Fat4, Fbxo10, Fermt2, Fkb…
GO:0030334	regulation of cell migration	26	1.18368e-11	1.74356e-08	[Abi3, Acvrl1, Adam15, Adarb1, Adora1, Amotl1, Bcar1, Csf1, Cyr61, Dlc1, Edn1, Epha2, Ets1, Kank1, Lama4, Lef1, Myadm, Pdgfb, Pecam1, Pkp2, Prr5l, Rhod, Sash1, Spata13, Syne2, Tek]
GO:0048523	negative regulation of cellular process	74	1.23538e-11	1.81847e-08	[Acer2, Acvr1, Acvrl1, Adam15, Adarb1, Adora1, Ankrd1, Apbb2, Atf3, Atp7a, Bace2, Bcl6b, Bin1, Cdh2, Crip2, Ctsl, Cttnbp2nl, Cyr61, Dlc1, Dnajb5, Dusp22, Dusp6, Dusp7, Edn1, Efnb2, Enc1, Epha2, Ets1, Fam129b, Farp1, Fzd4, Gata6, Gdpd5, Hand2, Hopx, Itga1, Kank1, Lats2, Lef1, Msx1, Myadm, Nckap1, Nes, Nfatc1, Nfib, Nrp1, Pdgfb, Pecam1, Pi16, Pkp2, Prdm1, Prr5l, Rasip1, Rgs3, Ripply3, Rnd1, Rps6ka2…
GO:2000026	regulation of multicellular organismal development	44	1.37493e-11	2.02252e-08	[Acvr1, Acvrl1, Adamts9, Ankrd1, Bin1, Cdh2, Chd3, Crip2, Csf1, Cyr61, Dmrt3, Dusp6, Edn1, Efnb2, Enc1, Epha2, Ets1, Etv5, Fat4, Gata6, Gdpd5, Hand2, Hopx, Kank1, Lama4, Lef1, Maff, Msx1, Myadm, Nfib, Nrp1, Pdgfb, Pi16, Prdm1, Sash1, Sema3f, Sost, Sox17, Stab1, Tbx3, Tek, Wwtr1, Yap1, Zeb1]
GO:0051270	regulation of cellular component movement	28	1.46705e-11	2.15656e-08	[Abi3, Acvrl1, Adam15, Adarb1, Adora1, Amotl1, Bcar1, Csf1, Cyr61, Dlc1, Edn1, Epha2, Ets1, Kank1, Lama4, Lef1, Myadm, Nrp1, Pdgfb, Pecam1, Pkp2, Prr5l, Rhod, Sash1, Sema3f, Spata13, Syne2, Tek]
GO:0071840	cellular component organization or biogenesis	87	1.56142e-11	2.29373e-08	[Acvrl1, Adam15, Adora1, Airn, Ankrd1, Anxa6, Apbb2, Atp7a, Bcar1, Bik, Bin1, Cdh2, Chd3, Coro2b, Crip2, Ctsl, Cyr61, Dlc1, Dysf, Edn1, Efnb2, Eml1, Enc1, Epha2, Epn2, Ets1, Etv5, Farp1, Fat4, Fbxl7, Fermt2, Fkbp10, Fzd4, Gdpd5, Gpm6a, Heg1, Hip1, Hopx, Hspg2, Itga1, Itgb4, Kank1, Klf2, Lats2, Lef1, Limch1, Magel2, Mical2, Msx1, Myadm, Myo1b, Nckap1, Nes, Nfatc1, Nfib, Nid1, Nrp1, Obfc1, Pde4dip,…
GO:0035239	tube morphogenesis	24	1.99706e-11	2.93169e-08	[Acvr1, Acvrl1, Chd3, Csf1, Ctsl, Dlc1, Dusp6, Edn1, Epha2, Etv5, Fat4, Gata6, Hand2, Lef1, Myadm, Nckap1, Nrp1, Rasip1, Sox17, Sox7, Tbx3, Tek, Yap1, Zeb1]
GO:0045935	positive regulation of nucleobase-containing compound metabolic process	46	2.73171e-11	4.00742e-08	[Acvr1, Acvrl1, Ankrd1, Arhgap31, Atf3, Bin1, Calcrl, Cited4, Creb3l2, Cyr61, Dennd5b, Dlc1, Dock4, Edn1, Epha2, Ets1, Etv5, Farp1, Fzd4, Gata6, Hand2, Klf2, Lef1, Mical2, Msx1, Nfatc1, Nfib, Obfc1, Pdgfb, Prex2, Rapgef5, Rasgrp3, Rgs3, Sost, Sox17, Sox7, Spata13, Tbx3, Tead4, Trp53inp2, Wwtr1, Yap1, Yes1, Zeb1, Zfp423, Zfp462]
GO:0003007	heart morphogenesis	17	2.80471e-11	4.11171e-08	[Acvr1, Adam15, Ankrd1, Chd3, Cyr61, Dlc1, Fat4, Gata6, Hand2, Heg1, Msx1, Nfatc1, Pkp2, Sox17, Tbx3, Tek, Yap1]
GO:0048583	regulation of response to stimulus	63	2.98412e-11	4.37174e-08	[Acvr1, Acvrl1, Adora1, Ankrd1, Asap2, Bcar1, Bik, Calcrl, Cdh2, Crip2, Csf1, Cyr61, Dennd5b, Dlc1, Dock4, Dusp22, Dusp6, Dusp7, Edn1, Efnb2, Epha2, Farp1, Fzd4, Gata6, Gdpd5, Hand2, Hopx, Itga1, Kank1, Lats2, Lef1, Msx1, Myadm, Nfatc1, Nod1, Nrp1, Pdgfb, Pecam1, Pi16, Prdm1, Prex2, Prr5l, Rapgef5, Rasgrp3, Rasip1, Rgl1, Rgs3, Rhoc, Sash1, Sema3f, Sorbs1, Sost, Sox17, Sox7, Spata13, Stk39, Tek, T…
GO:0050794	regulation of cellular process	138	3.00974e-11	4.40626e-08	[Abi3, Acer2, Acvr1, Acvrl1, Adam15, Adamts9, Adarb1, Adora1, Airn, Amotl1, Ankrd1, Apbb2, Arhgap31, Arid5b, Asap2, Atf3, Atp7a, Bace2, Bcar1, Bcl6b, Bik, Bin1, Calcrl, Cd97, Cdh2, Chd3, Cited4, Creb3l2, Crip2, Csf1, Ctsl, Cttnbp2nl, Cyr61, Dennd5b, Dlc1, Dmrt3, Dnajb5, Dock4, Dusp22, Dusp6, Dusp7, Edn1, Efnb2, Enc1, Epha2, Epn2, Esrp2, Ets1, Etv5, Fam129b, Farp1, Fat4, Fbxo10, Fermt2, Fzd4, Gata…
GO:0080090	regulation of primary metabolic process	88	3.01829e-11	4.41575e-08	[Acer2, Acvr1, Acvrl1, Adarb1, Adora1, Airn, Ankrd1, Apbb2, Arhgap31, Arid5b, Asap2, Atf3, Atp7a, Bace2, Bcl6b, Bin1, Calcrl, Chd3, Cited4, Creb3l2, Csf1, Cyr61, Dennd5b, Dlc1, Dmrt3, Dnajb5, Dock4, Dusp22, Dusp6, Dusp7, Edn1, Enc1, Epha2, Esrp2, Ets1, Etv5, Farp1, Fzd4, Gata6, Gpr116, Hand2, Hip1, Hopx, Itga1, Klf2, Lats2, Lef1, Maff, Mical2, Msx1, Myadm, Nfatc1, Nfib, Nod1, Nrp1, Obfc1, Pdgfb, …
GO:0050793	regulation of developmental process	51	3.40221e-11	4.97403e-08	[Acvr1, Acvrl1, Adamts9, Ankrd1, Bin1, Cdh2, Chd3, Crip2, Csf1, Cyr61, Dlc1, Dmrt3, Dusp6, Edn1, Efnb2, Enc1, Epha2, Ets1, Etv5, Fat4, Fermt2, Gata6, Gdpd5, Hand2, Hopx, Kank1, Lama4, Lats2, Lef1, Maff, Msx1, Myadm, Nfib, Nrp1, Pdgfb, Pi16, Pkp2, Prdm1, Rhou, Sash1, Sema3f, Sost, Sox17, Stab1, Tbx3, Tead4, Tek, Tshz3, Wwtr1, Yap1, Zeb1]
GO:2000145	regulation of cell motility	26	3.47079e-11	5.07083e-08	[Abi3, Acvrl1, Adam15, Adarb1, Adora1, Amotl1, Bcar1, Csf1, Cyr61, Dlc1, Edn1, Epha2, Ets1, Kank1, Lama4, Lef1, Myadm, Pdgfb, Pecam1, Pkp2, Prr5l, Rhod, Sash1, Spata13, Syne2, Tek]
GO:0048519	negative regulation of biological process	78	3.98861e-11	5.82338e-08	[Acer2, Acvr1, Acvrl1, Adam15, Adarb1, Adora1, Ankrd1, Apbb2, Atf3, Atp7a, Bace2, Bcl6b, Bin1, Calcrl, Cdh2, Crip2, Ctsl, Cttnbp2nl, Cyr61, Dlc1, Dnajb5, Dusp22, Dusp6, Dusp7, Edn1, Efnb2, Enc1, Epha2, Ets1, Fam129b, Farp1, Fkbp10, Fzd4, Gata6, Gdpd5, Hand2, Hopx, Itga1, Kank1, Klf2, Lats2, Lef1, Msx1, Myadm, Nckap1, Nes, Nfatc1, Nfib, Nrp1, Pdgfb, Pecam1, Pi16, Pkp2, Prdm1, Prr5l, Rasip1, Rgs3, …
GO:0009966	regulation of signal transduction	54	4.03771e-11	5.89102e-08	[Acvr1, Acvrl1, Adora1, Ankrd1, Asap2, Bik, Cdh2, Csf1, Cyr61, Dennd5b, Dlc1, Dock4, Dusp22, Dusp6, Dusp7, Edn1, Epha2, Farp1, Fzd4, Gata6, Gdpd5, Hand2, Itga1, Kank1, Lats2, Lef1, Msx1, Myadm, Nod1, Nrp1, Pdgfb, Pecam1, Prdm1, Prex2, Prr5l, Rapgef5, Rasgrp3, Rasip1, Rgl1, Rgs3, Rhoc, Sash1, Sorbs1, Sost, Sox17, Sox7, Spata13, Tek, Tyro3, Unc5b, Wwtr1, Yap1, Zeb1, Zfp423]
GO:0050896	response to stimulus	120	7.46671e-11	1.08865e-07	[Acer2, Acvr1, Acvrl1, Adam15, Adam19, Adora1, Amotl1, Ankrd1, Apbb2, Arhgap31, Arid5b, Asap2, Atp7a, Bcar1, Bik, Calcrl, Cd97, Cdh2, Chd3, Cited4, Creb3l2, Crip2, Csf1, Cyr61, Dennd5b, Dlc1, Dmrt3, Dock4, Dusp22, Dusp6, Dusp7, Dysf, Ecscr, Edn1, Efnb2, Epha2, Epn2, Ets1, Etv5, Farp1, Fat4, Fermt2, Fstl1, Fzd4, Gata6, Gdpd5, Gngt2, Gpr126, Hand2, Hip1, Hopx, Icam2, Igf2r, Il17rd, Itga1, Itgb4, Ka…
GO:0007165	signal transduction	93	7.9209e-11	1.15407e-07	[Acvr1, Acvrl1, Adam15, Adora1, Amotl1, Ankrd1, Arhgap31, Arid5b, Asap2, Atp7a, Bcar1, Bik, Calcrl, Cd97, Cdh2, Csf1, Cyr61, Dennd5b, Dlc1, Dock4, Dusp22, Dusp6, Dusp7, Edn1, Efnb2, Epha2, Epn2, Farp1, Fat4, Fermt2, Fzd4, Gata6, Gdpd5, Gngt2, Gpr126, Hand2, Hip1, Igf2r, Il17rd, Itga1, Itgb4, Kank1, Lats2, Lef1, Lifr, Map4k3, Mllt4, Msx1, Myadm, Nckap1, Nfatc1, Nod1, Nrp1, Pdgfb, Pecam1, Plekhh3, …
GO:0007167	enzyme linked receptor protein signaling pathway	29	8.74474e-11	1.27323e-07	[Acvr1, Acvrl1, Adora1, Arid5b, Bcar1, Bik, Cyr61, Dusp22, Dusp6, Efnb2, Epha2, Fermt2, Fzd4, Gata6, Itga1, Kank1, Lef1, Lifr, Msx1, Nrp1, Pdgfb, Schip1, Sorbs1, Sost, Tek, Wwtr1, Yes1, Zeb1, Zfp423]
GO:0001525	angiogenesis	21	1.02486e-10	1.49117e-07	[Acvr1, Acvrl1, Adam15, Calcrl, Cyr61, Ecscr, Edn1, Efnb2, Epha2, Ets1, Gata6, Hand2, Hspg2, Lef1, Nrp1, Ptprb, Rasip1, Sash1, Sox17, Stab1, Tek]
GO:0009790	embryo development	34	1.07075e-10	1.55687e-07	[Acvr1, Acvrl1, Chd3, Cyr61, Dlc1, Dusp6, Edn1, Epha2, Epn2, Gata6, Hand2, Heg1, Hopx, Hspg2, Klf2, Lama4, Lef1, Maff, Msx1, Myadm, Nckap1, Pcdh12, Pdgfb, Prdm1, Ripply3, Slc30a1, Sox17, Sox7, Tbx3, Tead4, Tjp1, Tshz3, Yap1, Zeb1]
GO:0044707	single-multicellular organism process	106	2.18955e-10	3.18142e-07	[Acvr1, Acvrl1, Adam15, Adam19, Adamts9, Adora1, Amotl1, Ankrd1, Anxa6, Apbb2, Arid5b, Atf3, Atp7a, Bcar1, Bik, Bin1, Calcrl, Cdh2, Chd3, Creb3l2, Crip2, Csf1, Ctsl, Cyr61, Dlc1, Dmrt3, Dusp6, Ecscr, Edn1, Efnb2, Eml1, Enc1, Epha2, Epn2, Ets1, Etv5, Farp1, Fat4, Fzd4, Gata6, Gdpd5, Gja4, Gpm6a, Gpr116, Hand2, Heg1, Hopx, Hspg2, Igf2r, Itga1, Itgb4, Kank1, Kcnk6, Klf2, Lama4, Lats2, Lef1, Lgi4, Ma…
GO:0031589	cell-substrate adhesion	17	2.36264e-10	3.43056e-07	[Acer2, Acvrl1, Adam15, Csf1, Cyr61, Dlc1, Fermt2, Fzd4, Itga1, Itgb4, Kank1, Myadm, Nid1, Rhod, Sorbs1, Tek, Tyro3]
GO:0009987	cellular process	175	2.46818e-10	3.58133e-07	[1810011O10Rik, Abi3, Acer2, Acvr1, Acvrl1, Adam15, Adam19, Adamts9, Adarb1, Adora1, Airn, Amotl1, Ankrd1, Anxa6, Apbb2, Arhgap31, Arid5b, Asap2, Atf3, Atp7a, Bace2, Bcar1, Bcl6b, Bik, Bin1, Calcrl, Cd97, Cdh2, Chd3, Cited4, Coro2b, Creb3l2, Crip2, Csf1, Ctsl, Cttnbp2nl, Cyr61, Dennd5b, Dlc1, Dmrt3, Dnajb5, Dock4, Dusp22, Dusp6, Dusp7, Dysf, Ecscr, Edn1, Efnb2, Eml1, Enc1, Epha2, Epn2, Esrp2, Ets…
GO:0031323	regulation of cellular metabolic process	88	2.64312e-10	3.83253e-07	[Acer2, Acvr1, Acvrl1, Adarb1, Adora1, Airn, Ankrd1, Apbb2, Arhgap31, Arid5b, Asap2, Atf3, Atp7a, Bace2, Bcl6b, Bin1, Calcrl, Cdh2, Chd3, Cited4, Creb3l2, Crip2, Csf1, Cyr61, Dennd5b, Dlc1, Dmrt3, Dnajb5, Dock4, Dusp22, Dusp6, Dusp7, Edn1, Enc1, Epha2, Esrp2, Ets1, Etv5, Farp1, Fzd4, Gata6, Hand2, Hip1, Hopx, Itga1, Klf2, Lats2, Lef1, Maff, Mical2, Msx1, Myadm, Nfatc1, Nfib, Nod1, Nrp1, Obfc1, Pd…
GO:0023051	regulation of signaling	56	4.07125e-10	5.89924e-07	[Acvr1, Acvrl1, Adora1, Ankrd1, Asap2, Bik, Cdh2, Chd3, Csf1, Cyr61, Dennd5b, Dlc1, Dock4, Dusp22, Dusp6, Dusp7, Edn1, Epha2, Farp1, Fzd4, Gata6, Gdpd5, Hand2, Itga1, Kank1, Lats2, Lef1, Msx1, Myadm, Nod1, Nrp1, Pdgfb, Pecam1, Prdm1, Prex2, Prr5l, Rapgef5, Rasgrp3, Rasip1, Rgl1, Rgs3, Rhoc, Sash1, Slc30a1, Sorbs1, Sost, Sox17, Sox7, Spata13, Tek, Tyro3, Unc5b, Wwtr1, Yap1, Zeb1, Zfp423]
GO:0032501	multicellular organismal process	107	4.2041e-10	6.08754e-07	[Acvr1, Acvrl1, Adam15, Adam19, Adamts9, Adora1, Amotl1, Ankrd1, Anxa6, Apbb2, Arid5b, Atf3, Atp7a, Bcar1, Bik, Bin1, Calcrl, Cdh2, Chd3, Creb3l2, Crip2, Csf1, Ctsl, Cyr61, Dlc1, Dmrt3, Dusp6, Ecscr, Edn1, Efnb2, Eml1, Enc1, Epha2, Epn2, Ets1, Etv5, Farp1, Fat4, Fkbp10, Fzd4, Gata6, Gdpd5, Gja4, Gpm6a, Gpr116, Hand2, Heg1, Hopx, Hspg2, Igf2r, Itga1, Itgb4, Kank1, Kcnk6, Klf2, Lama4, Lats2, Lef1, …
GO:0010646	regulation of cell communication	56	4.51402e-10	6.53179e-07	[Acvr1, Acvrl1, Adora1, Ankrd1, Asap2, Bik, Cdh2, Chd3, Csf1, Cyr61, Dennd5b, Dlc1, Dock4, Dusp22, Dusp6, Dusp7, Edn1, Epha2, Farp1, Fzd4, Gata6, Gdpd5, Hand2, Itga1, Kank1, Lats2, Lef1, Msx1, Myadm, Nod1, Nrp1, Pdgfb, Pecam1, Prdm1, Prex2, Prr5l, Rapgef5, Rasgrp3, Rasip1, Rgl1, Rgs3, Rhoc, Sash1, Slc30a1, Sorbs1, Sost, Sox17, Sox7, Spata13, Tek, Tyro3, Unc5b, Wwtr1, Yap1, Zeb1, Zfp423]
GO:0048729	tissue morphogenesis	25	5.33414e-10	7.71317e-07	[Acvr1, Acvrl1, Ankrd1, Atp7a, Csf1, Ctsl, Cyr61, Dlc1, Edn1, Epha2, Etv5, Fat4, Hand2, Heg1, Lef1, Msx1, Nckap1, Nrp1, Pdgfb, Pkp2, Rasip1, Sox17, Tbx3, Tek, Yap1]
GO:0042127	regulation of cell proliferation	38	6.04429e-10	8.734e-07	[Acer2, Acvrl1, Adarb1, Adora1, Atf3, Bik, Calcrl, Crip2, Csf1, Ctsl, Cyr61, Dlc1, Dusp22, Edn1, Efnb2, Ets1, Etv5, Gata6, Hand2, Itga1, Lef1, Lifr, Msx1, Nckap1, Nfib, Pdgfb, Pkp2, Prdm1, Rasip1, Rps6ka2, Sox17, Sox7, Tbx3, Tek, Wwtr1, Yap1, Yes1, Zeb1]
GO:0000902	cell morphogenesis	32	1.11575e-09	1.61115e-06	[Adam15, Apbb2, Atp7a, Cdh2, Dlc1, Efnb2, Epha2, Farp1, Fermt2, Fzd4, Gpm6a, Heg1, Itga1, Kank1, Klf2, Lef1, Msx1, Myadm, Nes, Nfatc1, Nfib, Nrp1, Prex2, Rhou, Sema3f, Sox17, Tek, Tubb3, Tyro3, Unc5b, Wwtr1, Yap1]
GO:0000904	cell morphogenesis involved in differentiation	25	1.64618e-09	2.37544e-06	[Adam15, Apbb2, Atp7a, Cdh2, Efnb2, Epha2, Farp1, Fermt2, Fzd4, Heg1, Kank1, Lef1, Msx1, Myadm, Nfatc1, Nfib, Nrp1, Prex2, Sema3f, Sox17, Tek, Tubb3, Tyro3, Unc5b, Wwtr1]
GO:0019222	regulation of metabolic process	92	1.68659e-09	2.43207e-06	[Acer2, Acvr1, Acvrl1, Adarb1, Adora1, Airn, Ankrd1, Apbb2, Arhgap31, Arid5b, Asap2, Atf3, Atp7a, Bace2, Bcl6b, Bin1, Calcrl, Cdh2, Chd3, Cited4, Creb3l2, Crip2, Csf1, Cyr61, Dennd5b, Dlc1, Dmrt3, Dnajb5, Dock4, Dusp22, Dusp6, Dusp7, Edn1, Enc1, Epha2, Esrp2, Ets1, Etv5, Farp1, Fkbp10, Fzd4, Gata6, Gpr116, Hand2, Hip1, Hopx, Itga1, Klf2, Lats2, Lef1, Maff, Mical2, Msx1, Myadm, Nckap1, Nfatc1, Nfi…
GO:0032989	cellular component morphogenesis	33	1.85911e-09	2.67898e-06	[Adam15, Apbb2, Atp7a, Cdh2, Dlc1, Edn1, Efnb2, Epha2, Farp1, Fermt2, Fzd4, Gpm6a, Heg1, Itga1, Kank1, Klf2, Lef1, Msx1, Myadm, Nes, Nfatc1, Nfib, Nrp1, Prex2, Rhou, Sema3f, Sox17, Tek, Tubb3, Tyro3, Unc5b, Wwtr1, Yap1]
GO:0008283	cell proliferation	42	2.26219e-09	3.25756e-06	[Acer2, Acvrl1, Adarb1, Adora1, Atf3, Bik, Calcrl, Crip2, Csf1, Ctsl, Cyr61, Dlc1, Dusp22, Edn1, Efnb2, Eml1, Epha2, Ets1, Etv5, Fbxl7, Gata6, Hand2, Itga1, Lef1, Lgi4, Lifr, Msx1, Nckap1, Nfib, Pdgfb, Pkp2, Prdm1, Rasip1, Rps6ka2, Sox17, Sox7, Tbx3, Tek, Wwtr1, Yap1, Yes1, Zeb1]
GO:0019220	regulation of phosphate metabolic process	42	2.26219e-09	3.25756e-06	[Acvr1, Acvrl1, Adarb1, Adora1, Arhgap31, Asap2, Atp7a, Bin1, Calcrl, Cdh2, Csf1, Cyr61, Dennd5b, Dlc1, Dock4, Dusp22, Dusp6, Dusp7, Edn1, Epha2, Farp1, Fzd4, Itga1, Lats2, Myadm, Nod1, Nrp1, Pdgfb, Pecam1, Prex2, Prr5l, Rapgef5, Rasgrp3, Rasip1, Rgs3, Sash1, Sh3bp5, Spata13, Stk39, Tek, Wwtr1, Yes1]
GO:0060562	epithelial tube morphogenesis	18	2.348e-09	3.37877e-06	[Acvr1, Acvrl1, Csf1, Ctsl, Dlc1, Edn1, Epha2, Etv5, Fat4, Hand2, Lef1, Nckap1, Nrp1, Rasip1, Sox17, Tbx3, Tek, Yap1]
GO:0051174	regulation of phosphorus metabolic process	42	2.47097e-09	3.55325e-06	[Acvr1, Acvrl1, Adarb1, Adora1, Arhgap31, Asap2, Atp7a, Bin1, Calcrl, Cdh2, Csf1, Cyr61, Dennd5b, Dlc1, Dock4, Dusp22, Dusp6, Dusp7, Edn1, Epha2, Farp1, Fzd4, Itga1, Lats2, Myadm, Nod1, Nrp1, Pdgfb, Pecam1, Prex2, Prr5l, Rapgef5, Rasgrp3, Rasip1, Rgs3, Sash1, Sh3bp5, Spata13, Stk39, Tek, Wwtr1, Yes1]
GO:0002009	morphogenesis of an epithelium	21	3.28706e-09	4.7235e-06	[Acvr1, Acvrl1, Atp7a, Csf1, Ctsl, Cyr61, Dlc1, Edn1, Epha2, Etv5, Fat4, Hand2, Lef1, Nckap1, Nrp1, Pdgfb, Rasip1, Sox17, Tbx3, Tek, Yap1]
GO:0051171	regulation of nitrogen compound metabolic process	70	4.03304e-09	5.79145e-06	[Acvr1, Acvrl1, Adora1, Ankrd1, Apbb2, Arhgap31, Arid5b, Asap2, Atf3, Atp7a, Bcl6b, Bin1, Calcrl, Chd3, Cited4, Creb3l2, Crip2, Cyr61, Dennd5b, Dlc1, Dmrt3, Dnajb5, Dock4, Dusp22, Edn1, Epha2, Esrp2, Ets1, Etv5, Farp1, Fzd4, Gata6, Hand2, Hip1, Hopx, Klf2, Lef1, Maff, Mical2, Msx1, Nfatc1, Nfib, Nod1, Nrp1, Obfc1, Pdgfb, Pecam1, Prdm1, Prex2, Rapgef5, Rasgrp3, Rasip1, Rgs3, Ripply3, Sost, Sox17, …
GO:0048646	anatomical structure formation involved in morphogenesis	31	4.26524e-09	6.12061e-06	[Acvr1, Acvrl1, Adam15, Atp7a, Calcrl, Cyr61, Dlc1, Dusp6, Ecscr, Edn1, Efnb2, Epha2, Ets1, Gata6, Hand2, Hopx, Hspg2, Lef1, Msx1, Nckap1, Nrp1, Ptprb, Rasip1, Sash1, Sox17, Sox7, Stab1, Tbx3, Tead4, Tek, Tjp1]
GO:0007399	nervous system development	43	4.88647e-09	7.0072e-06	[Ankrd1, Apbb2, Atp7a, Bin1, Cdh2, Chd3, Crip2, Dlc1, Dmrt3, Efnb2, Eml1, Enc1, Epha2, Etv5, Farp1, Fat4, Fzd4, Gdpd5, Gpm6a, Hand2, Hspg2, Itga1, Kank1, Lef1, Lgi4, Msx1, Nckap1, Nes, Nfib, Nrp1, Prdm1, Prex2, Rnd1, Sema3f, Slc5a3, Sox17, Tbx3, Tspan2, Tubb3, Tyro3, Unc5b, Zeb1, Zfp423]
GO:0030029	actin filament-based process	22	8.16654e-09	1.17026e-05	[Apbb2, Bcar1, Coro2b, Ctsl, Dlc1, Edn1, Kank1, Limch1, Magel2, Mical2, Myadm, Myo1b, Nckap1, Pdgfb, Pecam1, Pkp2, Rhod, Rhou, Rnd1, Sorbs1, Syne2, Tek]
GO:0007264	small GTPase mediated signal transduction	23	9.87877e-09	1.41464e-05	[Arhgap31, Asap2, Cdh2, Csf1, Dennd5b, Dlc1, Dock4, Epha2, Farp1, Kank1, Nckap1, Pecam1, Prex2, Rab31, Rapgef5, Rasgrp3, Rasip1, Rgl1, Rhoc, Rhod, Rhou, Rnd1, Spata13]
GO:0051094	positive regulation of developmental process	31	1.24841e-08	1.78648e-05	[Acvr1, Acvrl1, Adamts9, Ankrd1, Bin1, Chd3, Crip2, Csf1, Cyr61, Edn1, Efnb2, Enc1, Ets1, Etv5, Gata6, Gdpd5, Hand2, Hopx, Lef1, Myadm, Nrp1, Pdgfb, Prdm1, Sash1, Sox17, Tead4, Tek, Tshz3, Wwtr1, Yap1, Zeb1]
GO:0019219	regulation of nucleobase-containing compound metabolic process	66	1.35158e-08	1.93276e-05	[Acvr1, Acvrl1, Ankrd1, Apbb2, Arhgap31, Arid5b, Asap2, Atf3, Atp7a, Bcl6b, Bin1, Calcrl, Chd3, Cited4, Creb3l2, Cyr61, Dennd5b, Dlc1, Dmrt3, Dnajb5, Dock4, Dusp22, Edn1, Epha2, Esrp2, Ets1, Etv5, Farp1, Fzd4, Gata6, Hand2, Hip1, Hopx, Klf2, Lef1, Maff, Mical2, Msx1, Nfatc1, Nfib, Nod1, Obfc1, Pdgfb, Pecam1, Prdm1, Prex2, Rapgef5, Rasgrp3, Rasip1, Rgs3, Ripply3, Sost, Sox17, Sox7, Spata13, Tbx3, …
GO:0007160	cell-matrix adhesion	12	1.53777e-08	2.19747e-05	[Acer2, Acvrl1, Adam15, Csf1, Dlc1, Fermt2, Itga1, Itgb4, Nid1, Rhod, Sorbs1, Tek]
GO:0061061	muscle structure development	22	1.5921e-08	2.27351e-05	[Acvr1, Ankrd1, Arid5b, Atf3, Bin1, Cdh2, Edn1, Efnb2, Gata6, Heg1, Hopx, Lef1, Maff, Msx1, Pdgfb, Pi16, Pkp2, Sox17, Tbx3, Tshz3, Wwtr1, Zeb1]
GO:0045595	regulation of cell differentiation	37	1.60676e-08	2.29285e-05	[Acvr1, Acvrl1, Adamts9, Ankrd1, Bin1, Cdh2, Chd3, Crip2, Csf1, Cyr61, Dusp6, Edn1, Efnb2, Enc1, Ets1, Etv5, Fat4, Gdpd5, Hand2, Hopx, Kank1, Lef1, Maff, Msx1, Myadm, Nrp1, Pi16, Pkp2, Prdm1, Sema3f, Sox17, Tbx3, Tead4, Tshz3, Wwtr1, Yap1, Zeb1]
GO:0051128	regulation of cellular component organization	41	1.9831e-08	2.8279e-05	[Acvrl1, Adam15, Airn, Ankrd1, Apbb2, Bik, Bin1, Cdh2, Crip2, Ctsl, Cyr61, Dlc1, Edn1, Enc1, Epha2, Epn2, Ets1, Etv5, Fermt2, Gpm6a, Hip1, Kank1, Lef1, Magel2, Msx1, Myadm, Nckap1, Nrp1, Pdgfb, Pecam1, Pi16, Pkp2, Rhod, Rhou, Rps6ka2, Sema3f, Sorbs1, Sost, Sox17, Tek, Wwtr1]
GO:0010604	positive regulation of macromolecule metabolic process	48	2.04502e-08	2.91416e-05	[Acer2, Acvr1, Acvrl1, Adora1, Ankrd1, Atf3, Cited4, Creb3l2, Csf1, Cyr61, Dlc1, Edn1, Ets1, Etv5, Fzd4, Gata6, Hand2, Hip1, Itga1, Klf2, Lef1, Mical2, Msx1, Nfatc1, Nfib, Nod1, Nrp1, Obfc1, Pdgfb, Pecam1, Prdm1, Prr5l, Rps6ka2, Sash1, Sorbs1, Sost, Sox17, Sox7, Tbx3, Tead4, Tek, Trp53inp2, Wwtr1, Yap1, Yes1, Zeb1, Zfp423, Zfp462]
GO:0051716	cellular response to stimulus	99	2.25874e-08	3.21645e-05	[Acvr1, Acvrl1, Adam15, Adora1, Amotl1, Ankrd1, Arhgap31, Arid5b, Asap2, Atp7a, Bcar1, Bik, Calcrl, Cd97, Cdh2, Crip2, Csf1, Cyr61, Dennd5b, Dlc1, Dock4, Dusp22, Dusp6, Dusp7, Edn1, Efnb2, Epha2, Epn2, Etv5, Farp1, Fat4, Fermt2, Fzd4, Gata6, Gdpd5, Gngt2, Gpr126, Hand2, Hip1, Icam2, Igf2r, Il17rd, Itga1, Itgb4, Kank1, Klf2, Lats2, Lef1, Lifr, Map4k3, Mllt4, Msx1, Myadm, Nckap1, Nfatc1, Nod1, Nrp1…
GO:0022603	regulation of anatomical structure morphogenesis	26	2.31719e-08	3.29736e-05	[Acvrl1, Cdh2, Csf1, Dlc1, Dmrt3, Dusp6, Edn1, Epha2, Ets1, Etv5, Fermt2, Gata6, Hand2, Kank1, Lef1, Msx1, Myadm, Nfib, Nrp1, Rhou, Sash1, Sema3f, Sox17, Stab1, Tek, Wwtr1]
GO:0065009	regulation of molecular function	46	3.31278e-08	4.71078e-05	[Acer2, Adam15, Adarb1, Adora1, Arhgap31, Arid5b, Asap2, Atp7a, Bin1, Csf1, Cttnbp2nl, Cyr61, Dennd5b, Dlc1, Dock4, Dusp6, Dusp7, Edn1, Epha2, Farp1, Fzd4, Hand2, Hip1, Hopx, Itga1, Lats2, Lef1, Msx1, Nfib, Nod1, Pdgfb, Pecam1, Pi16, Prex2, Rapgef5, Rasgrp3, Rasip1, Rgs3, Sash1, Sh3bp5, Sox7, Spata13, Stk39, Tek, Wwtr1, Zfp462]
GO:0010562	positive regulation of phosphorus metabolic process	31	4.91769e-08	6.98804e-05	[Acvr1, Acvrl1, Adora1, Arhgap31, Bin1, Calcrl, Cdh2, Csf1, Cyr61, Dennd5b, Dlc1, Dock4, Dusp22, Edn1, Epha2, Farp1, Fzd4, Itga1, Nod1, Nrp1, Pdgfb, Pecam1, Prex2, Prr5l, Rapgef5, Rasgrp3, Rgs3, Sash1, Spata13, Tek, Yes1]
GO:0045937	positive regulation of phosphate metabolic process	31	4.91769e-08	6.98804e-05	[Acvr1, Acvrl1, Adora1, Arhgap31, Bin1, Calcrl, Cdh2, Csf1, Cyr61, Dennd5b, Dlc1, Dock4, Dusp22, Edn1, Epha2, Farp1, Fzd4, Itga1, Nod1, Nrp1, Pdgfb, Pecam1, Prex2, Prr5l, Rapgef5, Rasgrp3, Rgs3, Sash1, Spata13, Tek, Yes1]
GO:0045597	positive regulation of cell differentiation	25	6.40059e-08	9.08883e-05	[Acvr1, Acvrl1, Adamts9, Ankrd1, Bin1, Crip2, Csf1, Cyr61, Edn1, Efnb2, Enc1, Ets1, Etv5, Gdpd5, Hopx, Lef1, Myadm, Nrp1, Prdm1, Sox17, Tead4, Tshz3, Wwtr1, Yap1, Zeb1]
GO:0030855	epithelial cell differentiation	20	6.51191e-08	9.2404e-05	[Acvr1, Acvrl1, Adamts9, Epha2, Fat4, Gata6, Heg1, Klf2, Lats2, Lef1, Maff, Myadm, Nfib, Pdgfb, Prdm1, Sox17, Tbx3, Wwtr1, Yap1, Zeb1]
GO:0045893	positive regulation of transcription, DNA-templated	32	6.61675e-08	9.38255e-05	[Acvr1, Acvrl1, Ankrd1, Atf3, Cited4, Creb3l2, Cyr61, Edn1, Ets1, Etv5, Fzd4, Gata6, Hand2, Klf2, Lef1, Mical2, Msx1, Nfatc1, Nfib, Pdgfb, Sost, Sox17, Sox7, Tbx3, Tead4, Trp53inp2, Wwtr1, Yap1, Yes1, Zeb1, Zfp423, Zfp462]
GO:1903508	positive regulation of nucleic acid-templated transcription	32	6.61675e-08	9.38255e-05	[Acvr1, Acvrl1, Ankrd1, Atf3, Cited4, Creb3l2, Cyr61, Edn1, Ets1, Etv5, Fzd4, Gata6, Hand2, Klf2, Lef1, Mical2, Msx1, Nfatc1, Nfib, Pdgfb, Sost, Sox17, Sox7, Tbx3, Tead4, Trp53inp2, Wwtr1, Yap1, Yes1, Zeb1, Zfp423, Zfp462]
GO:0010810	regulation of cell-substrate adhesion	11	6.79913e-08	9.63437e-05	[Acer2, Acvrl1, Adam15, Csf1, Cyr61, Fzd4, Kank1, Myadm, Nid1, Rhod, Tek]
GO:1902680	positive regulation of RNA biosynthetic process	32	7.00297e-08	9.9162e-05	[Acvr1, Acvrl1, Ankrd1, Atf3, Cited4, Creb3l2, Cyr61, Edn1, Ets1, Etv5, Fzd4, Gata6, Hand2, Klf2, Lef1, Mical2, Msx1, Nfatc1, Nfib, Pdgfb, Sost, Sox17, Sox7, Tbx3, Tead4, Trp53inp2, Wwtr1, Yap1, Yes1, Zeb1, Zfp423, Zfp462]
GO:0061138	morphogenesis of a branching epithelium	13	8.89316e-08	0.000125838	[Acvr1, Csf1, Ctsl, Edn1, Epha2, Etv5, Fat4, Lef1, Nrp1, Pdgfb, Rasip1, Tbx3, Tek]
GO:0030182	neuron differentiation	30	9.10868e-08	0.000128797	[Ankrd1, Apbb2, Atp7a, Bin1, Cdh2, Crip2, Dmrt3, Efnb2, Enc1, Epha2, Etv5, Farp1, Fat4, Gdpd5, Gpm6a, Hand2, Itga1, Kank1, Lef1, Lgi4, Nfib, Nrp1, Prdm1, Prex2, Rnd1, Sema3f, Tspan2, Tubb3, Unc5b, Zeb1]
GO:0031328	positive regulation of cellular biosynthetic process	36	9.23653e-08	0.000130512	[Acvr1, Acvrl1, Ankrd1, Atf3, Calcrl, Cited4, Creb3l2, Crip2, Cyr61, Edn1, Ets1, Etv5, Fzd4, Gata6, Hand2, Klf2, Lef1, Mical2, Msx1, Nfatc1, Nfib, Obfc1, Pdgfb, Sorbs1, Sost, Sox17, Sox7, Tbx3, Tead4, Trp53inp2, Wwtr1, Yap1, Yes1, Zeb1, Zfp423, Zfp462]
GO:0048699	generation of neurons	32	9.62139e-08	0.000135854	[Ankrd1, Apbb2, Atp7a, Bin1, Cdh2, Chd3, Crip2, Dmrt3, Efnb2, Eml1, Enc1, Epha2, Etv5, Farp1, Fat4, Gdpd5, Gpm6a, Hand2, Itga1, Kank1, Lef1, Lgi4, Nfib, Nrp1, Prdm1, Prex2, Rnd1, Sema3f, Tspan2, Tubb3, Unc5b, Zeb1]
GO:0048754	branching morphogenesis of an epithelial tube	12	9.65357e-08	0.000136212	[Acvr1, Csf1, Ctsl, Edn1, Epha2, Etv5, Fat4, Lef1, Nrp1, Rasip1, Tbx3, Tek]
GO:1902531	regulation of intracellular signal transduction	35	9.8427e-08	0.000138782	[Adora1, Ankrd1, Asap2, Cdh2, Csf1, Cyr61, Dennd5b, Dlc1, Dock4, Dusp22, Dusp6, Dusp7, Edn1, Epha2, Farp1, Fzd4, Itga1, Kank1, Msx1, Myadm, Nod1, Nrp1, Pdgfb, Pecam1, Prex2, Prr5l, Rapgef5, Rasgrp3, Rasip1, Rgl1, Rhoc, Sash1, Spata13, Tek, Unc5b]
GO:0035329	hippo signaling	6	1.00865e-07	0.000142119	[Amotl1, Fat4, Lats2, Tead4, Wwtr1, Yap1]
GO:0048863	stem cell differentiation	16	1.05974e-07	0.000149212	[Acvr1, Adam15, Cdh2, Edn1, Gpm6a, Hand2, Lef1, Msx1, Nfatc1, Nrp1, Sema3f, Sox17, Tbx3, Tead4, Wwtr1, Yap1]
GO:0048568	embryonic organ development	18	1.16786e-07	0.000164318	[Acvr1, Chd3, Cyr61, Edn1, Epha2, Epn2, Hand2, Hspg2, Lef1, Msx1, Nckap1, Pcdh12, Pdgfb, Prdm1, Sox17, Tbx3, Yap1, Zeb1]
GO:0010628	positive regulation of gene expression	35	1.26737e-07	0.000178193	[Acvr1, Acvrl1, Ankrd1, Atf3, Cited4, Creb3l2, Csf1, Cyr61, Edn1, Ets1, Etv5, Fzd4, Gata6, Hand2, Klf2, Lef1, Mical2, Msx1, Nfatc1, Nfib, Pdgfb, Prdm1, Rps6ka2, Sost, Sox17, Sox7, Tbx3, Tead4, Trp53inp2, Wwtr1, Yap1, Yes1, Zeb1, Zfp423, Zfp462]
GO:0030036	actin cytoskeleton organization	19	1.33355e-07	0.000187364	[Bcar1, Coro2b, Ctsl, Dlc1, Edn1, Kank1, Limch1, Magel2, Mical2, Myadm, Myo1b, Nckap1, Pdgfb, Pecam1, Rhod, Rhou, Rnd1, Sorbs1, Tek]
GO:0051254	positive regulation of RNA metabolic process	32	1.43775e-07	0.00020186	[Acvr1, Acvrl1, Ankrd1, Atf3, Cited4, Creb3l2, Cyr61, Edn1, Ets1, Etv5, Fzd4, Gata6, Hand2, Klf2, Lef1, Mical2, Msx1, Nfatc1, Nfib, Pdgfb, Sost, Sox17, Sox7, Tbx3, Tead4, Trp53inp2, Wwtr1, Yap1, Yes1, Zeb1, Zfp423, Zfp462]
GO:0010557	positive regulation of macromolecule biosynthetic process	34	1.54102e-07	0.000216205	[Acvr1, Acvrl1, Ankrd1, Atf3, Cited4, Creb3l2, Cyr61, Edn1, Ets1, Etv5, Fzd4, Gata6, Hand2, Klf2, Lef1, Mical2, Msx1, Nfatc1, Nfib, Obfc1, Pdgfb, Sorbs1, Sost, Sox17, Sox7, Tbx3, Tead4, Trp53inp2, Wwtr1, Yap1, Yes1, Zeb1, Zfp423, Zfp462]
GO:0034329	cell junction assembly	10	1.55869e-07	0.000218529	[Acvrl1, Dlc1, Fermt2, Heg1, Itgb4, Pkp2, Rhoc, Rhod, Sorbs1, Tek]
GO:0048864	stem cell development	14	1.57787e-07	0.000221059	[Acvr1, Adam15, Cdh2, Edn1, Hand2, Lef1, Msx1, Nfatc1, Nrp1, Sema3f, Tbx3, Tead4, Wwtr1, Yap1]
GO:0001763	morphogenesis of a branching structure	13	1.6552e-07	0.000231728	[Acvr1, Csf1, Ctsl, Edn1, Epha2, Etv5, Fat4, Lef1, Nrp1, Pdgfb, Rasip1, Tbx3, Tek]
GO:0009891	positive regulation of biosynthetic process	36	1.66218e-07	0.000232539	[Acvr1, Acvrl1, Ankrd1, Atf3, Calcrl, Cited4, Creb3l2, Crip2, Cyr61, Edn1, Ets1, Etv5, Fzd4, Gata6, Hand2, Klf2, Lef1, Mical2, Msx1, Nfatc1, Nfib, Obfc1, Pdgfb, Sorbs1, Sost, Sox17, Sox7, Tbx3, Tead4, Trp53inp2, Wwtr1, Yap1, Yes1, Zeb1, Zfp423, Zfp462]
GO:0060485	mesenchyme development	12	1.72208e-07	0.000240747	[Acvr1, Adam15, Edn1, Hand2, Lef1, Msx1, Nckap1, Nfatc1, Nrp1, Sema3f, Wwtr1, Yap1]
GO:0042981	regulation of apoptotic process	32	1.91311e-07	0.000267262	[Acer2, Acvr1, Adora1, Ankrd1, Apbb2, Atp7a, Bik, Bin1, Cyr61, Dlc1, Dusp6, Edn1, Ets1, Fam129b, Fbxo10, Gata6, Hand2, Hip1, Igf2r, Itga1, Lef1, Msx1, Nes, Nod1, Nrp1, Rps6ka2, Sox7, Tbx3, Tek, Tyro3, Unc5b, Yap1]
GO:0043067	regulation of programmed cell death	32	2.5322e-07	0.000353495	[Acer2, Acvr1, Adora1, Ankrd1, Apbb2, Atp7a, Bik, Bin1, Cyr61, Dlc1, Dusp6, Edn1, Ets1, Fam129b, Fbxo10, Gata6, Hand2, Hip1, Igf2r, Itga1, Lef1, Msx1, Nes, Nod1, Nrp1, Rps6ka2, Sox7, Tbx3, Tek, Tyro3, Unc5b, Yap1]
GO:0043542	endothelial cell migration	10	2.60456e-07	0.000363336	[Acvrl1, Amotl1, Bcar1, Efnb2, Epha2, Ets1, Nrp1, Pdgfb, Sash1, Tek]
GO:0032879	regulation of localization	42	2.71122e-07	0.000377944	[Abi3, Acvrl1, Adam15, Adarb1, Adora1, Amotl1, Ankrd1, Bcar1, Bik, Bin1, Cdh2, Chd3, Crip2, Csf1, Cttnbp2nl, Cyr61, Dlc1, Edn1, Epha2, Epn2, Ets1, Hip1, Kank1, Lama4, Lef1, Myadm, Nckap1, Nrp1, Pdgfb, Pecam1, Pkp2, Prr5l, Rhod, Sash1, Sema3f, Slc30a1, Sorbs1, Spata13, Stk39, Syne2, Tek, Wwtr1]
GO:0006184	GTP catabolic process	20	3.08556e-07	0.000429819	[Arhgap31, Asap2, Bin1, Dennd5b, Dlc1, Dock4, Epha2, Farp1, Gngt2, Pecam1, Prex2, Rab31, Rapgef5, Rasgrp3, Rasip1, Rgs3, Rhou, Spata13, Tuba1a, Tubb3]
GO:1901069	guanosine-containing compound catabolic process	20	3.4436e-07	0.00047935	[Arhgap31, Asap2, Bin1, Dennd5b, Dlc1, Dock4, Epha2, Farp1, Gngt2, Pecam1, Prex2, Rab31, Rapgef5, Rasgrp3, Rasip1, Rgs3, Rhou, Spata13, Tuba1a, Tubb3]
GO:0022008	neurogenesis	32	3.63004e-07	0.000504938	[Ankrd1, Apbb2, Atp7a, Bin1, Cdh2, Chd3, Crip2, Dmrt3, Efnb2, Eml1, Enc1, Epha2, Etv5, Farp1, Fat4, Gdpd5, Gpm6a, Hand2, Itga1, Kank1, Lef1, Lgi4, Nfib, Nrp1, Prdm1, Prex2, Rnd1, Sema3f, Tspan2, Tubb3, Unc5b, Zeb1]
GO:0014031	mesenchymal cell development	10	3.68873e-07	0.000512733	[Acvr1, Adam15, Edn1, Hand2, Lef1, Msx1, Nfatc1, Nrp1, Sema3f, Wwtr1]
GO:0046039	GTP metabolic process	20	4.16309e-07	0.000578253	[Arhgap31, Asap2, Bin1, Dennd5b, Dlc1, Dock4, Epha2, Farp1, Gngt2, Pecam1, Prex2, Rab31, Rapgef5, Rasgrp3, Rasip1, Rgs3, Rhou, Spata13, Tuba1a, Tubb3]
GO:0030155	regulation of cell adhesion	15	4.38132e-07	0.000608128	[Acer2, Acvrl1, Adam15, Csf1, Cyr61, Epha2, Fzd4, Kank1, Lama4, Lef1, Myadm, Nid1, Rhod, Rnd1, Tek]
GO:0051056	regulation of small GTPase mediated signal transduction	16	4.48238e-07	0.000621706	[Asap2, Cdh2, Csf1, Dennd5b, Dlc1, Dock4, Epha2, Farp1, Kank1, Pecam1, Prex2, Rapgef5, Rasgrp3, Rasip1, Rgl1, Spata13]
GO:0030030	cell projection organization	28	4.89933e-07	0.000679047	[Ankrd1, Apbb2, Atp7a, Cdh2, Crip2, Efnb2, Enc1, Epha2, Farp1, Fat4, Gdpd5, Gpm6a, Itga1, Itgb4, Kank1, Nckap1, Nes, Nfib, Nrp1, Pdgfb, Prex2, Rhod, Sema3f, Spata13, Tspan2, Tubb3, Unc5b, Wwtr1]
GO:0061448	connective tissue development	12	4.96701e-07	0.000687931	[Arid5b, Atp7a, Creb3l2, Csf1, Cyr61, Edn1, Hand2, Hspg2, Msx1, Nfib, Pdgfb, Zeb1]
GO:1901068	guanosine-containing compound metabolic process	20	5.29018e-07	0.000732161	[Arhgap31, Asap2, Bin1, Dennd5b, Dlc1, Dock4, Epha2, Farp1, Gngt2, Pecam1, Prex2, Rab31, Rapgef5, Rasgrp3, Rasip1, Rgs3, Rhou, Spata13, Tuba1a, Tubb3]
GO:0050790	regulation of catalytic activity	37	6.09784e-07	0.000843332	[Acer2, Adarb1, Adora1, Arhgap31, Asap2, Atp7a, Bin1, Csf1, Cyr61, Dennd5b, Dlc1, Dock4, Dusp6, Dusp7, Edn1, Epha2, Farp1, Fzd4, Hip1, Itga1, Lats2, Lef1, Nod1, Pdgfb, Pecam1, Pi16, Prex2, Rapgef5, Rasgrp3, Rasip1, Rgs3, Sash1, Sh3bp5, Sox7, Spata13, Tek, Wwtr1]
GO:0051272	positive regulation of cellular component movement	15	6.57154e-07	0.000908187	[Amotl1, Bcar1, Csf1, Cyr61, Edn1, Ets1, Lef1, Myadm, Nrp1, Pdgfb, Pecam1, Rhod, Sash1, Syne2, Tek]
GO:0042692	muscle cell differentiation	15	6.81289e-07	0.00094086	[Acvr1, Ankrd1, Bin1, Cdh2, Edn1, Efnb2, Gata6, Hopx, Lef1, Msx1, Pdgfb, Pi16, Tbx3, Tshz3, Zeb1]
GO:0006796	phosphate-containing compound metabolic process	57	6.99235e-07	0.000964945	[Abi3, Acvr1, Acvrl1, Adarb1, Adora1, Arhgap31, Asap2, Atp7a, Bik, Bin1, Calcrl, Cdh2, Csf1, Cttnbp2nl, Cyr61, Dennd5b, Dlc1, Dock4, Dusp22, Dusp6, Dusp7, Edn1, Epha2, Farp1, Fzd4, Gata6, Gngt2, Itga1, Lats2, Map4k3, Myadm, Myo1b, Nod1, Nrp1, Pdgfb, Pecam1, Prex2, Prr5l, Ptprb, Rab31, Rapgef5, Rasgrp3, Rasip1, Rgs3, Rhod, Rhou, Rps6ka2, Sash1, Sh3bp5, Spata13, Stk39, Tek, Tuba1a, Tubb3, Tyro3, Ww…
GO:0001570	vasculogenesis	8	7.09848e-07	0.000978881	[Epha2, Fzd4, Heg1, Nrp1, Rasip1, Sox17, Tek, Yap1]
GO:0007265	Ras protein signal transduction	18	8.25016e-07	0.00113687	[Asap2, Cdh2, Csf1, Dennd5b, Dlc1, Dock4, Epha2, Farp1, Kank1, Nckap1, Pecam1, Prex2, Rab31, Rapgef5, Rasgrp3, Rasip1, Rhou, Spata13]
GO:0031324	negative regulation of cellular metabolic process	40	8.25371e-07	0.00113654	[Acer2, Acvrl1, Adarb1, Ankrd1, Atf3, Bace2, Bcl6b, Crip2, Dnajb5, Dusp22, Dusp6, Dusp7, Edn1, Enc1, Farp1, Gata6, Hopx, Lats2, Lef1, Msx1, Myadm, Nfatc1, Nfib, Pdgfb, Pecam1, Pi16, Prdm1, Prr5l, Rasip1, Ripply3, Sh3bp5, Sox17, Sox7, Stk39, Tbx3, Tshz3, Wwtr1, Yap1, Zeb1, Zfp423]
GO:0051240	positive regulation of multicellular organismal process	31	8.29423e-07	0.00114129	[Acvr1, Acvrl1, Amotl1, Ankrd1, Bcar1, Bin1, Chd3, Crip2, Csf1, Cyr61, Edn1, Efnb2, Enc1, Ets1, Etv5, Gata6, Gdpd5, Hand2, Heg1, Lef1, Nod1, Nrp1, Pdgfb, Prdm1, Sash1, Sox17, Tead4, Tek, Wwtr1, Yap1, Zeb1]
GO:0060255	regulation of macromolecule metabolic process	75	8.38663e-07	0.00115316	[Acer2, Acvr1, Acvrl1, Adarb1, Adora1, Airn, Ankrd1, Apbb2, Arid5b, Atf3, Atp7a, Bace2, Bcl6b, Chd3, Cited4, Creb3l2, Csf1, Cyr61, Dlc1, Dmrt3, Dnajb5, Dusp22, Dusp6, Dusp7, Edn1, Enc1, Esrp2, Ets1, Etv5, Fkbp10, Fzd4, Gata6, Hand2, Hip1, Hopx, Itga1, Klf2, Lats2, Lef1, Maff, Mical2, Msx1, Myadm, Nckap1, Nfatc1, Nfib, Nod1, Nrp1, Obfc1, Pdgfb, Pecam1, Pi16, Prdm1, Prr5l, Ripply3, Rps6ka2, Sash1, …
GO:0040017	positive regulation of locomotion	15	8.4365e-07	0.00115917	[Amotl1, Bcar1, Csf1, Cyr61, Edn1, Ets1, Lef1, Myadm, Nrp1, Pdgfb, Pecam1, Rhod, Sash1, Syne2, Tek]
GO:0043085	positive regulation of catalytic activity	26	8.75448e-07	0.00120199	[Acer2, Adora1, Arhgap31, Atp7a, Bin1, Csf1, Cyr61, Dennd5b, Dlc1, Dock4, Edn1, Epha2, Farp1, Fzd4, Hip1, Itga1, Nod1, Pdgfb, Prex2, Rapgef5, Rasgrp3, Rgs3, Sash1, Sox7, Spata13, Tek]
GO:0007044	cell-substrate junction assembly	7	9.48433e-07	0.00130125	[Acvrl1, Dlc1, Fermt2, Itgb4, Rhod, Sorbs1, Tek]
GO:0048666	neuron development	24	9.60881e-07	0.00131737	[Ankrd1, Apbb2, Atp7a, Cdh2, Crip2, Efnb2, Enc1, Farp1, Fat4, Gdpd5, Gpm6a, Hand2, Itga1, Kank1, Lgi4, Nfib, Nrp1, Prdm1, Prex2, Rnd1, Sema3f, Tspan2, Tubb3, Unc5b]
GO:0048762	mesenchymal cell differentiation	10	9.65671e-07	0.00132297	[Acvr1, Adam15, Edn1, Hand2, Lef1, Msx1, Nfatc1, Nrp1, Sema3f, Wwtr1]
GO:0006793	phosphorus metabolic process	57	1.09825e-06	0.00150351	[Abi3, Acvr1, Acvrl1, Adarb1, Adora1, Arhgap31, Asap2, Atp7a, Bik, Bin1, Calcrl, Cdh2, Csf1, Cttnbp2nl, Cyr61, Dennd5b, Dlc1, Dock4, Dusp22, Dusp6, Dusp7, Edn1, Epha2, Farp1, Fzd4, Gata6, Gngt2, Itga1, Lats2, Map4k3, Myadm, Myo1b, Nod1, Nrp1, Pdgfb, Pecam1, Prex2, Prr5l, Ptprb, Rab31, Rapgef5, Rasgrp3, Rasip1, Rgs3, Rhod, Rhou, Rps6ka2, Sash1, Sh3bp5, Spata13, Stk39, Tek, Tuba1a, Tubb3, Tyro3, Ww…
GO:0010941	regulation of cell death	32	1.13482e-06	0.00155243	[Acer2, Acvr1, Adora1, Ankrd1, Apbb2, Atp7a, Bik, Bin1, Cyr61, Dlc1, Dusp6, Edn1, Ets1, Fam129b, Fbxo10, Gata6, Hand2, Hip1, Igf2r, Itga1, Lef1, Msx1, Nes, Nod1, Nrp1, Rps6ka2, Sox7, Tbx3, Tek, Tyro3, Unc5b, Yap1]
GO:0060537	muscle tissue development	16	1.24547e-06	0.00170255	[Acvr1, Ankrd1, Atf3, Efnb2, Gata6, Heg1, Hspg2, Lef1, Maff, Pi16, Pkp2, Schip1, Sox17, Tbx3, Tshz3, Wwtr1]
GO:0034330	cell junction organization	10	1.29913e-06	0.00177461	[Acvrl1, Dlc1, Fermt2, Heg1, Itgb4, Pkp2, Rhoc, Rhod, Sorbs1, Tek]
GO:0003206	cardiac chamber morphogenesis	9	1.31973e-06	0.00180143	[Acvr1, Cyr61, Gata6, Hand2, Heg1, Nfatc1, Pkp2, Tbx3, Tek]
GO:0009967	positive regulation of signal transduction	28	1.32676e-06	0.0018097	[Acvr1, Acvrl1, Adora1, Ankrd1, Bik, Cdh2, Csf1, Cyr61, Dusp22, Edn1, Fzd4, Gata6, Hand2, Itga1, Kank1, Msx1, Nod1, Nrp1, Pdgfb, Pecam1, Prr5l, Rhoc, Sash1, Sorbs1, Tek, Unc5b, Yap1, Zfp423]
GO:0023057	negative regulation of signaling	26	1.33013e-06	0.00181296	[Acvr1, Adora1, Cdh2, Dlc1, Dusp22, Dusp6, Dusp7, Edn1, Epha2, Gdpd5, Itga1, Kank1, Lats2, Lef1, Myadm, Nrp1, Prdm1, Prr5l, Rgs3, Slc30a1, Sost, Sox17, Tyro3, Unc5b, Wwtr1, Yap1]
GO:0006357	regulation of transcription from RNA polymerase II promoter	35	1.33203e-06	0.00181423	[Acvr1, Acvrl1, Ankrd1, Arid5b, Atf3, Bcl6b, Creb3l2, Cyr61, Dnajb5, Dusp22, Edn1, Ets1, Etv5, Gata6, Hand2, Hopx, Klf2, Lef1, Mical2, Msx1, Nfatc1, Nfib, Prdm1, Ripply3, Sost, Sox17, Sox7, Tbx3, Tead4, Wwtr1, Yap1, Yes1, Zeb1, Zfp423, Zfp462]
GO:0044238	primary metabolic process	118	1.37459e-06	0.00187081	[Abi3, Acer2, Acvr1, Acvrl1, Adam15, Adam19, Adamts9, Adarb1, Adora1, Airn, Ankrd1, Apbb2, Arhgap31, Arid5b, Asap2, Atf3, Atp7a, Bace2, Bcl6b, Bik, Bin1, Calcrl, Chd3, Cited4, Creb3l2, Crip2, Csf1, Ctsl, Cttnbp2nl, Cyr61, Dennd5b, Dlc1, Dmrt3, Dnajb5, Dock4, Dusp22, Dusp6, Dusp7, Edn1, Enc1, Epha2, Esrp2, Ets1, Etv5, Farp1, Fbxl7, Fbxo10, Fkbp10, Fzd4, Gata6, Gdpd5, Gngt2, Gpr116, Hand2, Hecw2, H…
GO:0010648	negative regulation of cell communication	26	1.38076e-06	0.00187783	[Acvr1, Adora1, Cdh2, Dlc1, Dusp22, Dusp6, Dusp7, Edn1, Epha2, Gdpd5, Itga1, Kank1, Lats2, Lef1, Myadm, Nrp1, Prdm1, Prr5l, Rgs3, Slc30a1, Sost, Sox17, Tyro3, Unc5b, Wwtr1, Yap1]
GO:0046578	regulation of Ras protein signal transduction	15	1.46034e-06	0.0019846	[Asap2, Cdh2, Csf1, Dennd5b, Dlc1, Dock4, Epha2, Farp1, Kank1, Pecam1, Prex2, Rapgef5, Rasgrp3, Rasip1, Spata13]
GO:0043087	regulation of GTPase activity	15	1.5098e-06	0.0020503	[Arhgap31, Asap2, Bin1, Dennd5b, Dlc1, Dock4, Epha2, Farp1, Pecam1, Prex2, Rapgef5, Rasgrp3, Rasip1, Rgs3, Spata13]
GO:0009118	regulation of nucleoside metabolic process	16	1.59623e-06	0.00216609	[Arhgap31, Asap2, Atp7a, Bin1, Dennd5b, Dlc1, Dock4, Epha2, Farp1, Pecam1, Prex2, Rapgef5, Rasgrp3, Rasip1, Rgs3, Spata13]
GO:0033124	regulation of GTP catabolic process	15	1.61325e-06	0.00218757	[Arhgap31, Asap2, Bin1, Dennd5b, Dlc1, Dock4, Epha2, Farp1, Pecam1, Prex2, Rapgef5, Rasgrp3, Rasip1, Rgs3, Spata13]
GO:0048598	embryonic morphogenesis	19	1.67101e-06	0.00226422	[Acvr1, Chd3, Cyr61, Dlc1, Dusp6, Edn1, Epha2, Gata6, Hand2, Hspg2, Lef1, Msx1, Myadm, Nckap1, Sox17, Sox7, Tbx3, Yap1, Zeb1]
GO:0030335	positive regulation of cell migration	14	1.69754e-06	0.00229847	[Amotl1, Bcar1, Csf1, Cyr61, Edn1, Ets1, Lef1, Myadm, Pdgfb, Pecam1, Rhod, Sash1, Syne2, Tek]
GO:0010594	regulation of endothelial cell migration	8	1.80964e-06	0.00244845	[Acvrl1, Amotl1, Bcar1, Epha2, Ets1, Pdgfb, Sash1, Tek]
GO:0009892	negative regulation of metabolic process	43	1.9435e-06	0.00262761	[Acer2, Acvrl1, Adarb1, Adora1, Ankrd1, Atf3, Atp7a, Bace2, Bcl6b, Crip2, Dnajb5, Dusp22, Dusp6, Dusp7, Edn1, Enc1, Farp1, Fkbp10, Gata6, Hopx, Lats2, Lef1, Msx1, Myadm, Nfatc1, Nfib, Pdgfb, Pecam1, Pi16, Prdm1, Prr5l, Rasip1, Ripply3, Sh3bp5, Sox17, Sox7, Stk39, Tbx3, Tshz3, Wwtr1, Yap1, Zeb1, Zfp423]
GO:0070848	response to growth factor	15	1.96293e-06	0.00265192	[Acvr1, Acvrl1, Ankrd1, Bcar1, Dusp22, Dusp6, Epha2, Fermt2, Fzd4, Gata6, Nrp1, Pdgfb, Tek, Yes1, Zeb1]
GO:0051345	positive regulation of hydrolase activity	18	1.98088e-06	0.00267419	[Acer2, Arhgap31, Bin1, Cyr61, Dennd5b, Dlc1, Dock4, Epha2, Farp1, Hip1, Itga1, Nod1, Prex2, Rapgef5, Rasgrp3, Rgs3, Sox7, Spata13]
GO:0006915	apoptotic process	35	2.03331e-06	0.00274294	[1810011O10Rik, Acer2, Acvr1, Adora1, Ankrd1, Apbb2, Atp7a, Bik, Bin1, Cyr61, Dlc1, Dusp6, Ecscr, Edn1, Epha2, Ets1, Fam129b, Fbxo10, Gata6, Hand2, Hip1, Igf2r, Itga1, Lef1, Msx1, Nes, Nod1, Nrp1, Rps6ka2, Sox7, Tbx3, Tek, Tyro3, Unc5b, Yap1]
GO:1900542	regulation of purine nucleotide metabolic process	18	2.1994e-06	0.0029648	[Arhgap31, Asap2, Atp7a, Bin1, Calcrl, Dennd5b, Dlc1, Dock4, Edn1, Epha2, Farp1, Pecam1, Prex2, Rapgef5, Rasgrp3, Rasip1, Rgs3, Spata13]
GO:0006935	chemotaxis	16	2.2238e-06	0.00299546	[Apbb2, Bcar1, Cyr61, Dock4, Ecscr, Edn1, Efnb2, Epha2, Itga1, Lef1, Nfib, Nrp1, Pdgfb, Sema3f, Tubb3, Unc5b]
GO:0048565	digestive tract development	12	2.25737e-06	0.00303842	[Acvr1, Dusp6, Epha2, Fat4, Gata6, Itgb4, Lef1, Myadm, Nckap1, Prdm1, Sox17, Sox7]
GO:0042330	taxis	16	2.29063e-06	0.0030809	[Apbb2, Bcar1, Cyr61, Dock4, Ecscr, Edn1, Efnb2, Epha2, Itga1, Lef1, Nfib, Nrp1, Pdgfb, Sema3f, Tubb3, Unc5b]
GO:2000147	positive regulation of cell motility	14	2.32878e-06	0.00312988	[Amotl1, Bcar1, Csf1, Cyr61, Edn1, Ets1, Lef1, Myadm, Pdgfb, Pecam1, Rhod, Sash1, Syne2, Tek]
GO:0006140	regulation of nucleotide metabolic process	18	2.50316e-06	0.00336174	[Arhgap31, Asap2, Atp7a, Bin1, Calcrl, Dennd5b, Dlc1, Dock4, Edn1, Epha2, Farp1, Pecam1, Prex2, Rapgef5, Rasgrp3, Rasip1, Rgs3, Spata13]
GO:0006366	transcription from RNA polymerase II promoter	35	2.75083e-06	0.00369162	[Acvr1, Acvrl1, Ankrd1, Arid5b, Atf3, Bcl6b, Creb3l2, Cyr61, Dnajb5, Dusp22, Edn1, Ets1, Etv5, Gata6, Hand2, Hopx, Klf2, Lef1, Mical2, Msx1, Nfatc1, Nfib, Prdm1, Ripply3, Sost, Sox17, Sox7, Tbx3, Tead4, Wwtr1, Yap1, Yes1, Zeb1, Zfp423, Zfp462]
GO:0034332	adherens junction organization	7	2.91437e-06	0.00390817	[Acvrl1, Dlc1, Fermt2, Pkp2, Rhod, Sorbs1, Tek]
GO:0012501	programmed cell death	35	2.94373e-06	0.0039446	[1810011O10Rik, Acer2, Acvr1, Adora1, Ankrd1, Apbb2, Atp7a, Bik, Bin1, Cyr61, Dlc1, Dusp6, Ecscr, Edn1, Epha2, Ets1, Fam129b, Fbxo10, Gata6, Hand2, Hip1, Igf2r, Itga1, Lef1, Msx1, Nes, Nod1, Nrp1, Rps6ka2, Sox7, Tbx3, Tek, Tyro3, Unc5b, Yap1]
GO:0042325	regulation of phosphorylation	28	2.98756e-06	0.00400035	[Acvr1, Acvrl1, Adarb1, Adora1, Atp7a, Cdh2, Csf1, Cyr61, Dusp22, Dusp6, Dusp7, Edn1, Epha2, Fzd4, Itga1, Lats2, Myadm, Nod1, Nrp1, Pdgfb, Pecam1, Prr5l, Sash1, Sh3bp5, Stk39, Tek, Wwtr1, Yes1]
GO:0003205	cardiac chamber development	9	3.65983e-06	0.00489685	[Acvr1, Cyr61, Gata6, Hand2, Heg1, Nfatc1, Pkp2, Tbx3, Tek]
GO:0010558	negative regulation of macromolecule biosynthetic process	27	3.91404e-06	0.00523308	[Acer2, Acvrl1, Ankrd1, Atf3, Bace2, Bcl6b, Dnajb5, Dusp22, Edn1, Enc1, Gata6, Hopx, Lef1, Msx1, Nfatc1, Nfib, Pdgfb, Prdm1, Ripply3, Sox17, Sox7, Tbx3, Tshz3, Wwtr1, Yap1, Zeb1, Zfp423]
GO:0055123	digestive system development	12	3.99327e-06	0.00533501	[Acvr1, Dusp6, Epha2, Fat4, Gata6, Itgb4, Lef1, Myadm, Nckap1, Prdm1, Sox17, Sox7]
GO:0048585	negative regulation of response to stimulus	27	4.11307e-06	0.00549095	[Acvr1, Adora1, Calcrl, Cdh2, Dlc1, Dusp22, Dusp6, Dusp7, Epha2, Gdpd5, Itga1, Kank1, Lats2, Lef1, Myadm, Nrp1, Pdgfb, Prdm1, Prr5l, Rgs3, Sema3f, Sost, Sox17, Tyro3, Unc5b, Wwtr1, Yap1]
GO:0032318	regulation of Ras GTPase activity	12	4.49069e-06	0.00599058	[Asap2, Dennd5b, Dlc1, Dock4, Epha2, Farp1, Pecam1, Prex2, Rapgef5, Rasgrp3, Rasip1, Spata13]
GO:0045216	cell-cell junction organization	9	4.62432e-06	0.00616422	[Acvrl1, Dlc1, Fermt2, Heg1, Pkp2, Rhoc, Rhod, Sorbs1, Tek]
GO:2000113	negative regulation of cellular macromolecule biosynthetic process	26	4.77883e-06	0.0063654	[Acer2, Acvrl1, Ankrd1, Atf3, Bace2, Bcl6b, Dnajb5, Dusp22, Edn1, Enc1, Gata6, Hopx, Lef1, Msx1, Nfatc1, Nfib, Pdgfb, Prdm1, Ripply3, Sox17, Sox7, Tbx3, Tshz3, Wwtr1, Zeb1, Zfp423]
GO:0010605	negative regulation of macromolecule metabolic process	38	4.82976e-06	0.00642841	[Acer2, Acvrl1, Adarb1, Ankrd1, Atf3, Bace2, Bcl6b, Dnajb5, Dusp22, Dusp6, Dusp7, Edn1, Enc1, Fkbp10, Gata6, Hopx, Lats2, Lef1, Msx1, Myadm, Nfatc1, Nfib, Pdgfb, Pecam1, Pi16, Prdm1, Prr5l, Ripply3, Sh3bp5, Sox17, Sox7, Stk39, Tbx3, Tshz3, Wwtr1, Yap1, Zeb1, Zfp423]
GO:0007045	cell-substrate adherens junction assembly	6	5.21931e-06	0.00694168	[Acvrl1, Dlc1, Fermt2, Rhod, Sorbs1, Tek]
GO:0048041	focal adhesion assembly	6	5.21931e-06	0.00694168	[Acvrl1, Dlc1, Fermt2, Rhod, Sorbs1, Tek]
GO:0043065	positive regulation of apoptotic process	17	5.35024e-06	0.00711047	[Acer2, Ankrd1, Apbb2, Bik, Bin1, Cyr61, Dlc1, Dusp6, Gata6, Hip1, Igf2r, Itga1, Msx1, Nod1, Rps6ka2, Sox7, Unc5b]
GO:0045944	positive regulation of transcription from RNA polymerase II promoter	24	5.36168e-06	0.00712031	[Acvr1, Acvrl1, Ankrd1, Atf3, Creb3l2, Cyr61, Edn1, Ets1, Etv5, Gata6, Hand2, Klf2, Lef1, Mical2, Msx1, Nfatc1, Nfib, Sox17, Tead4, Wwtr1, Yap1, Yes1, Zeb1, Zfp462]
GO:0030811	regulation of nucleotide catabolic process	15	5.40568e-06	0.00717334	[Arhgap31, Asap2, Bin1, Dennd5b, Dlc1, Dock4, Epha2, Farp1, Pecam1, Prex2, Rapgef5, Rasgrp3, Rasip1, Rgs3, Spata13]
GO:0033121	regulation of purine nucleotide catabolic process	15	5.40568e-06	0.00717334	[Arhgap31, Asap2, Bin1, Dennd5b, Dlc1, Dock4, Epha2, Farp1, Pecam1, Prex2, Rapgef5, Rasgrp3, Rasip1, Rgs3, Spata13]
GO:0010631	epithelial cell migration	10	5.70505e-06	0.0075649	[Acvrl1, Amotl1, Bcar1, Efnb2, Epha2, Ets1, Nrp1, Pdgfb, Sash1, Tek]
GO:0009968	negative regulation of signal transduction	23	5.71011e-06	0.0075659	[Acvr1, Cdh2, Dlc1, Dusp22, Dusp6, Dusp7, Epha2, Gdpd5, Itga1, Kank1, Lats2, Lef1, Myadm, Nrp1, Prdm1, Prr5l, Rgs3, Sost, Sox17, Tyro3, Unc5b, Wwtr1, Yap1]
GO:0090132	epithelium migration	10	5.98488e-06	0.00792398	[Acvrl1, Amotl1, Bcar1, Efnb2, Epha2, Ets1, Nrp1, Pdgfb, Sash1, Tek]
GO:0043068	positive regulation of programmed cell death	17	6.06954e-06	0.00803	[Acer2, Ankrd1, Apbb2, Bik, Bin1, Cyr61, Dlc1, Dusp6, Gata6, Hip1, Igf2r, Itga1, Msx1, Nod1, Rps6ka2, Sox7, Unc5b]
GO:0007169	transmembrane receptor protein tyrosine kinase signaling pathway	16	6.12779e-06	0.00810094	[Adora1, Arid5b, Bcar1, Bik, Dusp6, Efnb2, Epha2, Fzd4, Itga1, Kank1, Nrp1, Pdgfb, Schip1, Sorbs1, Tek, Yes1]
GO:0071822	protein complex subunit organization	30	6.13993e-06	0.00811084	[Acvrl1, Anxa6, Atp7a, Bcar1, Bik, Cdh2, Chd3, Crip2, Dlc1, Eml1, Fermt2, Hip1, Kank1, Magel2, Mical2, Myadm, Myo1b, Nckap1, Pde4dip, Pecam1, Pkp2, Rhod, Rnd1, Slc22a1, Sorbs1, Sost, Tek, Tuba1a, Tubb3, Wwtr1]
GO:0072202	cell differentiation involved in metanephros development	4	6.29267e-06	0.00830633	[Fat4, Pdgfb, Wwtr1, Yap1]
GO:0072089	stem cell proliferation	9	6.47747e-06	0.00854378	[Eml1, Hand2, Lef1, Msx1, Nfib, Sox17, Tbx3, Yap1, Zeb1]
GO:0014032	neural crest cell development	6	6.50492e-06	0.00857348	[Acvr1, Edn1, Hand2, Lef1, Nrp1, Sema3f]
GO:0090130	tissue migration	10	6.58041e-06	0.0086664	[Acvrl1, Amotl1, Bcar1, Efnb2, Epha2, Ets1, Nrp1, Pdgfb, Sash1, Tek]
GO:0030856	regulation of epithelial cell differentiation	8	6.61308e-06	0.00870281	[Acvrl1, Adamts9, Fat4, Maff, Tbx3, Wwtr1, Yap1, Zeb1]
GO:0030513	positive regulation of BMP signaling pathway	5	6.77193e-06	0.00890509	[Acvrl1, Cyr61, Gata6, Msx1, Zfp423]
GO:0035023	regulation of Rho protein signal transduction	10	6.89695e-06	0.00906259	[Cdh2, Dlc1, Dock4, Epha2, Farp1, Kank1, Pecam1, Prex2, Rasip1, Spata13]
GO:0071363	cellular response to growth factor stimulus	14	7.0342e-06	0.0092359	[Acvr1, Acvrl1, Ankrd1, Bcar1, Dusp22, Dusp6, Fermt2, Fzd4, Gata6, Nrp1, Pdgfb, Tek, Yes1, Zeb1]
GO:0023014	signal transduction by phosphorylation	19	7.18292e-06	0.00942399	[Acvr1, Acvrl1, Adora1, Cdh2, Cyr61, Dusp22, Dusp6, Dusp7, Edn1, Epha2, Fzd4, Itga1, Map4k3, Nod1, Nrp1, Pdgfb, Sash1, Stk39, Tek]
GO:0010595	positive regulation of endothelial cell migration	6	7.23793e-06	0.00948892	[Amotl1, Bcar1, Ets1, Pdgfb, Sash1, Tek]
GO:0007015	actin filament organization	12	7.60673e-06	0.00996482	[Bcar1, Dlc1, Kank1, Magel2, Mical2, Myadm, Myo1b, Nckap1, Pecam1, Rhod, Rnd1, Sorbs1]
GO:0001501	skeletal system development	15	7.61723e-06	0.00997096	[Arid5b, Atp7a, Chd3, Creb3l2, Cyr61, Edn1, Epha2, Fat4, Hand2, Hspg2, Msx1, Nfib, Schip1, Tbx3, Zeb1]

## Sheet: 11 GO terms
GOID	GOTerm	Nr. Genes	Term PValue	Term PValue Corrected with Bonferroni step down	Associated Genes Found
GO:0001775	cell activation	23	4.78628e-12	5.9302e-09	[Adora3, Bcl3, Capn3, Flt3l, Inpp5d, Itga2b, Itgb3, Lcp2, Lyl1, Msh6, Myb, P2rx1, Plcg2, Plek, Prkca, Psmb10, Ptpre, Sash3, Selp, Sla2, Tspan32, Tyrobp, Vav1]
GO:0044699	single-organism process	100	7.98841e-11	9.88965e-08	[Abcb9, Adcy7, Adcy9, Adora3, Alox5ap, Ank3, Arhgap18, Arhgap25, Art4, Atp2a3, B9d2, Bcl3, Bin2, Bok, Btbd11, Capn3, Car2, Cebpb, Colec11, Csf2rb2, Cxcr3, Cxxc5, Cyth4, Dok2, Dtx4, Dyrk3, Eya2, F5, Fam109b, Flt3l, Gfra2, Ggct, Gp1ba, Gpr56, Gpr84, Gpr97, Il10ra, Il6ra, Inpp5d, Itga2b, Itgb3, Kcnj5, Kctd12, Klf1, Lcp2, Lyl1, Mbnl1, Mdga1, Mdm1, Mnd1, Mpo, Mrvi1, Msh6, Myb, Myl6b, Myom1, Neil3, Nfe…
GO:0044763	single-organism cellular process	93	3.05234e-10	3.77574e-07	[Abcb9, Adcy7, Adcy9, Adora3, Alox5ap, Ank3, Arhgap18, Arhgap25, Art4, Atp2a3, B9d2, Bcl3, Bin2, Bok, Btbd11, Capn3, Car2, Cebpb, Csf2rb2, Cxcr3, Cxxc5, Cyth4, Dok2, Dtx4, Dyrk3, Eya2, Flt3l, Gfra2, Ggct, Gp1ba, Gpr56, Gpr84, Gpr97, Il10ra, Il6ra, Inpp5d, Itga2b, Itgb3, Kcnj5, Kctd12, Klf1, Lcp2, Lyl1, Mbnl1, Mdga1, Mnd1, Mpo, Mrvi1, Msh6, Myb, Myl6b, Neil3, Nfe2, Nrgn, P2rx1, Paqr7, Perp, Pkd1l3…
GO:0048518	positive regulation of biological process	49	3.84538e-08	4.75288e-05	[Adcy7, Adcy9, Adora3, Alox5ap, Ank3, Bcl3, Bok, Capn3, Car2, Cebpb, Cxcr3, Cxxc5, Cyth4, Dok2, Ell2, Flt3l, Gpr56, Il6ra, Inpp5d, Itga2b, Itgb3, Klf1, Lyl1, Msh6, Myb, Ncf4, Nfe2, Ninj1, P2rx1, Pcbd1, Perp, Plcg2, Plek, Prkca, Ptgs1, Ptrh2, Rab27b, Rasgrp2, Rcc2, Rgs10, Runx1, Sash3, Selp, Sema4d, Sla2, Slc26a9, Spp1, Spry1, Vav1]
GO:0002376	immune system process	29	4.09681e-08	5.05956e-05	[Adora3, Bcl3, Car2, Ctse, Cxcr3, Dyrk3, Flt3l, Inpp5d, Itga2b, Itgb3, Klf1, Lcp2, Lyl1, Mpo, Msh6, Myb, Plcg2, Prkca, Psmb10, Ptpre, Rbp1, Runx1, Sash3, Selp, Sla2, Spp1, Tspan32, Tyrobp, Vav1]
GO:0007229	integrin-mediated signaling pathway	7	4.27223e-08	5.27193e-05	[Itga2b, Itgb3, Plek, Rcc2, Tspan32, Tyrobp, Vav1]
GO:0023052	signaling	57	6.32373e-08	7.79715e-05	[Adcy7, Adcy9, Adora3, Ank3, Arhgap18, Arhgap25, Bcl3, Bok, Btbd11, Capn3, Car2, Csf2rb2, Cxcr3, Cxxc5, Cyth4, Dok2, Dtx4, Eya2, Fam109b, Gfra2, Ggct, Gpr56, Gpr84, Gpr97, Il10ra, Il6ra, Inpp5d, Itga2b, Itgb3, Kctd12, Mrvi1, Msh6, Nfe2, Nrgn, P2rx1, Paqr7, Perp, Plcg2, Plek, Prkca, Ptgs1, Ptpre, Rab27b, Rasgrp2, Rcc2, Rgs10, Rhof, Runx1, Scn11a, Selp, Sema4d, Sla2, Spry1, Syngr1, Tspan32, Tyrobp,…
GO:0002521	leukocyte differentiation	14	8.18598e-08	0.000100851	[Bcl3, Car2, Flt3l, Inpp5d, Itgb3, Lyl1, Myb, Plcg2, Prkca, Rbp1, Runx1, Sash3, Tyrobp, Vav1]
GO:0034109	homotypic cell-cell adhesion	7	8.27193e-08	0.000101828	[Ank3, Itga2b, Itgb3, Plek, Prkca, Sema4d, Tspan32]
GO:0030168	platelet activation	7	1.17301e-07	0.00014428	[Itga2b, Itgb3, P2rx1, Plek, Prkca, Selp, Tspan32]
GO:0009987	cellular process	99	1.2736e-07	0.000156525	[Abcb9, Adcy7, Adcy9, Adora3, Alox5ap, Ank3, Arhgap18, Arhgap25, Art4, Atp2a3, B9d2, Bcl3, Bin2, Bok, Btbd11, Capn3, Car2, Cebpb, Csf2rb2, Cxcr3, Cxxc5, Cyth4, Dok2, Dtx4, Dyrk3, Ell2, Eya2, Fam109b, Flt3l, Gfra2, Ggct, Gp1ba, Gpr56, Gpr84, Gpr97, Il10ra, Il6ra, Inpp5d, Itga2b, Itgb3, Kcnj5, Kctd12, Klf1, Lcp2, Lyl1, Mbnl1, Mdga1, Mnd1, Mpo, Mrvi1, Msh6, Myb, Myl6b, Neil3, Neurl3, Nfe2, Ninj1, Nr…
GO:1902105	regulation of leukocyte differentiation	10	1.40688e-07	0.000172765	[Car2, Flt3l, Inpp5d, Itgb3, Myb, Prkca, Rbp1, Runx1, Sash3, Tyrobp]
GO:0007596	blood coagulation	9	1.64459e-07	0.000201791	[F5, Gp1ba, Itga2b, Itgb3, P2rx1, Plek, Prkca, Selp, Tspan32]
GO:0044700	single organism signaling	56	1.6923e-07	0.000207476	[Adcy7, Adcy9, Adora3, Ank3, Arhgap18, Arhgap25, Bcl3, Bok, Btbd11, Capn3, Car2, Csf2rb2, Cxcr3, Cxxc5, Cyth4, Dok2, Dtx4, Eya2, Gfra2, Ggct, Gpr56, Gpr84, Gpr97, Il10ra, Il6ra, Inpp5d, Itga2b, Itgb3, Kctd12, Mrvi1, Msh6, Nfe2, Nrgn, P2rx1, Paqr7, Perp, Plcg2, Plek, Prkca, Ptgs1, Ptpre, Rab27b, Rasgrp2, Rcc2, Rgs10, Rhof, Runx1, Scn11a, Selp, Sema4d, Sla2, Spry1, Syngr1, Tspan32, Tyrobp, Vav1]
GO:0007599	hemostasis	9	1.81315e-07	0.000222111	[F5, Gp1ba, Itga2b, Itgb3, P2rx1, Plek, Prkca, Selp, Tspan32]
GO:0050817	coagulation	9	1.90293e-07	0.000232919	[F5, Gp1ba, Itga2b, Itgb3, P2rx1, Plek, Prkca, Selp, Tspan32]
GO:0065007	biological regulation	82	1.97132e-07	0.000241092	[Adcy7, Adcy9, Adora3, Alox5ap, Ank3, Arhgap18, Arhgap25, Bcl3, Bok, Btbd11, Capn3, Car2, Cebpb, Csf2rb2, Cxcr3, Cxxc5, Cyth4, Dok2, Dtx4, Dyrk3, Ell2, Eya2, F5, Fam109b, Flt3l, Gfra2, Ggct, Gp1ba, Gpr56, Gpr84, Gpr97, Il10ra, Il6ra, Inpp5d, Itga2b, Itgb3, Kcnj5, Kctd12, Klf1, Lyl1, Mbnl1, Mpo, Mrvi1, Msh6, Myb, Ncf4, Nfe2, Ninj1, Nrgn, P2rx1, Paqr7, Pcbd1, Perp, Plcg2, Plek, Prkca, Ptgs1, Ptpre,…
GO:0045321	leukocyte activation	16	1.99218e-07	0.000243444	[Adora3, Bcl3, Flt3l, Inpp5d, Lcp2, Lyl1, Msh6, Myb, Plcg2, Psmb10, Ptpre, Sash3, Sla2, Tspan32, Tyrobp, Vav1]
GO:1902107	positive regulation of leukocyte differentiation	8	2.02326e-07	0.000247041	[Car2, Flt3l, Inpp5d, Itgb3, Myb, Prkca, Runx1, Sash3]
GO:0051716	cellular response to stimulus	60	2.14724e-07	0.000261964	[Adcy7, Adcy9, Adora3, Alox5ap, Ank3, Arhgap18, Arhgap25, Bcl3, Bin2, Bok, Btbd11, Capn3, Car2, Cebpb, Csf2rb2, Cxcr3, Cxxc5, Cyth4, Dok2, Dtx4, Eya2, Gfra2, Ggct, Gpr56, Gpr84, Gpr97, Il10ra, Il6ra, Inpp5d, Itga2b, Itgb3, Kctd12, Mpo, Mrvi1, Msh6, Myb, Neil3, Nrgn, P2rx1, Paqr7, Perp, Pkd1l3, Plcg2, Plek, Prkca, Ptpre, Rab27b, Rasgrp2, Rcc2, Rgs10, Rhof, Runx1, Selp, Sema4d, Sla2, Spp1, Spry1, T…
GO:0007154	cell communication	56	2.98959e-07	0.000364431	[Adcy7, Adcy9, Adora3, Ank3, Arhgap18, Arhgap25, Bcl3, Bok, Btbd11, Capn3, Car2, Csf2rb2, Cxcr3, Cxxc5, Cyth4, Dok2, Dtx4, Eya2, Gfra2, Ggct, Gpr56, Gpr84, Gpr97, Il10ra, Il6ra, Inpp5d, Itga2b, Itgb3, Kctd12, Mrvi1, Msh6, Nfe2, Nrgn, P2rx1, Paqr7, Perp, Plcg2, Plek, Prkca, Ptgs1, Ptpre, Rab27b, Rasgrp2, Rcc2, Rgs10, Rhof, Runx1, Scn11a, Selp, Sema4d, Sla2, Spry1, Syngr1, Tspan32, Tyrobp, Vav1]
GO:0042060	wound healing	11	3.0847e-07	0.000375717	[Capn3, F5, Gp1ba, Itga2b, Itgb3, Ninj1, P2rx1, Plek, Prkca, Selp, Tspan32]
GO:0002761	regulation of myeloid leukocyte differentiation	7	4.62324e-07	0.000562649	[Car2, Inpp5d, Itgb3, Prkca, Rbp1, Runx1, Tyrobp]
GO:0050896	response to stimulus	67	4.89492e-07	0.000595222	[Adcy7, Adcy9, Adora3, Alox5ap, Ank3, Arhgap18, Arhgap25, Bcl3, Bin2, Bok, Btbd11, Capn3, Car2, Cebpb, Csf2rb2, Cxcr3, Cxxc5, Cyth4, Dok2, Dtx4, Eya2, F5, Gfra2, Ggct, Gp1ba, Gpr56, Gpr84, Gpr97, Il10ra, Il6ra, Inpp5d, Itga2b, Itgb3, Kctd12, Mpo, Mrvi1, Msh6, Myb, Neil3, Ninj1, Nrgn, P2rx1, Paqr7, Perp, Pkd1l3, Plcg2, Plek, Prkca, Ptgs1, Ptpre, Rab27b, Rasgrp2, Rbp1, Rcc2, Rgs10, Rhof, Runx1, Sas…
GO:0007165	signal transduction	52	5.52096e-07	0.000670797	[Adcy7, Adcy9, Adora3, Ank3, Arhgap18, Arhgap25, Bcl3, Bok, Btbd11, Capn3, Car2, Csf2rb2, Cxcr3, Cxxc5, Cyth4, Dok2, Dtx4, Eya2, Gfra2, Ggct, Gpr56, Gpr84, Gpr97, Il10ra, Il6ra, Inpp5d, Itga2b, Itgb3, Kctd12, Mrvi1, Msh6, Nrgn, P2rx1, Paqr7, Perp, Plcg2, Plek, Prkca, Ptpre, Rab27b, Rasgrp2, Rcc2, Rgs10, Rhof, Runx1, Selp, Sema4d, Sla2, Spry1, Tspan32, Tyrobp, Vav1]
GO:0048522	positive regulation of cellular process	43	7.37125e-07	0.000894869	[Adcy7, Adcy9, Adora3, Ank3, Bcl3, Bok, Capn3, Car2, Cebpb, Cxcr3, Cxxc5, Cyth4, Dok2, Ell2, Flt3l, Gpr56, Il6ra, Inpp5d, Itga2b, Itgb3, Klf1, Lyl1, Myb, Nfe2, Ninj1, P2rx1, Pcbd1, Perp, Plcg2, Plek, Prkca, Ptrh2, Rab27b, Rasgrp2, Rcc2, Rgs10, Runx1, Sash3, Selp, Sema4d, Sla2, Spp1, Vav1]
GO:0035556	intracellular signal transduction	29	8.10565e-07	0.000983215	[Adcy7, Adcy9, Adora3, Bcl3, Bok, Capn3, Cxcr3, Cxxc5, Cyth4, Dok2, Gpr56, Il6ra, Inpp5d, Itgb3, Mrvi1, Msh6, Nrgn, Perp, Plcg2, Plek, Prkca, Rab27b, Rasgrp2, Rhof, Selp, Sema4d, Sla2, Spry1, Vav1]
GO:0030155	regulation of cell adhesion	11	8.25748e-07	0.00100081	[Ank3, Cyth4, Gpr56, Itgb3, Ninj1, Prkca, Rcc2, Selp, Sema4d, Spp1, Vav1]
GO:0050789	regulation of biological process	78	1.0529e-06	0.00127507	[Adcy7, Adcy9, Adora3, Alox5ap, Ank3, Arhgap18, Arhgap25, Bcl3, Bok, Btbd11, Capn3, Car2, Cebpb, Csf2rb2, Cxcr3, Cxxc5, Cyth4, Dok2, Dtx4, Ell2, Eya2, Fam109b, Flt3l, Gfra2, Ggct, Gp1ba, Gpr56, Gpr84, Gpr97, Il10ra, Il6ra, Inpp5d, Itga2b, Itgb3, Kcnj5, Kctd12, Klf1, Lyl1, Mbnl1, Mpo, Mrvi1, Msh6, Myb, Ncf4, Nfe2, Ninj1, Nrgn, P2rx1, Paqr7, Pcbd1, Perp, Plcg2, Plek, Prkca, Ptgs1, Ptpre, Ptrh2, Rab…
GO:0065008	regulation of biological quality	34	1.16226e-06	0.00140634	[Adora3, Ank3, Capn3, Car2, Cxcr3, Dyrk3, Eya2, F5, Gp1ba, Inpp5d, Itga2b, Itgb3, Klf1, Mrvi1, Myb, P2rx1, Plcg2, Plek, Prkca, Ptgs1, Rbm24, Rbp1, Rcc2, Runx1, Sash3, Scn11a, Selp, Sema4d, Slc24a3, Slc26a9, Slco4a1, Spp1, Syngr1, Tspan32]
GO:0002520	immune system development	17	1.49895e-06	0.00181223	[Bcl3, Car2, Dyrk3, Flt3l, Inpp5d, Itgb3, Klf1, Lyl1, Msh6, Myb, Plcg2, Prkca, Rbp1, Runx1, Sash3, Tyrobp, Vav1]
GO:0030097	hemopoiesis	16	1.83549e-06	0.00221727	[Bcl3, Car2, Dyrk3, Flt3l, Inpp5d, Itgb3, Klf1, Lyl1, Myb, Plcg2, Prkca, Rbp1, Runx1, Sash3, Tyrobp, Vav1]
GO:0007155	cell adhesion	17	1.94801e-06	0.00235125	[Ank3, Cyth4, Emilin2, Gp1ba, Gpr56, Itga2b, Itgb3, Ninj1, Perp, Plek, Prkca, Rcc2, Selp, Sema4d, Spp1, Tspan32, Vav1]
GO:0045785	positive regulation of cell adhesion	8	1.94893e-06	0.00235041	[Ank3, Gpr56, Itgb3, Ninj1, Prkca, Selp, Spp1, Vav1]
GO:0022610	biological adhesion	17	2.26588e-06	0.00273038	[Ank3, Cyth4, Emilin2, Gp1ba, Gpr56, Itga2b, Itgb3, Ninj1, Perp, Plek, Prkca, Rcc2, Selp, Sema4d, Spp1, Tspan32, Vav1]
GO:0050878	regulation of body fluid levels	10	2.51221e-06	0.0030247	[Adora3, F5, Gp1ba, Itga2b, Itgb3, P2rx1, Plek, Prkca, Selp, Tspan32]
GO:0070527	platelet aggregation	5	2.76312e-06	0.00332403	[Itga2b, Itgb3, Plek, Prkca, Tspan32]
GO:0048534	hematopoietic or lymphoid organ development	16	3.36149e-06	0.00404051	[Bcl3, Car2, Dyrk3, Flt3l, Inpp5d, Itgb3, Klf1, Lyl1, Myb, Plcg2, Prkca, Rbp1, Runx1, Sash3, Tyrobp, Vav1]
GO:0002682	regulation of immune system process	17	3.89176e-06	0.004674	[Adora3, Car2, Cxcr3, Flt3l, Inpp5d, Itga2b, Itgb3, Myb, Plcg2, Prkca, Ptpre, Rbp1, Runx1, Sash3, Selp, Tspan32, Tyrobp]
GO:0050865	regulation of cell activation	11	4.8686e-06	0.00584232	[Adora3, Capn3, Flt3l, Inpp5d, Myb, Plek, Prkca, Ptpre, Sash3, Selp, Tspan32]
GO:0009611	response to wounding	13	5.19516e-06	0.00622899	[Adora3, Alox5ap, Capn3, F5, Gp1ba, Itga2b, Itgb3, Ninj1, P2rx1, Plek, Prkca, Selp, Tspan32]
GO:0098602	single organism cell adhesion	10	6.21552e-06	0.0074462	[Ank3, Itga2b, Itgb3, Perp, Plek, Prkca, Rcc2, Selp, Sema4d, Tspan32]
GO:0006811	ion transport	20	7.91182e-06	0.00947045	[Adora3, Ank3, Atp2a3, Capn3, Car2, Cxcr3, Itgb3, Kcnj5, Myb, P2rx1, Pkd1l3, Plcg2, Ptgs1, Scn11a, Slc16a10, Slc24a3, Slc26a9, Slc43a2, Slc7a8, Slco4a1]
GO:0051239	regulation of multicellular organismal process	28	1.06622e-05	0.012752	[Adora3, Bcl3, Capn3, Car2, Cebpb, Cxcr3, Flt3l, Gp1ba, Gpr56, Il6ra, Inpp5d, Itgb3, Mrvi1, Myb, Nfe2, P2rx1, Plek, Prkca, Ptgs1, Rbp1, Runx1, Sash3, Scn11a, Selp, Sema4d, Spp1, Spry1, Tyrobp]
GO:0050900	leukocyte migration	8	1.13258e-05	0.0135343	[Adora3, Cxcr3, Itga2b, Itgb3, Prkca, Selp, Spp1, Vav1]
GO:0016337	single organismal cell-cell adhesion	9	1.16649e-05	0.0139279	[Ank3, Itga2b, Itgb3, Perp, Plek, Prkca, Selp, Sema4d, Tspan32]
GO:0048856	anatomical structure development	43	1.58599e-05	0.0189208	[Ank3, B9d2, Bcl3, Capn3, Car2, Cebpb, Cxcr3, Dyrk3, Eya2, Flt3l, Gfra2, Gp1ba, Gpr56, Il6ra, Inpp5d, Itgb3, Klf1, Lyl1, Mbnl1, Mdga1, Mdm1, Msh6, Myb, Myl6b, Nfe2, Ninj1, Paqr7, Perp, Plcg2, Prkca, Psmb10, Ptgs1, Rbm24, Rbp1, Rcc2, Runx1, Sash3, Selp, Sema4d, Spp1, Spry1, Tyrobp, Vav1]
GO:0050867	positive regulation of cell activation	8	1.87612e-05	0.0223634	[Adora3, Capn3, Flt3l, Inpp5d, Myb, Plek, Sash3, Selp]
GO:0045637	regulation of myeloid cell differentiation	7	2.00827e-05	0.0239185	[Car2, Inpp5d, Itgb3, Prkca, Rbp1, Runx1, Tyrobp]
GO:0045124	regulation of bone resorption	4	2.01076e-05	0.023928	[Car2, Inpp5d, Itgb3, Spp1]
GO:0051240	positive regulation of multicellular organismal process	19	2.05702e-05	0.024458	[Adora3, Bcl3, Car2, Cebpb, Cxcr3, Flt3l, Il6ra, Inpp5d, Itgb3, Myb, Plek, Prkca, Ptgs1, Runx1, Sash3, Selp, Sema4d, Spp1, Spry1]
GO:0050794	regulation of cellular process	72	2.11015e-05	0.0250686	[Adcy7, Adcy9, Adora3, Ank3, Arhgap18, Arhgap25, Bcl3, Bok, Btbd11, Capn3, Car2, Cebpb, Csf2rb2, Cxcr3, Cxxc5, Cyth4, Dok2, Dtx4, Ell2, Eya2, Flt3l, Gfra2, Ggct, Gpr56, Gpr84, Gpr97, Il10ra, Il6ra, Inpp5d, Itga2b, Itgb3, Kcnj5, Kctd12, Klf1, Lyl1, Mbnl1, Mrvi1, Msh6, Myb, Nfe2, Ninj1, Nrgn, P2rx1, Paqr7, Pcbd1, Perp, Plcg2, Plek, Prkca, Ptgs1, Ptpre, Ptrh2, Rab27b, Rasgrp2, Rbm24, Rbp1, Rcc2, Rgs…
GO:1902578	single-organism localization	34	2.17427e-05	0.0258086	[Abcb9, Adora3, Ank3, Atp2a3, Bcl3, Bin2, Capn3, Car2, Cxcr3, Eya2, Fam109b, Itgb3, Kcnj5, Lcp2, Myb, P2rx1, Pkd1l3, Plcg2, Plek, Prkca, Ptgs1, Rab27b, Rcc2, Runx1, Scn11a, Slc16a10, Slc24a3, Slc26a9, Slc43a2, Slc7a8, Slco4a1, Spry1, Syngr1, Vav1]
GO:0002573	myeloid leukocyte differentiation	7	2.32228e-05	0.0275422	[Car2, Inpp5d, Itgb3, Prkca, Rbp1, Runx1, Tyrobp]
GO:0051179	localization	44	3.11368e-05	0.0368971	[Abcb9, Adora3, Ank3, Atp2a3, Bcl3, Bin2, Capn3, Car2, Cxcr3, Eya2, Fam109b, Gpr56, Itga2b, Itgb3, Kcnj5, Laptm5, Lcp2, Mdga1, Mfsd2b, Myb, P2rx1, Pkd1l3, Plcg2, Plek, Prkca, Ptgs1, Rab27b, Rbp1, Rcc2, Runx1, Scn11a, Selenbp1, Selp, Sema4d, Slc16a10, Slc24a3, Slc26a9, Slc43a2, Slc7a8, Slco4a1, Spp1, Spry1, Syngr1, Vav1]
GO:0045639	positive regulation of myeloid cell differentiation	5	3.33773e-05	0.0395188	[Car2, Inpp5d, Itgb3, Prkca, Runx1]
GO:0048513	organ development	31	3.34337e-05	0.0395521	[Bcl3, Capn3, Car2, Cebpb, Dyrk3, Flt3l, Gpr56, Il6ra, Inpp5d, Itgb3, Klf1, Lyl1, Mbnl1, Mdga1, Mdm1, Myb, Myl6b, Nfe2, Ninj1, Perp, Plcg2, Prkca, Ptgs1, Rbp1, Runx1, Sash3, Sema4d, Spp1, Spry1, Tyrobp, Vav1]
GO:0006816	calcium ion transport	9	3.38889e-05	0.0400567	[Atp2a3, Capn3, Cxcr3, Itgb3, Myb, P2rx1, Pkd1l3, Plcg2, Slc24a3]
GO:0034220	ion transmembrane transport	14	3.53176e-05	0.0417101	[Ank3, Atp2a3, Kcnj5, P2rx1, Pkd1l3, Plcg2, Ptgs1, Scn11a, Slc16a10, Slc24a3, Slc26a9, Slc43a2, Slc7a8, Slco4a1]
GO:0044093	positive regulation of molecular function	18	3.6584e-05	0.0431691	[Adcy7, Adcy9, Ank3, Bok, Capn3, Cyth4, Il6ra, Itgb3, Msh6, Ncf4, P2rx1, Perp, Plcg2, Plek, Rasgrp2, Rgs10, Sema4d, Vav1]
GO:0046850	regulation of bone remodeling	4	3.68978e-05	0.0435025	[Car2, Inpp5d, Itgb3, Spp1]
GO:1903036	positive regulation of response to wounding	6	3.94924e-05	0.046522	[Adora3, Alox5ap, Capn3, Plek, Prkca, Selp]
GO:0055085	transmembrane transport	16	3.95874e-05	0.0465944	[Abcb9, Ank3, Atp2a3, Car2, Kcnj5, P2rx1, Pkd1l3, Plcg2, Ptgs1, Scn11a, Slc16a10, Slc24a3, Slc26a9, Slc43a2, Slc7a8, Slco4a1]
GO:0044765	single-organism transport	32	4.20135e-05	0.0494078	[Abcb9, Adora3, Ank3, Atp2a3, Bcl3, Bin2, Capn3, Car2, Cxcr3, Eya2, Fam109b, Itgb3, Kcnj5, Lcp2, Myb, P2rx1, Pkd1l3, Plcg2, Plek, Prkca, Ptgs1, Rab27b, Runx1, Scn11a, Slc16a10, Slc24a3, Slc26a9, Slc43a2, Slc7a8, Slco4a1, Syngr1, Vav1]
GO:0030099	myeloid cell differentiation	9	4.26831e-05	0.0501526	[Car2, Dyrk3, Inpp5d, Itgb3, Klf1, Prkca, Rbp1, Runx1, Tyrobp]
GO:0044767	single-organism developmental process	45	4.51947e-05	0.0530586	[Ank3, B9d2, Bcl3, Capn3, Car2, Cebpb, Colec11, Cxcr3, Dyrk3, Eya2, Flt3l, Gfra2, Gp1ba, Gpr56, Il6ra, Inpp5d, Itgb3, Klf1, Lyl1, Mbnl1, Mdga1, Mdm1, Msh6, Myb, Myl6b, Nfe2, Ninj1, Paqr7, Perp, Plcg2, Prkca, Psmb10, Ptgs1, Rbm24, Rbp1, Rcc2, Runx1, Sash3, Selenbp1, Selp, Sema4d, Spp1, Spry1, Tyrobp, Vav1]
GO:0009893	positive regulation of metabolic process	30	5.03459e-05	0.0590558	[Adcy7, Adcy9, Ank3, Bcl3, Bok, Capn3, Cebpb, Cxcr3, Cyth4, Ell2, Flt3l, Il6ra, Itgb3, Klf1, Lyl1, Msh6, Myb, Ncf4, Nfe2, P2rx1, Pcbd1, Perp, Plek, Prkca, Rasgrp2, Rgs10, Runx1, Sema4d, Slc26a9, Vav1]
GO:0070838	divalent metal ion transport	9	5.21812e-05	0.0611564	[Atp2a3, Capn3, Cxcr3, Itgb3, Myb, P2rx1, Pkd1l3, Plcg2, Slc24a3]
GO:0045780	positive regulation of bone resorption	3	5.25319e-05	0.0615149	[Car2, Itgb3, Spp1]
GO:0046852	positive regulation of bone remodeling	3	5.25319e-05	0.0615149	[Car2, Itgb3, Spp1]
GO:0071354	cellular response to interleukin-6	3	5.25319e-05	0.0615149	[Il6ra, Myb, Selp]
GO:0032502	developmental process	45	5.36111e-05	0.062725	[Ank3, B9d2, Bcl3, Capn3, Car2, Cebpb, Colec11, Cxcr3, Dyrk3, Eya2, Flt3l, Gfra2, Gp1ba, Gpr56, Il6ra, Inpp5d, Itgb3, Klf1, Lyl1, Mbnl1, Mdga1, Mdm1, Msh6, Myb, Myl6b, Nfe2, Ninj1, Paqr7, Perp, Plcg2, Prkca, Psmb10, Ptgs1, Rbm24, Rbp1, Rcc2, Runx1, Sash3, Selenbp1, Selp, Sema4d, Spp1, Spry1, Tyrobp, Vav1]
GO:0006812	cation transport	15	5.37577e-05	0.0628428	[Adora3, Ank3, Atp2a3, Capn3, Cxcr3, Itgb3, Kcnj5, Myb, P2rx1, Pkd1l3, Plcg2, Ptgs1, Scn11a, Slc24a3, Slc7a8]
GO:0032846	positive regulation of homeostatic process	6	5.67451e-05	0.0662783	[Capn3, Car2, Cxcr3, Inpp5d, Itgb3, Spp1]
GO:0002274	myeloid leukocyte activation	6	6.12953e-05	0.0715316	[Adora3, Flt3l, Lcp2, Ptpre, Tspan32, Tyrobp]
GO:0030852	regulation of granulocyte differentiation	3	6.22237e-05	0.0725528	[Inpp5d, Rbp1, Runx1]
GO:0072511	divalent inorganic cation transport	9	7.19762e-05	0.0838523	[Atp2a3, Capn3, Cxcr3, Itgb3, Myb, P2rx1, Pkd1l3, Plcg2, Slc24a3]
GO:0070741	response to interleukin-6	3	7.30188e-05	0.0849938	[Il6ra, Myb, Selp]
GO:0051234	establishment of localization	37	7.32339e-05	0.0851711	[Abcb9, Adora3, Ank3, Atp2a3, Bcl3, Bin2, Capn3, Car2, Cxcr3, Eya2, Fam109b, Itgb3, Kcnj5, Laptm5, Lcp2, Mfsd2b, Myb, P2rx1, Pkd1l3, Plcg2, Plek, Prkca, Ptgs1, Rab27b, Rbp1, Runx1, Scn11a, Selenbp1, Slc16a10, Slc24a3, Slc26a9, Slc43a2, Slc7a8, Slco4a1, Spry1, Syngr1, Vav1]
GO:0009605	response to external stimulus	21	7.53478e-05	0.0875541	[Adora3, Alox5ap, Ank3, Bcl3, Bin2, Capn3, Cebpb, Cxcr3, Gp1ba, Itgb3, Mpo, Pkd1l3, Plcg2, Plek, Prkca, Rbp1, Selp, Spp1, Tnfaip8, Tspan32, Vav1]
GO:0044707	single-multicellular organism process	54	7.55184e-05	0.0876769	[Adora3, Alox5ap, Ank3, Bcl3, Capn3, Car2, Cebpb, Colec11, Cxcr3, Dyrk3, Eya2, F5, Flt3l, Gfra2, Gp1ba, Gpr56, Il6ra, Inpp5d, Itga2b, Itgb3, Klf1, Lcp2, Lyl1, Mbnl1, Mdga1, Mdm1, Mpo, Mrvi1, Msh6, Myb, Myl6b, Myom1, Nfe2, Ninj1, P2rx1, Paqr7, Perp, Pkd1l3, Plcg2, Plek, Prkca, Ptgs1, Rbp1, Runx1, Sash3, Scn11a, Selp, Sema4d, Spp1, Spry1, Tnfaip8, Tspan32, Tyrobp, Vav1]
GO:0002763	positive regulation of myeloid leukocyte differentiation	4	7.87688e-05	0.0913718	[Car2, Itgb3, Prkca, Runx1]
GO:0030885	regulation of myeloid dendritic cell activation	2	7.88438e-05	0.0913799	[Flt3l, Tspan32]

## Sheet: 12 GO terms
GOID	GOTerm	Nr. Genes	Term PValue	Term PValue Corrected with None	Associated Genes Found
GO:0002376	immune system process	18	1.11618e-05	1.11618e-05	[Angpt1, Batf, Cebpe, Crlf2, Dicer1, Hck, Hist1h2bg, Ikzf1, Nbeal2, Pik3cg, Pstpip1, Ptk2b, Rac2, Satb1, Sod1, Spi1, Ubash3a, Zbtb16]
GO:0030423	targeting of mRNA for destruction involved in RNA interference	2	2.98653e-05	2.98653e-05	[Dicer1, Hexim1]
GO:0031532	actin cytoskeleton reorganization	4	3.2196e-05	3.2196e-05	[Hck, Micall2, Ptk2b, Tnik]
GO:0044710	single-organism metabolic process	31	4.94947e-05	4.94947e-05	[Acot11, Angpt1, Arid5a, Arl2, Batf, C230052I12Rik, Caprin2, Cept1, Csgalnact2, Daglb, Dhrs3, Dicer1, Elac2, Gna15, Hck, Khk, Ncf2, Nt5e, Pdcl3, Pik3cg, Pink1, Ptgds, Ptk2b, Rac2, Satb1, Slbp, Smox, Sod1, St6galnac5, Tg, Tnik]
GO:0044106	cellular amine metabolic process	8	5.50049e-05	5.50049e-05	[Angpt1, Arid5a, Caprin2, Cept1, Pdcl3, Pink1, Ptk2b, Smox]
GO:0030099	myeloid cell differentiation	7	6.14944e-05	6.14944e-05	[Batf, Cebpe, Ikzf1, Nbeal2, Ptk2b, Spi1, Zbtb16]
GO:0009308	amine metabolic process	8	6.21922e-05	6.21922e-05	[Angpt1, Arid5a, Caprin2, Cept1, Pdcl3, Pink1, Ptk2b, Smox]
GO:0046632	alpha-beta T cell differentiation	4	6.48767e-05	6.48767e-05	[Batf, Ikzf1, Satb1, Zbtb16]
GO:0016246	RNA interference	2	7.4509e-05	7.4509e-05	[Dicer1, Hexim1]
GO:0051136	regulation of NK T cell differentiation	2	7.4509e-05	7.4509e-05	[Ikzf1, Zbtb16]
GO:0051138	positive regulation of NK T cell differentiation	2	7.4509e-05	7.4509e-05	[Ikzf1, Zbtb16]
GO:0035116	embryonic hindlimb morphogenesis	3	0.000104755	0.000104755	[Dicer1, Rpgrip1l, Zbtb16]
GO:0009605	response to external stimulus	15	0.000127222	0.000127222	[Angpt1, Batf, Cebpe, Dicer1, Hck, Hist1h2bg, Il17ra, Ncf2, Nt5e, Pik3cg, Ptk2b, Rac2, Satb1, Slc12a2, Sod1]
GO:0048856	anatomical structure development	28	0.000137944	0.000137944	[Angpt1, Arid5a, Batf, Caprin2, Cebpe, Daglb, Dhrs3, Dicer1, Gpsm1, Hck, Hexim1, Ikzf1, Jund, Micall2, Nbeal2, Pdcl3, Pik3cg, Pink1, Ptk2b, Rpgrip1l, Rtn4r, Satb1, Slc12a2, Sod1, Spi1, Tg, Tnik, Zbtb16]
GO:0001865	NK T cell differentiation	2	0.000138795	0.000138795	[Ikzf1, Zbtb16]
GO:0048534	hematopoietic or lymphoid organ development	10	0.000168592	0.000168592	[Angpt1, Batf, Cebpe, Dicer1, Ikzf1, Nbeal2, Ptk2b, Satb1, Spi1, Zbtb16]
GO:0048731	system development	25	0.00016883	0.00016883	[Angpt1, Arid5a, Batf, Caprin2, Cebpe, Daglb, Dhrs3, Dicer1, Gpsm1, Hexim1, Ikzf1, Micall2, Nbeal2, Pdcl3, Pik3cg, Ptk2b, Rpgrip1l, Rtn4r, Satb1, Slc12a2, Sod1, Spi1, Tg, Tnik, Zbtb16]
GO:0009653	anatomical structure morphogenesis	18	0.000170582	0.000170582	[Angpt1, Caprin2, Dhrs3, Dicer1, Hck, Micall2, Nbeal2, Pdcl3, Pik3cg, Pink1, Ptk2b, Rpgrip1l, Rtn4r, Slc12a2, Sod1, Spi1, Tnik, Zbtb16]
GO:0046631	alpha-beta T cell activation	4	0.000201485	0.000201485	[Batf, Ikzf1, Satb1, Zbtb16]
GO:0002520	immune system development	10	0.000258685	0.000258685	[Angpt1, Batf, Cebpe, Dicer1, Ikzf1, Nbeal2, Ptk2b, Satb1, Spi1, Zbtb16]
GO:0035137	hindlimb morphogenesis	3	0.000264933	0.000264933	[Dicer1, Rpgrip1l, Zbtb16]
GO:0030098	lymphocyte differentiation	6	0.000292952	0.000292952	[Batf, Ikzf1, Ptk2b, Satb1, Spi1, Zbtb16]
GO:0044707	single-multicellular organism process	35	0.00037228	0.00037228	[Agtrap, Angpt1, Arid5a, Batf, Caprin2, Cebpe, Crlf2, Daglb, Dhrs3, Dicer1, Gpsm1, Hexim1, Ikzf1, Il17ra, Jund, Micall2, Nbeal2, Ncf2, Pdcl3, Pik3cg, Ptgds, Ptk2b, Ptp4a3, Rac2, Rpgrip1l, Rtn4r, Rtp4, Satb1, Slc12a2, Sod1, Spi1, Tg, Tnik, Ubash3a, Zbtb16]
GO:0006952	defense response	11	0.000375747	0.000375747	[Batf, Cebpe, Crlf2, Dicer1, Hck, Hist1h2bg, Il17ra, Nt5e, Pik3cg, Pstpip1, Ptk2b]
GO:0001932	regulation of protein phosphorylation	10	0.00039304	0.00039304	[Angpt1, Caprin2, Dicer1, Hexim1, Pdcl3, Pik3cg, Pink1, Ptk2b, Sod1, Tnik]
GO:0043523	regulation of neuron apoptotic process	5	0.000394413	0.000394413	[Angpt1, Ncf2, Pink1, Ptk2b, Sod1]
GO:0002521	leukocyte differentiation	7	0.000423309	0.000423309	[Batf, Cebpe, Ikzf1, Ptk2b, Satb1, Spi1, Zbtb16]
GO:0097285	cell-type specific apoptotic process	7	0.000451137	0.000451137	[Angpt1, Dicer1, Ncf2, Pik3cg, Pink1, Ptk2b, Sod1]
GO:0044763	single-organism cellular process	51	0.000516037	0.000516037	[Acot11, Agtrap, Angpt1, Arid5a, Arl2, Aven, Batf, C230052I12Rik, Caprin2, Cebpe, Cept1, Crlf2, Csgalnact2, Daglb, Dhrs3, Dicer1, Elac2, Fgd3, Gna15, Gpsm1, Hck, Hexim1, Ikzf1, Il17ra, Jund, Khk, Micall2, Nbeal2, Ncf2, Nt5e, Pdcl3, Pik3cg, Pink1, Pstpip1, Ptgds, Ptk2b, Ptp4a3, Rac2, Rpgrip1l, Rtn4r, Satb1, Slbp, Slc12a2, Sod1, Spi1, St6galnac5, Tg, Tjp3, Tnik, Ubash3a, Zbtb16]
GO:0031399	regulation of protein modification process	11	0.000525994	0.000525994	[Angpt1, Arid5a, Caprin2, Dicer1, Hexim1, Pdcl3, Pik3cg, Pink1, Ptk2b, Sod1, Tnik]
GO:0030097	hemopoiesis	9	0.000531585	0.000531585	[Angpt1, Batf, Cebpe, Ikzf1, Nbeal2, Ptk2b, Satb1, Spi1, Zbtb16]
GO:0031396	regulation of protein ubiquitination	4	0.000563315	0.000563315	[Angpt1, Pdcl3, Pink1, Ptk2b]
GO:0006521	regulation of cellular amino acid metabolic process	6	0.000568326	0.000568326	[Angpt1, Arid5a, Caprin2, Pdcl3, Pink1, Ptk2b]
GO:0032501	multicellular organismal process	35	0.000612144	0.000612144	[Agtrap, Angpt1, Arid5a, Batf, Caprin2, Cebpe, Crlf2, Daglb, Dhrs3, Dicer1, Gpsm1, Hexim1, Ikzf1, Il17ra, Jund, Micall2, Nbeal2, Ncf2, Pdcl3, Pik3cg, Ptgds, Ptk2b, Ptp4a3, Rac2, Rpgrip1l, Rtn4r, Rtp4, Satb1, Slc12a2, Sod1, Spi1, Tg, Tnik, Ubash3a, Zbtb16]
GO:0051402	neuron apoptotic process	5	0.000619081	0.000619081	[Angpt1, Ncf2, Pink1, Ptk2b, Sod1]
GO:0031123	RNA 3'-end processing	3	0.000669886	0.000669886	[Elac2, Hexim1, Slbp]
GO:0001816	cytokine production	7	0.000739116	0.000739116	[Angpt1, Batf, Cebpe, Crlf2, Il17ra, Sod1, Ubash3a]
GO:0045764	positive regulation of cellular amino acid metabolic process	5	0.000742267	0.000742267	[Angpt1, Arid5a, Caprin2, Pink1, Ptk2b]
GO:0033238	regulation of cellular amine metabolic process	6	0.00078744	0.00078744	[Angpt1, Arid5a, Caprin2, Pdcl3, Pink1, Ptk2b]
GO:0043524	negative regulation of neuron apoptotic process	4	0.000806947	0.000806947	[Angpt1, Pink1, Ptk2b, Sod1]
GO:1901564	organonitrogen compound metabolic process	18	0.000830304	0.000830304	[Angpt1, Arid5a, Arl2, Caprin2, Cept1, Csgalnact2, Gna15, Hck, Ncf2, Nt5e, Pdcl3, Pink1, Ptk2b, Rac2, Smox, Sod1, St6galnac5, Tg]
GO:0043011	myeloid dendritic cell differentiation	2	0.00083797	0.00083797	[Batf, Spi1]
GO:0033240	positive regulation of cellular amine metabolic process	5	0.000853394	0.000853394	[Angpt1, Arid5a, Caprin2, Pink1, Ptk2b]
GO:1903320	regulation of protein modification by small protein conjugation or removal	4	0.000867536	0.000867536	[Angpt1, Pdcl3, Pink1, Ptk2b]
GO:0000902	cell morphogenesis	10	0.000872247	0.000872247	[Caprin2, Dicer1, Hck, Micall2, Nbeal2, Ptk2b, Rpgrip1l, Rtn4r, Sod1, Tnik]
GO:0007399	nervous system development	14	0.000882838	0.000882838	[Caprin2, Daglb, Dicer1, Gpsm1, Hexim1, Ikzf1, Micall2, Ptk2b, Rpgrip1l, Rtn4r, Sod1, Tg, Tnik, Zbtb16]
GO:0002320	lymphoid progenitor cell differentiation	2	0.000930101	0.000930101	[Batf, Spi1]
GO:0006807	nitrogen compound metabolic process	32	0.000933408	0.000933408	[Angpt1, Arid5a, Arl2, Batf, C230052I12Rik, Caprin2, Cebpe, Cept1, Csgalnact2, Dicer1, Elac2, Gna15, Hck, Hexim1, Ikzf1, Jund, Ncf2, Nt5e, Orc5, Pdcl3, Pink1, Ptk2b, Rac2, Rpp14, Satb1, Slbp, Smox, Sod1, Spi1, St6galnac5, Tg, Zbtb16]
GO:0001525	angiogenesis	6	0.000962345	0.000962345	[Angpt1, Dicer1, Pdcl3, Pik3cg, Ptk2b, Spi1]
GO:0032502	developmental process	28	0.000967998	0.000967998	[Angpt1, Arid5a, Batf, Caprin2, Cebpe, Daglb, Dhrs3, Dicer1, Gpsm1, Hck, Hexim1, Ikzf1, Jund, Micall2, Nbeal2, Pdcl3, Pik3cg, Pink1, Ptk2b, Rpgrip1l, Rtn4r, Satb1, Slc12a2, Sod1, Spi1, Tg, Tnik, Zbtb16]
GO:0043436	oxoacid metabolic process	13	0.00100405	0.00100405	[Acot11, Angpt1, Arid5a, Caprin2, Csgalnact2, Daglb, Hck, Pdcl3, Pink1, Ptgds, Ptk2b, Sod1, Tg]
GO:0022011	myelination in peripheral nervous system	2	0.00102693	0.00102693	[Dicer1, Sod1]
GO:0032292	peripheral nervous system axon ensheathment	2	0.00102693	0.00102693	[Dicer1, Sod1]
GO:2000058	regulation of protein ubiquitination involved in ubiquitin-dependent protein catabolic process	2	0.00102693	0.00102693	[Pdcl3, Ptk2b]
GO:1901214	regulation of neuron death	5	0.00105999	0.00105999	[Angpt1, Ncf2, Pink1, Ptk2b, Sod1]
GO:0006082	organic acid metabolic process	13	0.00108764	0.00108764	[Acot11, Angpt1, Arid5a, Caprin2, Csgalnact2, Daglb, Hck, Pdcl3, Pink1, Ptgds, Ptk2b, Sod1, Tg]
GO:0072358	cardiovascular system development	9	0.00111129	0.00111129	[Angpt1, Dhrs3, Dicer1, Hexim1, Pdcl3, Pik3cg, Ptk2b, Rpgrip1l, Spi1]
GO:0072359	circulatory system development	9	0.00111129	0.00111129	[Angpt1, Dhrs3, Dicer1, Hexim1, Pdcl3, Pik3cg, Ptk2b, Rpgrip1l, Spi1]
GO:2000249	regulation of actin cytoskeleton reorganization	2	0.00112843	0.00112843	[Hck, Ptk2b]
GO:0007275	multicellular organismal development	25	0.00114164	0.00114164	[Angpt1, Arid5a, Batf, Caprin2, Cebpe, Daglb, Dhrs3, Dicer1, Gpsm1, Hexim1, Ikzf1, Micall2, Nbeal2, Pdcl3, Pik3cg, Ptk2b, Rpgrip1l, Rtn4r, Satb1, Slc12a2, Sod1, Spi1, Tg, Tnik, Zbtb16]
GO:0030030	cell projection organization	10	0.00120391	0.00120391	[Caprin2, Dicer1, Fgd3, Micall2, Ptk2b, Rac2, Rpgrip1l, Rtn4r, Sod1, Tnik]
GO:0044699	single-organism process	54	0.00123351	0.00123351	[Acot11, Agtrap, Angpt1, Arid5a, Arl2, Armc1, Aven, Batf, C230052I12Rik, Caprin2, Cebpe, Cept1, Crlf2, Csgalnact2, Daglb, Dhrs3, Dicer1, Elac2, Fgd3, Gna15, Gpsm1, Hck, Hexim1, Ikzf1, Il17ra, Jund, Khk, Micall2, Nbeal2, Ncf2, Nt5e, Pdcl3, Pik3cg, Pink1, Pstpip1, Ptgds, Ptk2b, Ptp4a3, Rac2, Rpgrip1l, Rtn4r, Rtp4, Satb1, Slbp, Slc12a2, Smox, Sod1, Spi1, St6galnac5, Tg, Tjp3, Tnik, Ubash3a, Zbtb16]
GO:0043114	regulation of vascular permeability	2	0.0012346	0.0012346	[Angpt1, Ptp4a3]
GO:0044237	cellular metabolic process	41	0.00131874	0.00131874	[Acot11, Angpt1, Arid5a, Arl2, Batf, C230052I12Rik, Caprin2, Cebpe, Cept1, Csgalnact2, Daglb, Dhrs3, Dicer1, Elac2, Gna15, Hck, Hexim1, Ikzf1, Jund, Khk, Ncf2, Nt5e, Orc5, Pdcl3, Pik3cg, Pink1, Ptgds, Ptk2b, Ptp4a3, Rac2, Rpp14, Satb1, Slbp, Smox, Sod1, Spi1, St6galnac5, Tg, Tnik, Ubxn11, Zbtb16]
GO:1902175	regulation of oxidative stress-induced intrinsic apoptotic signaling pathway	2	0.00134542	0.00134542	[Pink1, Sod1]
GO:0002573	myeloid leukocyte differentiation	4	0.00144375	0.00144375	[Batf, Cebpe, Ikzf1, Spi1]
GO:0014044	Schwann cell development	2	0.00146087	0.00146087	[Dicer1, Sod1]
GO:0042554	superoxide anion generation	2	0.00146087	0.00146087	[Ncf2, Sod1]
GO:0008033	tRNA processing	3	0.00148505	0.00148505	[Elac2, Hexim1, Rpp14]
GO:0035264	multicellular organism growth	4	0.00150398	0.00150398	[Dicer1, Ikzf1, Slc12a2, Sod1]
GO:0042542	response to hydrogen peroxide	3	0.00153445	0.00153445	[Pink1, Ptk2b, Sod1]
GO:0032989	cellular component morphogenesis	10	0.00154683	0.00154683	[Caprin2, Dicer1, Hck, Micall2, Nbeal2, Ptk2b, Rpgrip1l, Rtn4r, Sod1, Tnik]
GO:0031401	positive regulation of protein modification process	8	0.00156084	0.00156084	[Angpt1, Arid5a, Caprin2, Pik3cg, Pink1, Ptk2b, Sod1, Tnik]
GO:0048754	branching morphogenesis of an epithelial tube	4	0.00156596	0.00156596	[Angpt1, Dicer1, Slc12a2, Spi1]
GO:1901215	negative regulation of neuron death	4	0.00156596	0.00156596	[Angpt1, Pink1, Ptk2b, Sod1]
GO:0006196	AMP catabolic process	1	0.00158996	0.00158996	[Nt5e]
GO:0034414	tRNA 3'-trailer cleavage, endonucleolytic	1	0.00158996	0.00158996	[Elac2]
GO:0036481	intrinsic apoptotic signaling pathway in response to hydrogen peroxide	1	0.00158996	0.00158996	[Pink1]
GO:0036482	neuron intrinsic apoptotic signaling pathway in response to hydrogen peroxide	1	0.00158996	0.00158996	[Pink1]
GO:0045660	positive regulation of neutrophil differentiation	1	0.00158996	0.00158996	[Ikzf1]
GO:0045795	positive regulation of cell volume	1	0.00158996	0.00158996	[Slc12a2]
GO:0046086	adenosine biosynthetic process	1	0.00158996	0.00158996	[Nt5e]
GO:0070173	regulation of enamel mineralization	1	0.00158996	0.00158996	[Dicer1]
GO:0072684	mitochondrial tRNA 3'-trailer cleavage, endonucleolytic	1	0.00158996	0.00158996	[Elac2]
GO:1903383	regulation of hydrogen peroxide-induced neuron intrinsic apoptotic signaling pathway	1	0.00158996	0.00158996	[Pink1]
GO:1903384	negative regulation of hydrogen peroxide-induced neuron intrinsic apoptotic signaling pathway	1	0.00158996	0.00158996	[Pink1]
GO:1990180	mitochondrial tRNA 3'-end processing	1	0.00158996	0.00158996	[Elac2]
GO:2000446	regulation of macrophage migration inhibitory factor signaling pathway	1	0.00158996	0.00158996	[Angpt1]
GO:0001773	myeloid dendritic cell activation	2	0.00170561	0.00170561	[Batf, Spi1]
GO:0044238	primary metabolic process	41	0.00175567	0.00175567	[Acot11, Angpt1, Arid5a, Arl2, Batf, C230052I12Rik, Caprin2, Cebpe, Cept1, Csgalnact2, Daglb, Dhrs3, Dicer1, Elac2, Gna15, Hck, Hexim1, Ikzf1, Jund, Khk, Ncf2, Nt5e, Orc5, Pdcl3, Pik3cg, Pink1, Ptgds, Ptk2b, Ptp4a3, Rac2, Rpp14, Satb1, Slbp, Sod1, Spi1, St6galnac5, Stambpl1, Tg, Tnik, Ubxn11, Zbtb16]
GO:0044281	small molecule metabolic process	19	0.00175958	0.00175958	[Acot11, Angpt1, Arid5a, Arl2, Caprin2, Cept1, Csgalnact2, Daglb, Gna15, Hck, Ncf2, Nt5e, Pdcl3, Pink1, Ptgds, Ptk2b, Rac2, Sod1, Tg]
GO:0070997	neuron death	5	0.00182702	0.00182702	[Angpt1, Ncf2, Pink1, Ptk2b, Sod1]
GO:0042092	type 2 immune response	2	0.00183487	0.00183487	[Batf, Crlf2]
GO:0033138	positive regulation of peptidyl-serine phosphorylation	3	0.00185275	0.00185275	[Angpt1, Caprin2, Pink1]
GO:0030278	regulation of ossification	4	0.00190293	0.00190293	[Dhrs3, Jund, Ptk2b, Zbtb16]
GO:0010565	regulation of cellular ketone metabolic process	6	0.00195782	0.00195782	[Angpt1, Arid5a, Caprin2, Pdcl3, Pink1, Ptk2b]
GO:0030225	macrophage differentiation	2	0.0019687	0.0019687	[Cebpe, Spi1]
GO:0090502	RNA phosphodiester bond hydrolysis, endonucleolytic	2	0.0019687	0.0019687	[Dicer1, Elac2]
GO:0044767	single-organism developmental process	27	0.00196999	0.00196999	[Angpt1, Arid5a, Batf, Caprin2, Cebpe, Daglb, Dhrs3, Dicer1, Gpsm1, Hck, Hexim1, Ikzf1, Jund, Micall2, Nbeal2, Pdcl3, Pik3cg, Ptk2b, Rpgrip1l, Rtn4r, Satb1, Slc12a2, Sod1, Spi1, Tg, Tnik, Zbtb16]
GO:0001934	positive regulation of protein phosphorylation	7	0.00208418	0.00208418	[Angpt1, Caprin2, Pik3cg, Pink1, Ptk2b, Sod1, Tnik]
GO:0065008	regulation of biological quality	18	0.00213056	0.00213056	[Agtrap, Angpt1, Arl2, Daglb, Dicer1, Gna15, Hck, Nbeal2, Ncf2, Pik3cg, Pink1, Ptk2b, Ptp4a3, Rac2, Slc12a2, Sod1, Spi1, Tg]
GO:0034641	cellular nitrogen compound metabolic process	29	0.00215649	0.00215649	[Angpt1, Arid5a, Arl2, Batf, C230052I12Rik, Caprin2, Cebpe, Cept1, Dicer1, Elac2, Gna15, Hck, Hexim1, Ikzf1, Jund, Ncf2, Nt5e, Orc5, Pdcl3, Pink1, Ptk2b, Rac2, Rpp14, Satb1, Slbp, Smox, Sod1, Spi1, Zbtb16]
GO:0032147	activation of protein kinase activity	4	0.00216693	0.00216693	[Angpt1, Ptk2b, Sod1, Tnik]
GO:0014037	Schwann cell differentiation	2	0.00225002	0.00225002	[Dicer1, Sod1]
GO:0006575	cellular modified amino acid metabolic process	9	0.00229743	0.00229743	[Angpt1, Arid5a, Caprin2, Hck, Pdcl3, Pink1, Ptk2b, Sod1, Tg]
GO:0050896	response to stimulus	37	0.00233395	0.00233395	[Acot11, Agtrap, Angpt1, Arl2, Batf, C230052I12Rik, Caprin2, Cebpe, Crlf2, Dhrs3, Dicer1, Fgd3, Gna15, Gpsm1, Hck, Hist1h2bg, Il17ra, Jund, Khk, Nbeal2, Ncf2, Nt5e, Pik3cg, Pink1, Pstpip1, Ptgds, Ptk2b, Ptp4a3, Rac2, Rpgrip1l, Rtp4, Satb1, Slc12a2, Sod1, Tg, Tnik, Ubash3a]
GO:0048583	regulation of response to stimulus	18	0.00235829	0.00235829	[Angpt1, Caprin2, Dhrs3, Dicer1, Fgd3, Gpsm1, Il17ra, Nt5e, Pik3cg, Pink1, Ptgds, Ptk2b, Ptp4a3, Rac2, Rpgrip1l, Sod1, Tnik, Ubash3a]
GO:0071704	organic substance metabolic process	42	0.00236262	0.00236262	[Acot11, Angpt1, Arid5a, Arl2, Batf, C230052I12Rik, Caprin2, Cebpe, Cept1, Csgalnact2, Daglb, Dhrs3, Dicer1, Elac2, Gna15, Hck, Hexim1, Ikzf1, Jund, Khk, Ncf2, Nt5e, Orc5, Pdcl3, Pik3cg, Pink1, Ptgds, Ptk2b, Ptp4a3, Rac2, Rpp14, Satb1, Slbp, Smox, Sod1, Spi1, St6galnac5, Stambpl1, Tg, Tnik, Ubxn11, Zbtb16]
GO:0034622	cellular macromolecular complex assembly	7	0.00236648	0.00236648	[Angpt1, Arl2, Brix1, Dicer1, Hexim1, Micall2, Ptk2b]
GO:0042325	regulation of phosphorylation	10	0.00239681	0.00239681	[Angpt1, Caprin2, Dicer1, Hexim1, Pdcl3, Pik3cg, Pink1, Ptk2b, Sod1, Tnik]
GO:0019752	carboxylic acid metabolic process	12	0.00244986	0.00244986	[Acot11, Angpt1, Arid5a, Caprin2, Daglb, Hck, Pdcl3, Pink1, Ptgds, Ptk2b, Sod1, Tg]
GO:0051130	positive regulation of cellular component organization	8	0.00245704	0.00245704	[Angpt1, Arid5a, Arl2, Caprin2, Hck, Pink1, Ptk2b, Rac2]
GO:0006468	protein phosphorylation	11	0.00251604	0.00251604	[Angpt1, Caprin2, Dicer1, Hck, Hexim1, Pdcl3, Pik3cg, Pink1, Ptk2b, Sod1, Tnik]
GO:0030217	T cell differentiation	4	0.00254249	0.00254249	[Batf, Ikzf1, Satb1, Zbtb16]
GO:1903201	regulation of oxidative stress-induced cell death	2	0.00254944	0.00254944	[Pink1, Sod1]
GO:0010035	response to inorganic substance	5	0.00259277	0.00259277	[Jund, Khk, Pink1, Ptk2b, Sod1]
GO:0048869	cellular developmental process	21	0.00260513	0.00260513	[Angpt1, Arid5a, Batf, Caprin2, Cebpe, Daglb, Dicer1, Gpsm1, Hck, Ikzf1, Jund, Micall2, Nbeal2, Ptk2b, Rpgrip1l, Rtn4r, Satb1, Sod1, Spi1, Tnik, Zbtb16]
GO:0030851	granulocyte differentiation	2	0.0027059	0.0027059	[Ikzf1, Spi1]
GO:0097028	dendritic cell differentiation	2	0.0027059	0.0027059	[Batf, Spi1]
GO:0044711	single-organism biosynthetic process	10	0.00271333	0.00271333	[Angpt1, Cept1, Csgalnact2, Nt5e, Pik3cg, Ptgds, Ptk2b, Slbp, Sod1, St6galnac5]
GO:0072593	reactive oxygen species metabolic process	4	0.0027695	0.0027695	[Ncf2, Pink1, Ptk2b, Sod1]
GO:0048514	blood vessel morphogenesis	6	0.00278063	0.00278063	[Angpt1, Dicer1, Pdcl3, Pik3cg, Ptk2b, Spi1]
GO:0030154	cell differentiation	20	0.00281885	0.00281885	[Angpt1, Arid5a, Batf, Caprin2, Cebpe, Daglb, Dicer1, Gpsm1, Hck, Ikzf1, Jund, Micall2, Nbeal2, Ptk2b, Rtn4r, Satb1, Sod1, Spi1, Tnik, Zbtb16]
GO:0046638	positive regulation of alpha-beta T cell differentiation	2	0.00286684	0.00286684	[Ikzf1, Zbtb16]
GO:0061138	morphogenesis of a branching epithelium	4	0.00296092	0.00296092	[Angpt1, Dicer1, Slc12a2, Spi1]
GO:0010638	positive regulation of organelle organization	5	0.00305316	0.00305316	[Arid5a, Arl2, Hck, Pink1, Ptk2b]
GO:0006950	response to stress	17	0.0030859	0.0030859	[Batf, C230052I12Rik, Cebpe, Crlf2, Dicer1, Hck, Hist1h2bg, Il17ra, Nbeal2, Nt5e, Pik3cg, Pink1, Pstpip1, Ptk2b, Slc12a2, Sod1, Tnik]
GO:0032103	positive regulation of response to external stimulus	4	0.00316127	0.00316127	[Il17ra, Pik3cg, Ptk2b, Rac2]
GO:0002380	immunoglobulin secretion involved in immune response	1	0.00317992	0.00317992	[Crlf2]
GO:0007172	signal complex assembly	1	0.00317992	0.00317992	[Ptk2b]
GO:0009744	response to sucrose	1	0.00317992	0.00317992	[Khk]
GO:0010752	regulation of cGMP-mediated signaling	1	0.00317992	0.00317992	[Ptk2b]
GO:0014038	regulation of Schwann cell differentiation	1	0.00317992	0.00317992	[Dicer1]
GO:0014040	positive regulation of Schwann cell differentiation	1	0.00317992	0.00317992	[Dicer1]
GO:0032290	peripheral nervous system myelin formation	1	0.00317992	0.00317992	[Dicer1]
GO:0034285	response to disaccharide	1	0.00317992	0.00317992	[Khk]
GO:0035087	siRNA loading onto RISC involved in RNA interference	1	0.00317992	0.00317992	[Hexim1]
GO:0035691	macrophage migration inhibitory factor signaling pathway	1	0.00317992	0.00317992	[Angpt1]
GO:0036476	neuron death in response to hydrogen peroxide	1	0.00317992	0.00317992	[Pink1]
GO:0042779	tRNA 3'-trailer cleavage	1	0.00317992	0.00317992	[Elac2]
GO:0045658	regulation of neutrophil differentiation	1	0.00317992	0.00317992	[Ikzf1]
GO:1903207	regulation of hydrogen peroxide-induced neuron death	1	0.00317992	0.00317992	[Pink1]
GO:1903208	negative regulation of hydrogen peroxide-induced neuron death	1	0.00317992	0.00317992	[Pink1]
GO:2000537	regulation of B cell chemotaxis	1	0.00317992	0.00317992	[Ptk2b]
GO:2000538	positive regulation of B cell chemotaxis	1	0.00317992	0.00317992	[Ptk2b]
GO:0045860	positive regulation of protein kinase activity	5	0.00320607	0.00320607	[Angpt1, Pik3cg, Ptk2b, Sod1, Tnik]
GO:0006954	inflammatory response	6	0.0032309	0.0032309	[Crlf2, Hck, Il17ra, Nt5e, Pik3cg, Pstpip1]
GO:0006915	apoptotic process	12	0.00330779	0.00330779	[Angpt1, Aven, Dicer1, Hck, Ncf2, Pdcl3, Pik3cg, Pink1, Ptk2b, Sod1, Spi1, Zbtb16]
GO:0033135	regulation of peptidyl-serine phosphorylation	3	0.00336367	0.00336367	[Angpt1, Caprin2, Pink1]
GO:0042180	cellular ketone metabolic process	6	0.00342557	0.00342557	[Angpt1, Arid5a, Caprin2, Pdcl3, Pink1, Ptk2b]
GO:0009987	cellular process	56	0.00345581	0.00345581	[Acot11, Agtrap, Angpt1, Arid5a, Arl2, Aven, Batf, Brix1, C230052I12Rik, Caprin2, Cebpe, Cept1, Crlf2, Csgalnact2, Daglb, Dhrs3, Dicer1, Elac2, Fgd3, Gna15, Gpsm1, Hck, Hexim1, Ikzf1, Il17ra, Jund, Khk, Micall2, Nbeal2, Ncf2, Nt5e, Orc5, Pdcl3, Pik3cg, Pink1, Pstpip1, Ptgds, Ptk2b, Ptp4a3, Rac2, Rpgrip1l, Rpp14, Rtn4r, Satb1, Slbp, Slc12a2, Smox, Sod1, Spi1, St6galnac5, Tg, Tjp3, Tnik, Ubash3a, U…
GO:0006796	phosphate-containing compound metabolic process	19	0.00351142	0.00351142	[Angpt1, Arl2, Caprin2, Cept1, Dicer1, Gna15, Hck, Hexim1, Khk, Ncf2, Nt5e, Pdcl3, Pik3cg, Pink1, Ptk2b, Ptp4a3, Rac2, Sod1, Tnik]
GO:0046165	alcohol biosynthetic process	3	0.00352954	0.00352954	[Cept1, Ptk2b, Sod1]
GO:0031641	regulation of myelination	2	0.0035551	0.0035551	[Dicer1, Tg]
GO:0001763	morphogenesis of a branching structure	4	0.00358963	0.00358963	[Angpt1, Dicer1, Slc12a2, Spi1]
GO:0098542	defense response to other organism	5	0.00369821	0.00369821	[Batf, Cebpe, Dicer1, Hck, Hist1h2bg]
GO:0021772	olfactory bulb development	2	0.00373822	0.00373822	[Dicer1, Rpgrip1l]
GO:0060119	inner ear receptor cell development	2	0.00373822	0.00373822	[Dicer1, Sod1]
GO:1900407	regulation of cellular response to oxidative stress	2	0.00373822	0.00373822	[Pink1, Sod1]
GO:0012501	programmed cell death	12	0.00378353	0.00378353	[Angpt1, Aven, Dicer1, Hck, Ncf2, Pdcl3, Pik3cg, Pink1, Ptk2b, Sod1, Spi1, Zbtb16]
GO:0022618	ribonucleoprotein complex assembly	3	0.0037877	0.0037877	[Brix1, Dicer1, Hexim1]
GO:0008631	intrinsic apoptotic signaling pathway in response to oxidative stress	2	0.00392572	0.00392572	[Pink1, Sod1]
GO:0048010	vascular endothelial growth factor receptor signaling pathway	2	0.00392572	0.00392572	[Angpt1, Ptk2b]
GO:0006629	lipid metabolic process	9	0.00395055	0.00395055	[Acot11, Cept1, Daglb, Dhrs3, Pik3cg, Ptgds, Ptk2b, Sod1, St6galnac5]
GO:0042552	myelination	3	0.00396612	0.00396612	[Dicer1, Sod1, Tg]
GO:0006793	phosphorus metabolic process	19	0.0041042	0.0041042	[Angpt1, Arl2, Caprin2, Cept1, Dicer1, Gna15, Hck, Hexim1, Khk, Ncf2, Nt5e, Pdcl3, Pik3cg, Pink1, Ptk2b, Ptp4a3, Rac2, Sod1, Tnik]
GO:0006024	glycosaminoglycan biosynthetic process	2	0.00411759	0.00411759	[Angpt1, Csgalnact2]
GO:0038083	peptidyl-tyrosine autophosphorylation	2	0.00411759	0.00411759	[Hck, Ptk2b]
GO:0051239	regulation of multicellular organismal process	15	0.00414362	0.00414362	[Angpt1, Caprin2, Dhrs3, Dicer1, Ikzf1, Il17ra, Jund, Pdcl3, Ptgds, Ptk2b, Sod1, Tg, Tnik, Ubash3a, Zbtb16]
GO:0007272	ensheathment of neurons	3	0.00414965	0.00414965	[Dicer1, Sod1, Tg]
GO:0008366	axon ensheathment	3	0.00414965	0.00414965	[Dicer1, Sod1, Tg]
GO:0033674	positive regulation of kinase activity	5	0.00419536	0.00419536	[Angpt1, Pik3cg, Ptk2b, Sod1, Tnik]
GO:1901566	organonitrogen compound biosynthetic process	6	0.00429342	0.00429342	[Angpt1, Cept1, Csgalnact2, Nt5e, Ptk2b, St6galnac5]
GO:0034470	ncRNA processing	4	0.00430434	0.00430434	[Dicer1, Elac2, Hexim1, Rpp14]
GO:0021988	olfactory lobe development	2	0.00431382	0.00431382	[Dicer1, Rpgrip1l]
GO:1902882	regulation of response to oxidative stress	2	0.00431382	0.00431382	[Pink1, Sod1]
GO:0042981	regulation of apoptotic process	10	0.00438207	0.00438207	[Angpt1, Aven, Dicer1, Hck, Ncf2, Pik3cg, Pink1, Ptk2b, Sod1, Zbtb16]
GO:0043410	positive regulation of MAPK cascade	5	0.00438754	0.00438754	[Angpt1, Pik3cg, Ptk2b, Sod1, Tnik]
GO:0071826	ribonucleoprotein complex subunit organization	3	0.00443461	0.00443461	[Brix1, Dicer1, Hexim1]
GO:0035136	forelimb morphogenesis	2	0.00451439	0.00451439	[Rpgrip1l, Zbtb16]
GO:0046637	regulation of alpha-beta T cell differentiation	2	0.00451439	0.00451439	[Ikzf1, Zbtb16]
GO:0002440	production of molecular mediator of immune response	3	0.0045322	0.0045322	[Angpt1, Batf, Crlf2]
GO:0006023	aminoglycan biosynthetic process	2	0.0047193	0.0047193	[Angpt1, Csgalnact2]
GO:0043542	endothelial cell migration	3	0.00473132	0.00473132	[Angpt1, Ptk2b, Ptp4a3]
GO:0000965	mitochondrial RNA 3'-end processing	1	0.00476987	0.00476987	[Elac2]
GO:0002315	marginal zone B cell differentiation	1	0.00476987	0.00476987	[Ptk2b]
GO:0010070	zygote asymmetric cell division	1	0.00476987	0.00476987	[Dicer1]
GO:0010897	negative regulation of triglyceride catabolic process	1	0.00476987	0.00476987	[Pik3cg]
GO:0030210	heparin biosynthetic process	1	0.00476987	0.00476987	[Angpt1]
GO:0030422	production of siRNA involved in RNA interference	1	0.00476987	0.00476987	[Dicer1]
GO:0042078	germ-line stem cell division	1	0.00476987	0.00476987	[Zbtb16]
GO:0042780	tRNA 3'-end processing	1	0.00476987	0.00476987	[Elac2]
GO:0045541	negative regulation of cholesterol biosynthetic process	1	0.00476987	0.00476987	[Sod1]
GO:0048133	male germ-line stem cell asymmetric division	1	0.00476987	0.00476987	[Zbtb16]
GO:0070634	transepithelial ammonium transport	1	0.00476987	0.00476987	[Slc12a2]
GO:0070889	platelet alpha granule organization	1	0.00476987	0.00476987	[Nbeal2]
GO:0090206	negative regulation of cholesterol metabolic process	1	0.00476987	0.00476987	[Sod1]
GO:0098728	germline stem cell asymmetric division	1	0.00476987	0.00476987	[Zbtb16]
GO:0043067	regulation of programmed cell death	10	0.00478707	0.00478707	[Angpt1, Aven, Dicer1, Hck, Ncf2, Pik3cg, Pink1, Ptk2b, Sod1, Zbtb16]
GO:0051240	positive regulation of multicellular organismal process	10	0.00489282	0.00489282	[Angpt1, Caprin2, Dicer1, Ikzf1, Il17ra, Jund, Pdcl3, Ptk2b, Sod1, Zbtb16]
GO:0010660	regulation of muscle cell apoptotic process	2	0.00492851	0.00492851	[Dicer1, Ptk2b]
GO:0008015	blood circulation	5	0.0050559	0.0050559	[Agtrap, Angpt1, Ncf2, Ptp4a3, Sod1]
GO:0045859	regulation of protein kinase activity	6	0.00513375	0.00513375	[Angpt1, Hexim1, Pik3cg, Ptk2b, Sod1, Tnik]
GO:0001569	patterning of blood vessels	2	0.00514202	0.00514202	[Angpt1, Spi1]
GO:1902930	regulation of alcohol biosynthetic process	2	0.00514202	0.00514202	[Ptk2b, Sod1]
GO:0006399	tRNA metabolic process	3	0.00514546	0.00514546	[Elac2, Hexim1, Rpp14]
GO:0030326	embryonic limb morphogenesis	3	0.00514546	0.00514546	[Dicer1, Rpgrip1l, Zbtb16]
GO:0031330	negative regulation of cellular catabolic process	3	0.00514546	0.00514546	[Arl2, Pdcl3, Pik3cg]
GO:0035113	embryonic appendage morphogenesis	3	0.00514546	0.00514546	[Dicer1, Rpgrip1l, Zbtb16]
GO:0003013	circulatory system process	5	0.00516483	0.00516483	[Agtrap, Angpt1, Ncf2, Ptp4a3, Sod1]
GO:0006801	superoxide metabolic process	2	0.00535981	0.00535981	[Ncf2, Sod1]
GO:0001568	blood vessel development	6	0.00536162	0.00536162	[Angpt1, Dicer1, Pdcl3, Pik3cg, Ptk2b, Spi1]
GO:0009058	biosynthetic process	25	0.00541196	0.00541196	[Angpt1, Arid5a, Batf, Caprin2, Cebpe, Cept1, Csgalnact2, Daglb, Dicer1, Hck, Hexim1, Ikzf1, Jund, Nt5e, Orc5, Pik3cg, Ptgds, Ptk2b, Satb1, Slbp, Sod1, Spi1, St6galnac5, Tg, Zbtb16]
GO:0031589	cell-substrate adhesion	4	0.00547455	0.00547455	[Angpt1, Micall2, Ptk2b, Rac2]
GO:2000377	regulation of reactive oxygen species metabolic process	3	0.0055811	0.0055811	[Pink1, Ptk2b, Sod1]
GO:0002381	immunoglobulin production involved in immunoglobulin mediated immune response	2	0.00558187	0.00558187	[Batf, Crlf2]
GO:0031124	mRNA 3'-end processing	2	0.00558187	0.00558187	[Hexim1, Slbp]
GO:0046635	positive regulation of alpha-beta T cell activation	2	0.00558187	0.00558187	[Ikzf1, Zbtb16]
GO:0051881	regulation of mitochondrial membrane potential	2	0.00558187	0.00558187	[Pink1, Sod1]
GO:0000302	response to reactive oxygen species	3	0.00569341	0.00569341	[Pink1, Ptk2b, Sod1]
GO:0044255	cellular lipid metabolic process	7	0.00570517	0.00570517	[Acot11, Cept1, Daglb, Dhrs3, Pik3cg, Ptgds, St6galnac5]
GO:0046649	lymphocyte activation	6	0.00574165	0.00574165	[Batf, Ikzf1, Ptk2b, Satb1, Spi1, Zbtb16]
GO:0036473	cell death in response to oxidative stress	2	0.00580818	0.00580818	[Pink1, Sod1]
GO:0051347	positive regulation of transferase activity	5	0.00585398	0.00585398	[Angpt1, Pik3cg, Ptk2b, Sod1, Tnik]
GO:0043933	macromolecular complex subunit organization	13	0.00599663	0.00599663	[Angpt1, Arid5a, Arl2, Brix1, Dicer1, Hck, Hexim1, Ikzf1, Micall2, Pink1, Ptk2b, Rac2, Satb1]
GO:0010657	muscle cell apoptotic process	2	0.00603873	0.00603873	[Dicer1, Ptk2b]
GO:0006520	cellular amino acid metabolic process	9	0.00607334	0.00607334	[Angpt1, Arid5a, Caprin2, Hck, Pdcl3, Pink1, Ptk2b, Sod1, Tg]
GO:0007010	cytoskeleton organization	8	0.00610054	0.00610054	[Arl2, Dicer1, Hck, Micall2, Ptk2b, Rac2, Sod1, Tnik]
GO:0008219	cell death	12	0.00613558	0.00613558	[Angpt1, Aven, Dicer1, Hck, Ncf2, Pdcl3, Pik3cg, Pink1, Ptk2b, Sod1, Spi1, Zbtb16]
GO:0009611	response to wounding	6	0.00614118	0.00614118	[Dicer1, Il17ra, Nbeal2, Nt5e, Pik3cg, Sod1]
GO:0043367	CD4-positive, alpha-beta T cell differentiation	2	0.0062735	0.0062735	[Batf, Satb1]
GO:0016265	death	12	0.00635868	0.00635868	[Angpt1, Aven, Dicer1, Hck, Ncf2, Pdcl3, Pik3cg, Pink1, Ptk2b, Sod1, Spi1, Zbtb16]
GO:0006742	NADP catabolic process	1	0.00635979	0.00635979	[Ncf2]
GO:0010626	negative regulation of Schwann cell proliferation	1	0.00635979	0.00635979	[Dicer1]
GO:0014835	myoblast differentiation involved in skeletal muscle regeneration	1	0.00635979	0.00635979	[Dicer1]
GO:0015705	iodide transport	1	0.00635979	0.00635979	[Tg]
GO:0030202	heparin metabolic process	1	0.00635979	0.00635979	[Angpt1]
GO:0035754	B cell chemotaxis	1	0.00635979	0.00635979	[Ptk2b]
GO:0045347	negative regulation of MHC class II biosynthetic process	1	0.00635979	0.00635979	[Spi1]
GO:0048014	Tie signaling pathway	1	0.00635979	0.00635979	[Angpt1]
GO:0070922	small RNA loading onto RISC	1	0.00635979	0.00635979	[Hexim1]
GO:0071335	hair follicle cell proliferation	1	0.00635979	0.00635979	[Dicer1]
GO:0072540	T-helper 17 cell lineage commitment	1	0.00635979	0.00635979	[Batf]
GO:1901299	negative regulation of hydrogen peroxide-mediated programmed cell death	1	0.00635979	0.00635979	[Pink1]
GO:1903377	negative regulation of oxidative stress-induced neuron intrinsic apoptotic signaling pathway	1	0.00635979	0.00635979	[Pink1]
GO:0001944	vasculature development	6	0.00640106	0.00640106	[Angpt1, Dicer1, Pdcl3, Pik3cg, Ptk2b, Spi1]
GO:0044249	cellular biosynthetic process	24	0.00642739	0.00642739	[Angpt1, Arid5a, Batf, Caprin2, Cebpe, Cept1, Csgalnact2, Daglb, Dicer1, Hck, Hexim1, Ikzf1, Jund, Nt5e, Orc5, Pik3cg, Ptgds, Ptk2b, Satb1, Slbp, Sod1, Spi1, St6galnac5, Zbtb16]
GO:0042327	positive regulation of phosphorylation	7	0.00653745	0.00653745	[Angpt1, Caprin2, Pik3cg, Pink1, Ptk2b, Sod1, Tnik]
GO:0043254	regulation of protein complex assembly	4	0.00667119	0.00667119	[Arl2, Hck, Pink1, Ptk2b]
GO:0002367	cytokine production involved in immune response	2	0.00675564	0.00675564	[Angpt1, Crlf2]
GO:0006955	immune response	8	0.00678444	0.00678444	[Angpt1, Batf, Crlf2, Hck, Hist1h2bg, Pstpip1, Ptk2b, Ubash3a]
GO:0042391	regulation of membrane potential	5	0.00680448	0.00680448	[Dicer1, Pink1, Ptk2b, Sod1, Tg]
GO:0010604	positive regulation of macromolecule metabolic process	14	0.0069591	0.0069591	[Angpt1, Arid5a, Caprin2, Cebpe, Dicer1, Ikzf1, Jund, Pik3cg, Pink1, Ptk2b, Sod1, Spi1, Tnik, Zbtb16]
GO:0051495	positive regulation of cytoskeleton organization	3	0.00702019	0.00702019	[Arl2, Hck, Ptk2b]
GO:0032270	positive regulation of cellular protein metabolic process	8	0.00703931	0.00703931	[Angpt1, Arid5a, Caprin2, Pik3cg, Pink1, Ptk2b, Sod1, Tnik]
GO:0001775	cell activation	7	0.00710818	0.00710818	[Batf, Ikzf1, Il17ra, Ptk2b, Satb1, Spi1, Zbtb16]
GO:0010595	positive regulation of endothelial cell migration	2	0.00725448	0.00725448	[Angpt1, Ptk2b]
GO:0035710	CD4-positive, alpha-beta T cell activation	2	0.00725448	0.00725448	[Batf, Satb1]
GO:0043549	regulation of kinase activity	6	0.00728704	0.00728704	[Angpt1, Hexim1, Pik3cg, Ptk2b, Sod1, Tnik]
GO:0006996	organelle organization	16	0.0073317	0.0073317	[Arid5a, Arl2, Brix1, Dicer1, Elac2, Hck, Ikzf1, Micall2, Nbeal2, Pink1, Ptk2b, Rac2, Rpgrip1l, Satb1, Sod1, Tnik]
GO:0016310	phosphorylation	12	0.00747649	0.00747649	[Angpt1, Caprin2, Dicer1, Hck, Hexim1, Khk, Pdcl3, Pik3cg, Pink1, Ptk2b, Sod1, Tnik]
GO:0002040	sprouting angiogenesis	2	0.00751013	0.00751013	[Angpt1, Ptk2b]
GO:0019228	neuronal action potential	3	0.00754494	0.00754494	[Dicer1, Sod1, Tg]
GO:0009966	regulation of signal transduction	14	0.00757494	0.00757494	[Angpt1, Caprin2, Dhrs3, Dicer1, Fgd3, Gpsm1, Pik3cg, Pink1, Ptk2b, Ptp4a3, Rpgrip1l, Sod1, Tnik, Ubash3a]
GO:0043066	negative regulation of apoptotic process	7	0.00766342	0.00766342	[Angpt1, Aven, Hck, Pik3cg, Pink1, Ptk2b, Sod1]
GO:0035107	appendage morphogenesis	3	0.00767971	0.00767971	[Dicer1, Rpgrip1l, Zbtb16]
GO:0035108	limb morphogenesis	3	0.00767971	0.00767971	[Dicer1, Rpgrip1l, Zbtb16]
GO:0010941	regulation of cell death	10	0.00768896	0.00768896	[Angpt1, Aven, Dicer1, Hck, Ncf2, Pik3cg, Pink1, Ptk2b, Sod1, Zbtb16]
GO:0022607	cellular component assembly	12	0.00793813	0.00793813	[Angpt1, Arl2, Brix1, Dicer1, Fgd3, Hck, Hexim1, Micall2, Pink1, Ptk2b, Rac2, Rpgrip1l]
GO:0000963	mitochondrial RNA processing	1	0.00794965	0.00794965	[Elac2]
GO:0002740	negative regulation of cytokine secretion involved in immune response	1	0.00794965	0.00794965	[Angpt1]
GO:0006398	histone mRNA 3'-end processing	1	0.00794965	0.00794965	[Slbp]
GO:0010421	hydrogen peroxide-mediated programmed cell death	1	0.00794965	0.00794965	[Pink1]
GO:0010624	regulation of Schwann cell proliferation	1	0.00794965	0.00794965	[Dicer1]
GO:0019364	pyridine nucleotide catabolic process	1	0.00794965	0.00794965	[Ncf2]
GO:0030223	neutrophil differentiation	1	0.00794965	0.00794965	[Ikzf1]
GO:0032252	secretory granule localization	1	0.00794965	0.00794965	[Pik3cg]
GO:0032747	positive regulation of interleukin-23 production	1	0.00794965	0.00794965	[Il17ra]
GO:0046208	spermine catabolic process	1	0.00794965	0.00794965	[Smox]
GO:0050651	dermatan sulfate proteoglycan biosynthetic process	1	0.00794965	0.00794965	[Csgalnact2]
GO:0060763	mammary duct terminal end bud growth	1	0.00794965	0.00794965	[Slc12a2]
GO:0070170	regulation of tooth mineralization	1	0.00794965	0.00794965	[Dicer1]
GO:0071593	lymphocyte aggregation	1	0.00794965	0.00794965	[Rac2]
GO:0097468	programmed cell death in response to reactive oxygen species	1	0.00794965	0.00794965	[Pink1]
GO:1901298	regulation of hydrogen peroxide-mediated programmed cell death	1	0.00794965	0.00794965	[Pink1]
GO:2000630	positive regulation of miRNA metabolic process	1	0.00794965	0.00794965	[Dicer1]
GO:0050793	regulation of developmental process	13	0.00799615	0.00799615	[Caprin2, Dicer1, Hck, Ikzf1, Jund, Pdcl3, Pink1, Ptk2b, Sod1, Spi1, Tg, Tnik, Zbtb16]
GO:0002312	B cell activation involved in immune response	2	0.0080338	0.0080338	[Batf, Ptk2b]
GO:0045453	bone resorption	2	0.0083018	0.0083018	[Ptk2b, Rac2]
GO:0043069	negative regulation of programmed cell death	7	0.00830543	0.00830543	[Angpt1, Aven, Hck, Pik3cg, Pink1, Ptk2b, Sod1]
GO:0001541	ovarian follicle development	2	0.00857388	0.00857388	[Angpt1, Sod1]
GO:0018108	peptidyl-tyrosine phosphorylation	4	0.00862396	0.00862396	[Angpt1, Hck, Pdcl3, Ptk2b]
GO:0043406	positive regulation of MAP kinase activity	3	0.00866368	0.00866368	[Pik3cg, Ptk2b, Sod1]
GO:0022603	regulation of anatomical structure morphogenesis	7	0.00881259	0.00881259	[Caprin2, Dicer1, Hck, Pdcl3, Pink1, Ptk2b, Tnik]
GO:0018212	peptidyl-tyrosine modification	4	0.00882761	0.00882761	[Angpt1, Hck, Pdcl3, Ptk2b]
GO:0060113	inner ear receptor cell differentiation	2	0.00885003	0.00885003	[Dicer1, Sod1]
GO:0006897	endocytosis	5	0.00886237	0.00886237	[Angpt1, Cebpe, Hck, Pik3cg, Pstpip1]
GO:0051216	cartilage development	3	0.00895797	0.00895797	[Arid5a, Dicer1, Zbtb16]
GO:0090305	nucleic acid phosphodiester bond hydrolysis	3	0.00895797	0.00895797	[Dicer1, Elac2, Hexim1]
GO:1990267	response to transition metal nanoparticle	2	0.00913024	0.00913024	[Khk, Sod1]
GO:0003018	vascular process in circulatory system	3	0.00941048	0.00941048	[Angpt1, Ptp4a3, Sod1]
GO:0003151	outflow tract morphogenesis	2	0.00941448	0.00941448	[Dhrs3, Dicer1]
GO:0007422	peripheral nervous system development	2	0.00941448	0.00941448	[Dicer1, Sod1]
GO:0000027	ribosomal large subunit assembly	1	0.00953946	0.00953946	[Brix1]
GO:0002295	T-helper cell lineage commitment	1	0.00953946	0.00953946	[Batf]
GO:0006598	polyamine catabolic process	1	0.00953946	0.00953946	[Smox]
GO:0007256	activation of JNKK activity	1	0.00953946	0.00953946	[Tnik]
GO:0014010	Schwann cell proliferation	1	0.00953946	0.00953946	[Dicer1]
GO:0014842	regulation of satellite cell proliferation	1	0.00953946	0.00953946	[Angpt1]
GO:0030321	transepithelial chloride transport	1	0.00953946	0.00953946	[Slc12a2]
GO:0032226	positive regulation of synaptic transmission, dopaminergic	1	0.00953946	0.00953946	[Pink1]
GO:0032960	regulation of inositol trisphosphate biosynthetic process	1	0.00953946	0.00953946	[Ptk2b]
GO:0035743	CD4-positive, alpha-beta T cell cytokine production	1	0.00953946	0.00953946	[Crlf2]
GO:0035745	T-helper 2 cell cytokine production	1	0.00953946	0.00953946	[Crlf2]
GO:0036480	neuron intrinsic apoptotic signaling pathway in response to oxidative stress	1	0.00953946	0.00953946	[Pink1]
GO:0043373	CD4-positive, alpha-beta T cell lineage commitment	1	0.00953946	0.00953946	[Batf]
GO:0072488	ammonium transmembrane transport	1	0.00953946	0.00953946	[Slc12a2]
GO:0072526	pyridine-containing compound catabolic process	1	0.00953946	0.00953946	[Ncf2]
GO:0072537	fibroblast activation	1	0.00953946	0.00953946	[Il17ra]
GO:0090209	negative regulation of triglyceride metabolic process	1	0.00953946	0.00953946	[Pik3cg]
GO:0098722	asymmetric stem cell division	1	0.00953946	0.00953946	[Zbtb16]
GO:1902177	positive regulation of oxidative stress-induced intrinsic apoptotic signaling pathway	1	0.00953946	0.00953946	[Sod1]
GO:1903204	negative regulation of oxidative stress-induced neuron death	1	0.00953946	0.00953946	[Pink1]
GO:1903376	regulation of oxidative stress-induced neuron intrinsic apoptotic signaling pathway	1	0.00953946	0.00953946	[Pink1]
GO:0008217	regulation of blood pressure	3	0.00956429	0.00956429	[Agtrap, Ncf2, Sod1]
GO:0007507	heart development	5	0.00960709	0.00960709	[Angpt1, Dhrs3, Dicer1, Hexim1, Rpgrip1l]
GO:0065003	macromolecular complex assembly	9	0.00962061	0.00962061	[Angpt1, Arl2, Brix1, Dicer1, Hck, Hexim1, Micall2, Pink1, Ptk2b]
GO:0046634	regulation of alpha-beta T cell activation	2	0.00970276	0.00970276	[Ikzf1, Zbtb16]
GO:0090501	RNA phosphodiester bond hydrolysis	2	0.00970276	0.00970276	[Dicer1, Elac2]

## Sheet: 20 GO terms
GOID	GOTerm	Nr. Genes	Term PValue	Associated Genes Found
GO:0044699	single-organism process	64	2.68468e-08	[Aff3, Agpat9, Akt1, Ankrd13c, Arhgef10, Bmp8b, C1qtnf2, Casz1, Cd248, Cdkn2b, Chst8, Clcn2, Clmn, Cln6, Dapk3, Ddr1, Dmkn, Dnm1, Dock5, Fabp3, Fbxo2, Frmpd1, Fzd2, Gng3, Grn, Grtp1, Hand1, Hrc, Igfbp2, Iqsec2, Irs3, Itgb7, Kif1a, Klf5, Lamb2, Limk1, Llgl2, Lmo7, Mfap2, Mtch1, Ndufv2, Nppb, Pde1b, Pgs1, Ppm1l, Prdm6, Ptger1, Ptprf, Rarg, Rin1, Sct, Shisa9, Slc12a5, Slc12a7, Slc30a2, Slc30a3, Slc9…
GO:0006796	phosphate-containing compound metabolic process	27	7.91737e-07	[Agpat9, Akt1, Arhgef10, Bmp8b, C1qtnf2, Cdkn2b, Dapk3, Ddr1, Dock5, Fabp3, Fzd2, Gng3, Grtp1, Iqsec2, Kif1a, Limk1, Ndufv2, Nppb, Pde1b, Pgs1, Ppm1l, Ptprf, Sct, Stmn3, Thy1, Tnfrsf14, Tnip1]
GO:0006793	phosphorus metabolic process	27	1.04433e-06	[Agpat9, Akt1, Arhgef10, Bmp8b, C1qtnf2, Cdkn2b, Dapk3, Ddr1, Dock5, Fabp3, Fzd2, Gng3, Grtp1, Iqsec2, Kif1a, Limk1, Ndufv2, Nppb, Pde1b, Pgs1, Ppm1l, Ptprf, Sct, Stmn3, Thy1, Tnfrsf14, Tnip1]
GO:0050801	ion homeostasis	11	1.46764e-06	[Cln6, Fabp3, Fzd2, Gng3, Hrc, Nppb, Slc12a5, Slc30a2, Slc30a3, Tbxa2r, Thy1]
GO:0055080	cation homeostasis	10	3.44967e-06	[Cln6, Fzd2, Gng3, Hrc, Nppb, Slc12a5, Slc30a2, Slc30a3, Tbxa2r, Thy1]
GO:0080090	regulation of primary metabolic process	33	3.87696e-06	[Aff3, Akt1, Arhgef10, Bmp8b, C1qtnf2, Casz1, Ccdc59, Cdkn2b, Cln6, Dapk3, Dock5, Fabp3, Fbxo2, Fzd2, Grtp1, Hand1, Iqsec2, Irs3, Klf5, Limk1, Max, Mier2, Mtch1, Pde1b, Prdm6, Rarg, Sct, Stmn3, Tal2, Thy1, Tnfrsf14, Tnip1, Zfp57]
GO:0044763	single-organism cellular process	56	6.95179e-06	[Agpat9, Akt1, Ankrd13c, Arhgef10, Bmp8b, C1qtnf2, Cd248, Cdkn2b, Clcn2, Clmn, Cln6, Dapk3, Ddr1, Dmkn, Dnm1, Dock5, Fabp3, Frmpd1, Fzd2, Gng3, Grn, Grtp1, Hand1, Igfbp2, Iqsec2, Irs3, Itgb7, Kif1a, Klf5, Lamb2, Limk1, Llgl2, Mfap2, Mtch1, Ndufv2, Nppb, Pde1b, Pgs1, Ppm1l, Prdm6, Ptger1, Ptprf, Rarg, Rin1, Sct, Shisa9, Slc12a5, Slc12a7, Slc30a2, Slc30a3, Slc9a3r2, Stmn3, Tbxa2r, Thy1, Tnfrsf14, T…
GO:1901135	carbohydrate derivative metabolic process	17	7.89831e-06	[Arhgef10, Chst8, Cln6, Dock5, Fbxo2, Fzd2, Gng3, Grtp1, Iqsec2, Kif1a, Ndufv2, Nppb, Pde1b, Sct, Stmn3, Thy1, Tnip1]
GO:0031323	regulation of cellular metabolic process	33	9.52643e-06	[Aff3, Akt1, Ankrd13c, Arhgef10, Bmp8b, C1qtnf2, Casz1, Ccdc59, Cdkn2b, Cln6, Dapk3, Dock5, Fabp3, Fbxo2, Fzd2, Grtp1, Hand1, Iqsec2, Klf5, Limk1, Max, Mier2, Mtch1, Pde1b, Prdm6, Rarg, Sct, Stmn3, Tal2, Thy1, Tnfrsf14, Tnip1, Zfp57]
GO:0048878	chemical homeostasis	12	9.56552e-06	[Akt1, Cln6, Fabp3, Fzd2, Gng3, Hrc, Nppb, Slc12a5, Slc30a2, Slc30a3, Tbxa2r, Thy1]
GO:0019637	organophosphate metabolic process	16	1.87287e-05	[Agpat9, Arhgef10, Dock5, Fabp3, Fzd2, Gng3, Grtp1, Iqsec2, Kif1a, Ndufv2, Nppb, Pde1b, Pgs1, Sct, Stmn3, Thy1]
GO:0071704	organic substance metabolic process	48	2.05484e-05	[Aff3, Agpat9, Akt1, Ankrd13c, Arhgef10, Bmp8b, C1qtnf2, Casz1, Ccdc59, Cdkn2b, Chst8, Cln6, Dapk3, Ddr1, Ddx51, Dnm1, Dock5, Fabp3, Fbxo2, Fzd2, Gng3, Grtp1, Hand1, Iqsec2, Irs3, Kif1a, Klf5, Limk1, Max, Mier2, Mtch1, Ndufv2, Nppb, Pde1b, Pgs1, Ppm1l, Prdm6, Prss23, Ptprf, Rarg, Sct, Stmn3, Tal2, Thy1, Tnfrsf14, Tnip1, Xpnpep1, Zfp57]
GO:0044237	cellular metabolic process	46	2.51755e-05	[Aff3, Agpat9, Akt1, Ankrd13c, Arhgef10, Bmp8b, C1qtnf2, Casz1, Ccdc59, Cdkn2b, Chst8, Cln6, Dapk3, Ddr1, Ddx51, Dnm1, Dock5, Fabp3, Fbxo2, Fzd2, Gng3, Grtp1, Hand1, Iqsec2, Kif1a, Klf5, Limk1, Max, Mier2, Mtch1, Ndufv2, Nppb, Pde1b, Pgs1, Ppm1l, Prdm6, Ptprf, Rarg, Sct, Stmn3, Tal2, Thy1, Tnfrsf14, Tnip1, Xpnpep1, Zfp57]
GO:0019222	regulation of metabolic process	34	3.13542e-05	[Aff3, Akt1, Ankrd13c, Arhgef10, Bmp8b, C1qtnf2, Casz1, Ccdc59, Cdkn2b, Cln6, Dapk3, Dock5, Fabp3, Fbxo2, Fzd2, Grtp1, Hand1, Iqsec2, Irs3, Klf5, Limk1, Max, Mier2, Mtch1, Pde1b, Prdm6, Rarg, Sct, Stmn3, Tal2, Thy1, Tnfrsf14, Tnip1, Zfp57]
GO:0009150	purine ribonucleotide metabolic process	13	3.31522e-05	[Arhgef10, Dock5, Fzd2, Gng3, Grtp1, Iqsec2, Kif1a, Ndufv2, Nppb, Pde1b, Sct, Stmn3, Thy1]
GO:0014044	Schwann cell development	3	3.57339e-05	[Akt1, Arhgef10, Lamb2]
GO:0009259	ribonucleotide metabolic process	13	3.60273e-05	[Arhgef10, Dock5, Fzd2, Gng3, Grtp1, Iqsec2, Kif1a, Ndufv2, Nppb, Pde1b, Sct, Stmn3, Thy1]
GO:0006163	purine nucleotide metabolic process	13	3.63599e-05	[Arhgef10, Dock5, Fzd2, Gng3, Grtp1, Iqsec2, Kif1a, Ndufv2, Nppb, Pde1b, Sct, Stmn3, Thy1]
GO:0044238	primary metabolic process	46	3.66745e-05	[Aff3, Agpat9, Akt1, Arhgef10, Bmp8b, C1qtnf2, Casz1, Ccdc59, Cdkn2b, Chst8, Cln6, Dapk3, Ddr1, Ddx51, Dock5, Fabp3, Fbxo2, Fzd2, Gng3, Grtp1, Hand1, Iqsec2, Irs3, Kif1a, Klf5, Limk1, Max, Mier2, Mtch1, Ndufv2, Nppb, Pde1b, Pgs1, Ppm1l, Prdm6, Prss23, Ptprf, Rarg, Sct, Stmn3, Tal2, Thy1, Tnfrsf14, Tnip1, Xpnpep1, Zfp57]
GO:0019693	ribose phosphate metabolic process	13	3.73738e-05	[Arhgef10, Dock5, Fzd2, Gng3, Grtp1, Iqsec2, Kif1a, Ndufv2, Nppb, Pde1b, Sct, Stmn3, Thy1]
GO:0030003	cellular cation homeostasis	8	3.93435e-05	[Cln6, Fzd2, Gng3, Slc12a5, Slc30a2, Slc30a3, Tbxa2r, Thy1]
GO:0042592	homeostatic process	14	4.3444e-05	[Akt1, Bmp8b, Cln6, Fabp3, Fzd2, Gng3, Hrc, Nppb, Slc12a5, Slc12a7, Slc30a2, Slc30a3, Tbxa2r, Thy1]
GO:0006873	cellular ion homeostasis	8	4.86439e-05	[Cln6, Fzd2, Gng3, Slc12a5, Slc30a2, Slc30a3, Tbxa2r, Thy1]
GO:0032119	sequestering of zinc ion	2	5.10842e-05	[Slc30a2, Slc30a3]
GO:0061088	regulation of sequestering of zinc ion	2	5.10842e-05	[Slc30a2, Slc30a3]
GO:0097011	cellular response to granulocyte macrophage colony-stimulating factor stimulus	2	5.10842e-05	[Akt1, Pde1b]
GO:0072521	purine-containing compound metabolic process	13	5.58497e-05	[Arhgef10, Dock5, Fzd2, Gng3, Grtp1, Iqsec2, Kif1a, Ndufv2, Nppb, Pde1b, Sct, Stmn3, Thy1]
GO:0046320	regulation of fatty acid oxidation	3	5.64172e-05	[Akt1, C1qtnf2, Fabp3]
GO:0051171	regulation of nitrogen compound metabolic process	26	5.72774e-05	[Aff3, Akt1, Arhgef10, Bmp8b, Casz1, Ccdc59, Dapk3, Dock5, Fabp3, Fzd2, Grtp1, Hand1, Iqsec2, Klf5, Max, Mier2, Pde1b, Prdm6, Rarg, Sct, Stmn3, Tal2, Thy1, Tnfrsf14, Tnip1, Zfp57]
GO:0014037	Schwann cell differentiation	3	6.91857e-05	[Akt1, Arhgef10, Lamb2]
GO:0055065	metal ion homeostasis	8	7.06604e-05	[Fzd2, Gng3, Hrc, Nppb, Slc30a2, Slc30a3, Tbxa2r, Thy1]
GO:0097012	response to granulocyte macrophage colony-stimulating factor	2	7.6546e-05	[Akt1, Pde1b]
GO:0072507	divalent inorganic cation homeostasis	7	8.03635e-05	[Fzd2, Gng3, Hrc, Slc30a2, Slc30a3, Tbxa2r, Thy1]
GO:0044707	single-multicellular organism process	37	8.72693e-05	[Aff3, Akt1, Arhgef10, Bmp8b, Casz1, Cd248, Cdkn2b, Clcn2, Clmn, Cln6, Ddr1, Dnm1, Fzd2, Grn, Hand1, Hrc, Itgb7, Klf5, Lamb2, Limk1, Mfap2, Ndufv2, Nppb, Pde1b, Prdm6, Ptprf, Rarg, Rin1, Sct, Slc12a5, Slc9a3r2, Stmn3, Tal2, Tbxa2r, Thy1, Tnfrsf14, Zfp57]
GO:0007275	multicellular organismal development	28	9.01127e-05	[Aff3, Akt1, Arhgef10, Bmp8b, Casz1, Cd248, Cdkn2b, Clcn2, Clmn, Ddr1, Fzd2, Grn, Hand1, Itgb7, Klf5, Lamb2, Limk1, Mfap2, Ndufv2, Prdm6, Ptprf, Rarg, Sct, Stmn3, Tal2, Tbxa2r, Thy1, Zfp57]
GO:0034641	cellular nitrogen compound metabolic process	33	9.05596e-05	[Aff3, Akt1, Arhgef10, Bmp8b, Casz1, Ccdc59, Chst8, Dapk3, Ddx51, Dock5, Fabp3, Fzd2, Gng3, Grtp1, Hand1, Iqsec2, Kif1a, Klf5, Max, Mier2, Ndufv2, Nppb, Pde1b, Prdm6, Rarg, Sct, Stmn3, Tal2, Thy1, Tnfrsf14, Tnip1, Xpnpep1, Zfp57]
GO:0006807	nitrogen compound metabolic process	35	9.17278e-05	[Aff3, Akt1, Arhgef10, Bmp8b, Casz1, Ccdc59, Chst8, Cln6, Dapk3, Ddr1, Ddx51, Dock5, Fabp3, Fzd2, Gng3, Grtp1, Hand1, Iqsec2, Kif1a, Klf5, Max, Mier2, Ndufv2, Nppb, Pde1b, Prdm6, Rarg, Sct, Stmn3, Tal2, Thy1, Tnfrsf14, Tnip1, Xpnpep1, Zfp57]
GO:0019725	cellular homeostasis	9	9.95712e-05	[Cln6, Fzd2, Gng3, Slc12a5, Slc12a7, Slc30a2, Slc30a3, Tbxa2r, Thy1]
GO:0043087	regulation of GTPase activity	7	0.000113399	[Arhgef10, Dock5, Fzd2, Grtp1, Iqsec2, Stmn3, Thy1]
GO:0009117	nucleotide metabolic process	13	0.000115088	[Arhgef10, Dock5, Fzd2, Gng3, Grtp1, Iqsec2, Kif1a, Ndufv2, Nppb, Pde1b, Sct, Stmn3, Thy1]
GO:0033124	regulation of GTP catabolic process	7	0.000117235	[Arhgef10, Dock5, Fzd2, Grtp1, Iqsec2, Stmn3, Thy1]
GO:1901564	organonitrogen compound metabolic process	20	0.00012009	[Akt1, Arhgef10, Chst8, Cln6, Ddr1, Dock5, Fabp3, Fzd2, Gng3, Grtp1, Iqsec2, Kif1a, Ndufv2, Nppb, Pde1b, Sct, Stmn3, Thy1, Tnfrsf14, Xpnpep1]
GO:0006753	nucleoside phosphate metabolic process	13	0.000123564	[Arhgef10, Dock5, Fzd2, Gng3, Grtp1, Iqsec2, Kif1a, Ndufv2, Nppb, Pde1b, Sct, Stmn3, Thy1]
GO:0032501	multicellular organismal process	37	0.000151699	[Aff3, Akt1, Arhgef10, Bmp8b, Casz1, Cd248, Cdkn2b, Clcn2, Clmn, Cln6, Ddr1, Dnm1, Fzd2, Grn, Hand1, Hrc, Itgb7, Klf5, Lamb2, Limk1, Mfap2, Ndufv2, Nppb, Pde1b, Prdm6, Ptprf, Rarg, Rin1, Sct, Slc12a5, Slc9a3r2, Stmn3, Tal2, Tbxa2r, Thy1, Tnfrsf14, Zfp57]
GO:1901136	carbohydrate derivative catabolic process	11	0.000152595	[Arhgef10, Dock5, Fbxo2, Fzd2, Gng3, Grtp1, Iqsec2, Kif1a, Pde1b, Stmn3, Thy1]
GO:0019220	regulation of phosphate metabolic process	15	0.000159415	[Akt1, Arhgef10, Bmp8b, C1qtnf2, Cdkn2b, Dock5, Fabp3, Fzd2, Grtp1, Iqsec2, Sct, Stmn3, Thy1, Tnfrsf14, Tnip1]
GO:0051174	regulation of phosphorus metabolic process	15	0.000164755	[Akt1, Arhgef10, Bmp8b, C1qtnf2, Cdkn2b, Dock5, Fabp3, Fzd2, Grtp1, Iqsec2, Sct, Stmn3, Thy1, Tnfrsf14, Tnip1]
GO:0048518	positive regulation of biological process	28	0.000165602	[Akt1, Arhgef10, Bmp8b, C1qtnf2, Cd248, Cdkn2b, Cln6, Dapk3, Dock5, Fabp3, Fzd2, Grn, Hand1, Igfbp2, Iqsec2, Klf5, Limk1, Mtch1, Nppb, Ptprf, Rarg, Sct, Slc30a2, Slc30a3, Tbxa2r, Thy1, Tnfrsf14, Tnip1]
GO:0016049	cell growth	7	0.000169481	[Akt1, Ddr1, Igfbp2, Lamb2, Limk1, Nppb, Rarg]
GO:0008152	metabolic process	48	0.000173737	[Aff3, Agpat9, Akt1, Ankrd13c, Arhgef10, Bmp8b, C1qtnf2, Casz1, Ccdc59, Cdkn2b, Chst8, Cln6, Dapk3, Ddr1, Ddx51, Dnm1, Dock5, Fabp3, Fbxo2, Fzd2, Gng3, Grtp1, Hand1, Iqsec2, Irs3, Kif1a, Klf5, Limk1, Max, Mier2, Mtch1, Ndufv2, Nppb, Pde1b, Pgs1, Ppm1l, Prdm6, Prss23, Ptprf, Rarg, Sct, Stmn3, Tal2, Thy1, Tnfrsf14, Tnip1, Xpnpep1, Zfp57]
GO:0055082	cellular chemical homeostasis	8	0.000177392	[Cln6, Fzd2, Gng3, Slc12a5, Slc30a2, Slc30a3, Tbxa2r, Thy1]
GO:0055086	nucleobase-containing small molecule metabolic process	13	0.000178547	[Arhgef10, Dock5, Fzd2, Gng3, Grtp1, Iqsec2, Kif1a, Ndufv2, Nppb, Pde1b, Sct, Stmn3, Thy1]
GO:0044767	single-organism developmental process	30	0.000191062	[Aff3, Akt1, Arhgef10, Bmp8b, Casz1, Cd248, Cdkn2b, Clcn2, Clmn, Dapk3, Ddr1, Dmkn, Fzd2, Grn, Hand1, Itgb7, Klf5, Lamb2, Limk1, Mfap2, Ndufv2, Prdm6, Ptprf, Rarg, Sct, Stmn3, Tal2, Tbxa2r, Thy1, Zfp57]
GO:0044700	single organism signaling	33	0.00019391	[Agpat9, Akt1, Arhgef10, Bmp8b, C1qtnf2, Cdkn2b, Dapk3, Ddr1, Dnm1, Dock5, Frmpd1, Fzd2, Gng3, Grn, Grtp1, Igfbp2, Iqsec2, Irs3, Itgb7, Pde1b, Ppm1l, Ptger1, Ptprf, Rarg, Rin1, Sct, Shisa9, Slc12a5, Slc9a3r2, Stmn3, Tbxa2r, Thy1, Tnip1]
GO:0023052	signaling	33	0.000196608	[Agpat9, Akt1, Arhgef10, Bmp8b, C1qtnf2, Cdkn2b, Dapk3, Ddr1, Dnm1, Dock5, Frmpd1, Fzd2, Gng3, Grn, Grtp1, Igfbp2, Iqsec2, Irs3, Itgb7, Pde1b, Ppm1l, Ptger1, Ptprf, Rarg, Rin1, Sct, Shisa9, Slc12a5, Slc9a3r2, Stmn3, Tbxa2r, Thy1, Tnip1]
GO:1900542	regulation of purine nucleotide metabolic process	8	0.000201537	[Arhgef10, Dock5, Fzd2, Grtp1, Iqsec2, Sct, Stmn3, Thy1]
GO:0006140	regulation of nucleotide metabolic process	8	0.000214589	[Arhgef10, Dock5, Fzd2, Grtp1, Iqsec2, Sct, Stmn3, Thy1]
GO:0030811	regulation of nucleotide catabolic process	7	0.000215924	[Arhgef10, Dock5, Fzd2, Grtp1, Iqsec2, Stmn3, Thy1]
GO:0033121	regulation of purine nucleotide catabolic process	7	0.000215924	[Arhgef10, Dock5, Fzd2, Grtp1, Iqsec2, Stmn3, Thy1]
GO:0032502	developmental process	30	0.000216398	[Aff3, Akt1, Arhgef10, Bmp8b, Casz1, Cd248, Cdkn2b, Clcn2, Clmn, Dapk3, Ddr1, Dmkn, Fzd2, Grn, Hand1, Itgb7, Klf5, Lamb2, Limk1, Mfap2, Ndufv2, Prdm6, Ptprf, Rarg, Sct, Stmn3, Tal2, Tbxa2r, Thy1, Zfp57]
GO:0023051	regulation of signaling	19	0.000230003	[Agpat9, Akt1, Arhgef10, Bmp8b, C1qtnf2, Cdkn2b, Dapk3, Fzd2, Grtp1, Igfbp2, Iqsec2, Ptprf, Rin1, Sct, Shisa9, Slc9a3r2, Stmn3, Thy1, Tnip1]
GO:0010646	regulation of cell communication	19	0.000238367	[Agpat9, Akt1, Arhgef10, Bmp8b, C1qtnf2, Cdkn2b, Dapk3, Fzd2, Grtp1, Igfbp2, Iqsec2, Ptprf, Rin1, Sct, Shisa9, Slc9a3r2, Stmn3, Thy1, Tnip1]
GO:0009118	regulation of nucleoside metabolic process	7	0.000249844	[Arhgef10, Dock5, Fzd2, Grtp1, Iqsec2, Stmn3, Thy1]
GO:0008285	negative regulation of cell proliferation	8	0.000261125	[Cdkn2b, Clmn, Ddr1, Fbxo2, Nppb, Ptprf, Rarg, Tnfrsf14]
GO:0007154	cell communication	33	0.000267117	[Agpat9, Akt1, Arhgef10, Bmp8b, C1qtnf2, Cdkn2b, Dapk3, Ddr1, Dnm1, Dock5, Frmpd1, Fzd2, Gng3, Grn, Grtp1, Igfbp2, Iqsec2, Irs3, Itgb7, Pde1b, Ppm1l, Ptger1, Ptprf, Rarg, Rin1, Sct, Shisa9, Slc12a5, Slc9a3r2, Stmn3, Tbxa2r, Thy1, Tnip1]
GO:0046068	cGMP metabolic process	3	0.000275695	[Fzd2, Nppb, Pde1b]
GO:0006184	GTP catabolic process	8	0.00030478	[Arhgef10, Dock5, Fzd2, Gng3, Grtp1, Iqsec2, Stmn3, Thy1]
GO:1901069	guanosine-containing compound catabolic process	8	0.000319357	[Arhgef10, Dock5, Fzd2, Gng3, Grtp1, Iqsec2, Stmn3, Thy1]
GO:0009154	purine ribonucleotide catabolic process	10	0.000322757	[Arhgef10, Dock5, Fzd2, Gng3, Grtp1, Iqsec2, Kif1a, Pde1b, Stmn3, Thy1]
GO:0007399	nervous system development	15	0.000323193	[Akt1, Arhgef10, Clmn, Fzd2, Grn, Lamb2, Limk1, Ndufv2, Prdm6, Ptprf, Rarg, Sct, Stmn3, Tal2, Thy1]
GO:0009261	ribonucleotide catabolic process	10	0.000325676	[Arhgef10, Dock5, Fzd2, Gng3, Grtp1, Iqsec2, Kif1a, Pde1b, Stmn3, Thy1]
GO:0006195	purine nucleotide catabolic process	10	0.000328617	[Arhgef10, Dock5, Fzd2, Gng3, Grtp1, Iqsec2, Kif1a, Pde1b, Stmn3, Thy1]
GO:0046039	GTP metabolic process	8	0.000346241	[Arhgef10, Dock5, Fzd2, Gng3, Grtp1, Iqsec2, Stmn3, Thy1]
GO:0072523	purine-containing compound catabolic process	10	0.000349833	[Arhgef10, Dock5, Fzd2, Gng3, Grtp1, Iqsec2, Kif1a, Pde1b, Stmn3, Thy1]
GO:0032319	regulation of Rho GTPase activity	4	0.000373845	[Arhgef10, Fzd2, Stmn3, Thy1]
GO:1901565	organonitrogen compound catabolic process	11	0.000376171	[Arhgef10, Dock5, Fzd2, Gng3, Grtp1, Iqsec2, Kif1a, Pde1b, Stmn3, Thy1, Xpnpep1]
GO:0009166	nucleotide catabolic process	10	0.000382128	[Arhgef10, Dock5, Fzd2, Gng3, Grtp1, Iqsec2, Kif1a, Pde1b, Stmn3, Thy1]
GO:1901068	guanosine-containing compound metabolic process	8	0.000383504	[Arhgef10, Dock5, Fzd2, Gng3, Grtp1, Iqsec2, Stmn3, Thy1]
GO:0040007	growth	10	0.00039229	[Akt1, Bmp8b, Ddr1, Igfbp2, Lamb2, Limk1, Nppb, Rarg, Slc12a5, Tal2]
GO:0007612	learning	4	0.000397382	[Pde1b, Rin1, Sct, Slc12a5]
GO:1901292	nucleoside phosphate catabolic process	10	0.000413294	[Arhgef10, Dock5, Fzd2, Gng3, Grtp1, Iqsec2, Kif1a, Pde1b, Stmn3, Thy1]
GO:0072503	cellular divalent inorganic cation homeostasis	6	0.000423589	[Fzd2, Gng3, Slc30a2, Slc30a3, Tbxa2r, Thy1]
GO:0048522	positive regulation of cellular process	25	0.000450663	[Akt1, Arhgef10, Bmp8b, C1qtnf2, Cd248, Cdkn2b, Cln6, Dapk3, Dock5, Fabp3, Fzd2, Grn, Hand1, Igfbp2, Iqsec2, Klf5, Limk1, Mtch1, Ptprf, Rarg, Sct, Slc30a2, Thy1, Tnfrsf14, Tnip1]
GO:0019219	regulation of nucleobase-containing compound metabolic process	23	0.000454433	[Aff3, Akt1, Arhgef10, Bmp8b, Casz1, Ccdc59, Dapk3, Dock5, Fzd2, Grtp1, Hand1, Iqsec2, Klf5, Max, Mier2, Prdm6, Rarg, Sct, Stmn3, Tal2, Thy1, Tnip1, Zfp57]
GO:0048856	anatomical structure development	27	0.000455919	[Aff3, Akt1, Arhgef10, Bmp8b, Cd248, Cdkn2b, Clcn2, Clmn, Dapk3, Ddr1, Fzd2, Grn, Hand1, Klf5, Lamb2, Limk1, Mfap2, Ndufv2, Prdm6, Ptprf, Rarg, Sct, Stmn3, Tal2, Tbxa2r, Thy1, Zfp57]
GO:0009205	purine ribonucleoside triphosphate metabolic process	10	0.000498542	[Arhgef10, Dock5, Fzd2, Gng3, Grtp1, Iqsec2, Kif1a, Ndufv2, Stmn3, Thy1]
GO:0009199	ribonucleoside triphosphate metabolic process	10	0.000511229	[Arhgef10, Dock5, Fzd2, Gng3, Grtp1, Iqsec2, Kif1a, Ndufv2, Stmn3, Thy1]
GO:0009144	purine nucleoside triphosphate metabolic process	10	0.000524184	[Arhgef10, Dock5, Fzd2, Gng3, Grtp1, Iqsec2, Kif1a, Ndufv2, Stmn3, Thy1]
GO:0048731	system development	24	0.000555797	[Akt1, Arhgef10, Bmp8b, Cd248, Cdkn2b, Clcn2, Clmn, Ddr1, Fzd2, Grn, Hand1, Klf5, Lamb2, Limk1, Mfap2, Ndufv2, Prdm6, Ptprf, Rarg, Sct, Stmn3, Tal2, Tbxa2r, Thy1]
GO:0009141	nucleoside triphosphate metabolic process	10	0.000588322	[Arhgef10, Dock5, Fzd2, Gng3, Grtp1, Iqsec2, Kif1a, Ndufv2, Stmn3, Thy1]
GO:0010562	positive regulation of phosphorus metabolic process	11	0.000605009	[Akt1, Arhgef10, Bmp8b, C1qtnf2, Dock5, Fabp3, Fzd2, Iqsec2, Sct, Thy1, Tnfrsf14]
GO:0045937	positive regulation of phosphate metabolic process	11	0.000605009	[Akt1, Arhgef10, Bmp8b, C1qtnf2, Dock5, Fabp3, Fzd2, Iqsec2, Sct, Thy1, Tnfrsf14]
GO:0007422	peripheral nervous system development	3	0.000608914	[Akt1, Arhgef10, Lamb2]
GO:0046434	organophosphate catabolic process	10	0.000638028	[Arhgef10, Dock5, Fzd2, Gng3, Grtp1, Iqsec2, Kif1a, Pde1b, Stmn3, Thy1]
GO:0060041	retina development in camera-type eye	4	0.000642391	[Clcn2, Lamb2, Rarg, Thy1]
GO:0048468	cell development	15	0.000658776	[Akt1, Arhgef10, Bmp8b, Clmn, Fzd2, Grn, Klf5, Lamb2, Limk1, Mfap2, Ptprf, Rarg, Sct, Stmn3, Thy1]
GO:0006882	cellular zinc ion homeostasis	2	0.000686002	[Slc30a2, Slc30a3]
GO:0019217	regulation of fatty acid metabolic process	3	0.00069682	[Akt1, C1qtnf2, Fabp3]
GO:0006139	nucleobase-containing compound metabolic process	29	0.000735808	[Aff3, Akt1, Arhgef10, Bmp8b, Casz1, Ccdc59, Dapk3, Ddx51, Dock5, Fzd2, Gng3, Grtp1, Hand1, Iqsec2, Kif1a, Klf5, Max, Mier2, Ndufv2, Nppb, Pde1b, Prdm6, Rarg, Sct, Stmn3, Tal2, Thy1, Tnip1, Zfp57]
GO:0046578	regulation of Ras protein signal transduction	6	0.000736452	[Arhgef10, Fzd2, Grtp1, Iqsec2, Stmn3, Thy1]
GO:0021782	glial cell development	3	0.000759714	[Akt1, Arhgef10, Lamb2]
GO:0042127	regulation of cell proliferation	12	0.000768815	[Akt1, Cd248, Cdkn2b, Clmn, Ddr1, Fbxo2, Grn, Igfbp2, Nppb, Ptprf, Rarg, Tnfrsf14]
GO:0045725	positive regulation of glycogen biosynthetic process	2	0.000770933	[Akt1, C1qtnf2]
GO:0055069	zinc ion homeostasis	2	0.000770933	[Slc30a2, Slc30a3]
GO:0046128	purine ribonucleoside metabolic process	10	0.00080855	[Arhgef10, Dock5, Fzd2, Gng3, Grtp1, Iqsec2, Kif1a, Ndufv2, Stmn3, Thy1]
GO:0042278	purine nucleoside metabolic process	10	0.0008339	[Arhgef10, Dock5, Fzd2, Gng3, Grtp1, Iqsec2, Kif1a, Ndufv2, Stmn3, Thy1]
GO:0035556	intracellular signal transduction	16	0.000841342	[Agpat9, Akt1, Arhgef10, Bmp8b, C1qtnf2, Dapk3, Dock5, Fzd2, Grtp1, Iqsec2, Ppm1l, Slc9a3r2, Stmn3, Tbxa2r, Thy1, Tnip1]
GO:0051056	regulation of small GTPase mediated signal transduction	6	0.000881108	[Arhgef10, Fzd2, Grtp1, Iqsec2, Stmn3, Thy1]
GO:0007160	cell-matrix adhesion	4	0.00089114	[Dapk3, Ddr1, Itgb7, Thy1]
GO:0009119	ribonucleoside metabolic process	10	0.000907025	[Arhgef10, Dock5, Fzd2, Gng3, Grtp1, Iqsec2, Kif1a, Ndufv2, Stmn3, Thy1]
GO:0032318	regulation of Ras GTPase activity	5	0.000923119	[Arhgef10, Fzd2, Grtp1, Stmn3, Thy1]
GO:0070875	positive regulation of glycogen metabolic process	2	0.000955332	[Akt1, C1qtnf2]
GO:1901360	organic cyclic compound metabolic process	30	0.000956481	[Aff3, Akt1, Arhgef10, Bmp8b, Casz1, Ccdc59, Cln6, Dapk3, Ddx51, Dock5, Fzd2, Gng3, Grtp1, Hand1, Iqsec2, Kif1a, Klf5, Max, Mier2, Ndufv2, Nppb, Pde1b, Prdm6, Rarg, Sct, Stmn3, Tal2, Thy1, Tnip1, Zfp57]
GO:0006875	cellular metal ion homeostasis	6	0.000967619	[Fzd2, Gng3, Slc30a2, Slc30a3, Tbxa2r, Thy1]
GO:0009116	nucleoside metabolic process	10	0.000985374	[Arhgef10, Dock5, Fzd2, Gng3, Grtp1, Iqsec2, Kif1a, Ndufv2, Stmn3, Thy1]
GO:0048666	neuron development	9	0.000991222	[Akt1, Clmn, Fzd2, Grn, Lamb2, Limk1, Ptprf, Stmn3, Thy1]
GO:0009187	cyclic nucleotide metabolic process	4	0.00105012	[Fzd2, Nppb, Pde1b, Sct]
GO:2000021	regulation of ion homeostasis	4	0.00105012	[Nppb, Slc30a2, Slc30a3, Thy1]
GO:0022011	myelination in peripheral nervous system	2	0.00105477	[Akt1, Arhgef10]
GO:0032292	peripheral nervous system axon ensheathment	2	0.00105477	[Akt1, Arhgef10]
GO:1901657	glycosyl compound metabolic process	10	0.00108509	[Arhgef10, Dock5, Fzd2, Gng3, Grtp1, Iqsec2, Kif1a, Ndufv2, Stmn3, Thy1]
GO:0008306	associative learning	3	0.00108752	[Pde1b, Rin1, Sct]
GO:0009207	purine ribonucleoside triphosphate catabolic process	9	0.00109417	[Arhgef10, Dock5, Fzd2, Gng3, Grtp1, Iqsec2, Kif1a, Stmn3, Thy1]
GO:0009203	ribonucleoside triphosphate catabolic process	9	0.00110313	[Arhgef10, Dock5, Fzd2, Gng3, Grtp1, Iqsec2, Kif1a, Stmn3, Thy1]
GO:0046483	heterocycle metabolic process	29	0.00111003	[Aff3, Akt1, Arhgef10, Bmp8b, Casz1, Ccdc59, Dapk3, Ddx51, Dock5, Fzd2, Gng3, Grtp1, Hand1, Iqsec2, Kif1a, Klf5, Max, Mier2, Ndufv2, Nppb, Pde1b, Prdm6, Rarg, Sct, Stmn3, Tal2, Thy1, Tnip1, Zfp57]
GO:0009146	purine nucleoside triphosphate catabolic process	9	0.00112123	[Arhgef10, Dock5, Fzd2, Gng3, Grtp1, Iqsec2, Kif1a, Stmn3, Thy1]
GO:0019395	fatty acid oxidation	3	0.00112866	[Akt1, C1qtnf2, Fabp3]
GO:0009143	nucleoside triphosphate catabolic process	9	0.00116753	[Arhgef10, Dock5, Fzd2, Gng3, Grtp1, Iqsec2, Kif1a, Stmn3, Thy1]
GO:0006152	purine nucleoside catabolic process	9	0.00119605	[Arhgef10, Dock5, Fzd2, Gng3, Grtp1, Iqsec2, Kif1a, Stmn3, Thy1]
GO:0046130	purine ribonucleoside catabolic process	9	0.00119605	[Arhgef10, Dock5, Fzd2, Gng3, Grtp1, Iqsec2, Kif1a, Stmn3, Thy1]
GO:0045981	positive regulation of nucleotide metabolic process	6	0.00120513	[Arhgef10, Dock5, Fzd2, Iqsec2, Sct, Thy1]
GO:1900544	positive regulation of purine nucleotide metabolic process	6	0.00120513	[Arhgef10, Dock5, Fzd2, Iqsec2, Sct, Thy1]
GO:0034440	lipid oxidation	3	0.00121389	[Akt1, C1qtnf2, Fabp3]
GO:0031175	neuron projection development	8	0.00122229	[Akt1, Clmn, Grn, Lamb2, Limk1, Ptprf, Stmn3, Thy1]
GO:0006725	cellular aromatic compound metabolic process	29	0.00124193	[Aff3, Akt1, Arhgef10, Bmp8b, Casz1, Ccdc59, Dapk3, Ddx51, Dock5, Fzd2, Gng3, Grtp1, Hand1, Iqsec2, Kif1a, Klf5, Max, Mier2, Ndufv2, Nppb, Pde1b, Prdm6, Rarg, Sct, Stmn3, Tal2, Thy1, Tnip1, Zfp57]
GO:0042454	ribonucleoside catabolic process	9	0.00124484	[Arhgef10, Dock5, Fzd2, Gng3, Grtp1, Iqsec2, Kif1a, Stmn3, Thy1]
GO:1902531	regulation of intracellular signal transduction	12	0.00125518	[Agpat9, Akt1, Arhgef10, Bmp8b, C1qtnf2, Fzd2, Grtp1, Iqsec2, Slc9a3r2, Stmn3, Thy1, Tnip1]
GO:0009164	nucleoside catabolic process	9	0.0012648	[Arhgef10, Dock5, Fzd2, Gng3, Grtp1, Iqsec2, Kif1a, Stmn3, Thy1]
GO:0009966	regulation of signal transduction	16	0.00130167	[Agpat9, Akt1, Arhgef10, Bmp8b, C1qtnf2, Cdkn2b, Dapk3, Fzd2, Grtp1, Igfbp2, Iqsec2, Ptprf, Slc9a3r2, Stmn3, Thy1, Tnip1]
GO:1901658	glycosyl compound catabolic process	9	0.00132626	[Arhgef10, Dock5, Fzd2, Gng3, Grtp1, Iqsec2, Kif1a, Stmn3, Thy1]
GO:0031344	regulation of cell projection organization	6	0.00148522	[Akt1, Grn, Klf5, Limk1, Ptprf, Thy1]
GO:0051452	intracellular pH reduction	2	0.00150039	[Cln6, Slc12a5]
GO:0050896	response to stimulus	38	0.00151747	[Aff3, Agpat9, Akt1, Arhgef10, Bmp8b, C1qtnf2, Cdkn2b, Cln6, Dapk3, Ddr1, Dnm1, Dock5, Frmpd1, Fzd2, Gng3, Grn, Grtp1, Igfbp2, Iqsec2, Irs3, Itgb7, Lamb2, Pde1b, Ppm1l, Ptger1, Ptprf, Rarg, Rin1, Sct, Sec31a, Slc12a5, Slc30a3, Slc9a3r2, Stmn3, Tbxa2r, Thy1, Tnfrsf14, Tnip1]
GO:0007268	synaptic transmission	7	0.00159949	[Dnm1, Grn, Pde1b, Ptprf, Rin1, Shisa9, Slc12a5]
GO:0003144	embryonic heart tube formation	1	0.00161145	[Hand1]
GO:0010312	detoxification of zinc ion	1	0.00161145	[Slc30a3]
GO:0040040	thermosensory behavior	1	0.00161145	[Slc12a5]
GO:0044501	modulation of signal transduction in other organism	1	0.00161145	[Tnip1]
GO:0052027	modulation by symbiont of host signal transduction pathway	1	0.00161145	[Tnip1]
GO:0052250	modulation of signal transduction in other organism involved in symbiotic interaction	1	0.00161145	[Tnip1]
GO:0060709	glycogen cell differentiation involved in embryonic placenta development	1	0.00161145	[Akt1]
GO:0061090	positive regulation of sequestering of zinc ion	1	0.00161145	[Slc30a2]
GO:0085032	modulation by symbiont of host I-kappaB kinase/NF-kappaB cascade	1	0.00161145	[Tnip1]
GO:0043547	positive regulation of GTPase activity	5	0.00163223	[Arhgef10, Dock5, Fzd2, Iqsec2, Thy1]
GO:0008286	insulin receptor signaling pathway	3	0.00164776	[Akt1, Irs3, Ptprf]
GO:0033126	positive regulation of GTP catabolic process	5	0.00165639	[Arhgef10, Dock5, Fzd2, Iqsec2, Thy1]
GO:0034655	nucleobase-containing compound catabolic process	10	0.0017399	[Arhgef10, Dock5, Fzd2, Gng3, Grtp1, Iqsec2, Kif1a, Pde1b, Stmn3, Thy1]
GO:0007267	cell-cell signaling	9	0.00176103	[Dnm1, Fzd2, Grn, Pde1b, Ptprf, Rin1, Sct, Shisa9, Slc12a5]
GO:0035023	regulation of Rho protein signal transduction	4	0.0018172	[Arhgef10, Fzd2, Stmn3, Thy1]
GO:0031103	axon regeneration	2	0.00188442	[Lamb2, Ptprf]
GO:0051238	sequestering of metal ion	3	0.00192603	[Slc30a2, Slc30a3, Thy1]
GO:0022008	neurogenesis	11	0.00192712	[Akt1, Arhgef10, Clmn, Fzd2, Grn, Lamb2, Limk1, Prdm6, Ptprf, Stmn3, Thy1]
GO:0007167	enzyme linked receptor protein signaling pathway	8	0.00193115	[Akt1, Bmp8b, Cdkn2b, Ddr1, Igfbp2, Irs3, Ppm1l, Ptprf]
GO:0001558	regulation of cell growth	5	0.00199522	[Akt1, Ddr1, Igfbp2, Limk1, Nppb]
GO:0044281	small molecule metabolic process	19	0.00208365	[Akt1, Arhgef10, C1qtnf2, Cln6, Ddr1, Dock5, Fabp3, Fzd2, Gng3, Grtp1, Iqsec2, Kif1a, Ndufv2, Nppb, Pde1b, Sct, Stmn3, Thy1, Tnfrsf14]
GO:0044270	cellular nitrogen compound catabolic process	10	0.00215062	[Arhgef10, Dock5, Fzd2, Gng3, Grtp1, Iqsec2, Kif1a, Pde1b, Stmn3, Thy1]
GO:0007264	small GTPase mediated signal transduction	7	0.00215179	[Arhgef10, Dock5, Fzd2, Grtp1, Iqsec2, Stmn3, Thy1]
GO:0006829	zinc ion transport	2	0.00216393	[Slc30a2, Slc30a3]
GO:0045851	pH reduction	2	0.00216393	[Cln6, Slc12a5]
GO:0032321	positive regulation of Rho GTPase activity	3	0.0021687	[Arhgef10, Fzd2, Thy1]
GO:0031325	positive regulation of cellular metabolic process	17	0.00220261	[Akt1, Arhgef10, Bmp8b, C1qtnf2, Cln6, Dock5, Fabp3, Fzd2, Hand1, Iqsec2, Klf5, Mtch1, Rarg, Sct, Thy1, Tnfrsf14, Tnip1]
GO:0046700	heterocycle catabolic process	10	0.0022502	[Arhgef10, Dock5, Fzd2, Gng3, Grtp1, Iqsec2, Kif1a, Pde1b, Stmn3, Thy1]
GO:0051336	regulation of hydrolase activity	9	0.00227177	[Akt1, Arhgef10, Dock5, Fzd2, Grtp1, Iqsec2, Mtch1, Stmn3, Thy1]
GO:0051128	regulation of cellular component organization	13	0.00228182	[Akt1, Arhgef10, Dapk3, Ddr1, Fzd2, Grn, Igfbp2, Klf5, Limk1, Nppb, Ptprf, Stmn3, Thy1]
GO:0044710	single-organism metabolic process	27	0.00230792	[Agpat9, Akt1, Arhgef10, Bmp8b, C1qtnf2, Chst8, Cln6, Ddr1, Dnm1, Dock5, Fabp3, Fzd2, Gng3, Grtp1, Iqsec2, Irs3, Kif1a, Ndufv2, Nppb, Pde1b, Pgs1, Ppm1l, Sct, Stmn3, Thy1, Tnfrsf14, Tnip1]
GO:0019439	aromatic compound catabolic process	10	0.00230876	[Arhgef10, Dock5, Fzd2, Gng3, Grtp1, Iqsec2, Kif1a, Pde1b, Stmn3, Thy1]
GO:0005979	regulation of glycogen biosynthetic process	2	0.00231068	[Akt1, C1qtnf2]
GO:0010962	regulation of glucan biosynthetic process	2	0.00231068	[Akt1, C1qtnf2]
GO:0060706	cell differentiation involved in embryonic placenta development	2	0.00231068	[Akt1, Hand1]
GO:0030813	positive regulation of nucleotide catabolic process	5	0.00241443	[Arhgef10, Dock5, Fzd2, Iqsec2, Thy1]
GO:0033123	positive regulation of purine nucleotide catabolic process	5	0.00241443	[Arhgef10, Dock5, Fzd2, Iqsec2, Thy1]
GO:0045979	positive regulation of nucleoside metabolic process	5	0.00254522	[Arhgef10, Dock5, Fzd2, Iqsec2, Thy1]
GO:0055074	calcium ion homeostasis	5	0.00254522	[Fzd2, Gng3, Hrc, Tbxa2r, Thy1]
GO:0031329	regulation of cellular catabolic process	8	0.00255562	[Akt1, Arhgef10, Dock5, Fzd2, Grtp1, Iqsec2, Stmn3, Thy1]
GO:0046326	positive regulation of glucose import	2	0.00261809	[Akt1, C1qtnf2]
GO:0051348	negative regulation of transferase activity	4	0.00262519	[Akt1, Cdkn2b, Limk1, Thy1]
GO:0051179	localization	26	0.00267476	[Akt1, Ankrd13c, C1qtnf2, Cd248, Clcn2, Dapk3, Ddr1, Dnm1, Fabp3, Grn, Itgb7, Kif1a, Llgl2, Mtch1, Ndufv2, Nppb, Ptprf, Rin1, Sct, Sec31a, Slc12a5, Slc12a7, Slc30a2, Slc30a3, Thy1, Tnfrsf14]
GO:0010975	regulation of neuron projection development	5	0.00275103	[Akt1, Grn, Limk1, Ptprf, Thy1]
GO:1901361	organic cyclic compound catabolic process	10	0.00275419	[Arhgef10, Dock5, Fzd2, Gng3, Grtp1, Iqsec2, Kif1a, Pde1b, Stmn3, Thy1]
GO:0007565	female pregnancy	3	0.00278262	[Akt1, Ddr1, Grn]
GO:0055067	monovalent inorganic cation homeostasis	3	0.00285682	[Cln6, Nppb, Slc12a5]
GO:0007266	Rho protein signal transduction	4	0.00290925	[Arhgef10, Fzd2, Stmn3, Thy1]
GO:0031331	positive regulation of cellular catabolic process	6	0.00291707	[Akt1, Arhgef10, Dock5, Fzd2, Iqsec2, Thy1]
GO:0031102	neuron projection regeneration	2	0.00294395	[Lamb2, Ptprf]
GO:0072678	T cell migration	2	0.00294395	[Itgb7, Tnfrsf14]
GO:0007165	signal transduction	28	0.00298088	[Agpat9, Akt1, Arhgef10, Bmp8b, C1qtnf2, Cdkn2b, Dapk3, Ddr1, Dock5, Frmpd1, Fzd2, Gng3, Grtp1, Igfbp2, Iqsec2, Irs3, Itgb7, Pde1b, Ppm1l, Ptger1, Ptprf, Rarg, Rin1, Slc9a3r2, Stmn3, Tbxa2r, Thy1, Tnip1]
GO:0007611	learning or memory	4	0.00300847	[Pde1b, Rin1, Sct, Slc12a5]
GO:0007204	positive regulation of cytosolic calcium ion concentration	4	0.00305894	[Fzd2, Gng3, Tbxa2r, Thy1]
GO:0035116	embryonic hindlimb morphogenesis	2	0.00311376	[Aff3, Rarg]
GO:0051453	regulation of intracellular pH	2	0.00311376	[Cln6, Slc12a5]
GO:0016310	phosphorylation	13	0.0031348	[Akt1, Bmp8b, C1qtnf2, Cdkn2b, Dapk3, Ddr1, Fzd2, Limk1, Ndufv2, Ppm1l, Thy1, Tnfrsf14, Tnip1]
GO:0032844	regulation of homeostatic process	5	0.00319872	[Bmp8b, Nppb, Slc30a2, Slc30a3, Thy1]
GO:0051493	regulation of cytoskeleton organization	5	0.00319872	[Arhgef10, Dapk3, Fzd2, Limk1, Stmn3]
GO:0003218	cardiac left ventricle formation	1	0.0032229	[Hand1]
GO:0003430	growth plate cartilage chondrocyte growth	1	0.0032229	[Rarg]
GO:0031038	myosin II filament organization	1	0.0032229	[Dapk3]
GO:0038063	collagen-activated tyrosine kinase receptor signaling pathway	1	0.0032229	[Ddr1]
GO:0043519	regulation of myosin II filament organization	1	0.0032229	[Dapk3]
GO:0070384	Harderian gland development	1	0.0032229	[Rarg]
GO:0072274	metanephric glomerular basement membrane development	1	0.0032229	[Lamb2]
GO:0090187	positive regulation of pancreatic juice secretion	1	0.0032229	[Sct]
GO:0010907	positive regulation of glucose metabolic process	2	0.00328813	[Akt1, C1qtnf2]
GO:0048009	insulin-like growth factor receptor signaling pathway	2	0.00328813	[Akt1, Igfbp2]
GO:0051496	positive regulation of stress fiber assembly	2	0.00328813	[Arhgef10, Limk1]
GO:0070873	regulation of glycogen metabolic process	2	0.00328813	[Akt1, C1qtnf2]
GO:0045834	positive regulation of lipid metabolic process	3	0.00332791	[Akt1, C1qtnf2, Fabp3]
GO:0048523	negative regulation of cellular process	21	0.00342035	[Akt1, Cdkn2b, Clmn, Dapk3, Ddr1, Fbxo2, Fzd2, Hand1, Klf5, Limk1, Nppb, Prdm6, Ptprf, Rarg, Sct, Slc9a3r2, Stmn3, Thy1, Tnfrsf14, Tnip1, Zfp57]
GO:0007265	Ras protein signal transduction	6	0.00345756	[Arhgef10, Fzd2, Grtp1, Iqsec2, Stmn3, Thy1]
GO:0032885	regulation of polysaccharide biosynthetic process	2	0.00346705	[Akt1, C1qtnf2]
GO:0030641	regulation of cellular pH	2	0.0036505	[Cln6, Slc12a5]
GO:0031641	regulation of myelination	2	0.0036505	[Akt1, Rarg]
GO:0045907	positive regulation of vasoconstriction	2	0.0036505	[Akt1, Tbxa2r]
GO:0048678	response to axon injury	2	0.0036505	[Lamb2, Ptprf]
GO:0002066	columnar/cuboidal epithelial cell development	2	0.00383846	[Klf5, Rarg]
GO:0032956	regulation of actin cytoskeleton organization	4	0.00394775	[Arhgef10, Dapk3, Fzd2, Limk1]
GO:0010828	positive regulation of glucose transport	2	0.00403093	[Akt1, C1qtnf2]
GO:0032233	positive regulation of actin filament bundle assembly	2	0.00403093	[Arhgef10, Limk1]
GO:0043065	positive regulation of apoptotic process	6	0.00403183	[Akt1, Cd248, Dapk3, Mtch1, Ptprf, Rarg]
GO:0051960	regulation of nervous system development	7	0.00403762	[Akt1, Fzd2, Grn, Limk1, Ptprf, Rarg, Thy1]
GO:0042552	myelination	3	0.00412029	[Akt1, Arhgef10, Rarg]
GO:0009889	regulation of biosynthetic process	20	0.00414186	[Aff3, Akt1, Ankrd13c, Bmp8b, C1qtnf2, Casz1, Ccdc59, Dapk3, Fabp3, Fzd2, Hand1, Klf5, Max, Mier2, Prdm6, Rarg, Sct, Tal2, Tnip1, Zfp57]
GO:0044248	cellular catabolic process	14	0.00417352	[Akt1, Arhgef10, Cln6, Dock5, Fbxo2, Fzd2, Gng3, Grtp1, Iqsec2, Kif1a, Pde1b, Stmn3, Thy1, Xpnpep1]
GO:0043068	positive regulation of programmed cell death	6	0.0042251	[Akt1, Cd248, Dapk3, Mtch1, Ptprf, Rarg]
GO:0015909	long-chain fatty acid transport	2	0.00422788	[Akt1, Fabp3]
GO:0007272	ensheathment of neurons	3	0.00431075	[Akt1, Arhgef10, Rarg]
GO:0008366	axon ensheathment	3	0.00431075	[Akt1, Arhgef10, Rarg]
GO:0009653	anatomical structure morphogenesis	15	0.00438289	[Aff3, Bmp8b, Cd248, Dapk3, Ddr1, Fzd2, Hand1, Klf5, Lamb2, Limk1, Mfap2, Ptprf, Rarg, Tbxa2r, Thy1]
GO:0051480	cytosolic calcium ion homeostasis	4	0.00438682	[Fzd2, Gng3, Tbxa2r, Thy1]
GO:0050890	cognition	4	0.00445215	[Pde1b, Rin1, Sct, Slc12a5]
GO:0009896	positive regulation of catabolic process	6	0.00450718	[Akt1, Arhgef10, Dock5, Fzd2, Iqsec2, Thy1]
GO:0030030	cell projection organization	9	0.00454761	[Akt1, Clmn, Grn, Klf5, Lamb2, Limk1, Ptprf, Stmn3, Thy1]
GO:0005978	glycogen biosynthetic process	2	0.00463517	[Akt1, C1qtnf2]
GO:0009250	glucan biosynthetic process	2	0.00463517	[Akt1, C1qtnf2]
GO:0032881	regulation of polysaccharide metabolic process	2	0.00463517	[Akt1, C1qtnf2]
GO:0051345	positive regulation of hydrolase activity	6	0.00467452	[Arhgef10, Dock5, Fzd2, Iqsec2, Mtch1, Thy1]
GO:0048588	developmental cell growth	3	0.00470772	[Lamb2, Limk1, Rarg]
GO:0007423	sensory organ development	6	0.00471707	[Clcn2, Ddr1, Fzd2, Lamb2, Rarg, Thy1]
GO:0008283	cell proliferation	12	0.00473496	[Akt1, Cd248, Cdkn2b, Clmn, Ddr1, Fbxo2, Grn, Igfbp2, Nppb, Ptprf, Rarg, Tnfrsf14]
GO:0009894	regulation of catabolic process	8	0.00480531	[Akt1, Arhgef10, Dock5, Fzd2, Grtp1, Iqsec2, Stmn3, Thy1]
GO:0003431	growth plate cartilage chondrocyte development	1	0.00483433	[Rarg]
GO:0072244	metanephric glomerular epithelium development	1	0.00483433	[Lamb2]
GO:0072248	metanephric glomerular visceral epithelial cell differentiation	1	0.00483433	[Lamb2]
GO:0072249	metanephric glomerular visceral epithelial cell development	1	0.00483433	[Lamb2]
GO:0072312	metanephric glomerular epithelial cell differentiation	1	0.00483433	[Lamb2]
GO:0072313	metanephric glomerular epithelial cell development	1	0.00483433	[Lamb2]
GO:2001245	regulation of phosphatidylcholine biosynthetic process	1	0.00483433	[Fabp3]
GO:0060255	regulation of macromolecule metabolic process	25	0.00488554	[Aff3, Akt1, Ankrd13c, Bmp8b, C1qtnf2, Casz1, Ccdc59, Cdkn2b, Cln6, Dapk3, Fbxo2, Fzd2, Hand1, Klf5, Limk1, Max, Mier2, Mtch1, Prdm6, Rarg, Tal2, Thy1, Tnfrsf14, Tnip1, Zfp57]
GO:0050790	regulation of catalytic activity	12	0.00489542	[Akt1, Arhgef10, C1qtnf2, Cdkn2b, Dock5, Fzd2, Grtp1, Iqsec2, Limk1, Mtch1, Stmn3, Thy1]
GO:0007155	cell adhesion	8	0.00497024	[Dapk3, Ddr1, Itgb7, Lamb2, Lmo7, Ptprf, Thy1, Tnip1]
GO:0001838	embryonic epithelial tube formation	3	0.00501968	[Fzd2, Hand1, Rarg]
GO:0072175	epithelial tube formation	3	0.00501968	[Fzd2, Hand1, Rarg]
GO:0065009	regulation of molecular function	14	0.00503283	[Akt1, Arhgef10, C1qtnf2, Cdkn2b, Dock5, Fzd2, Grtp1, Hand1, Iqsec2, Limk1, Mtch1, Ptprf, Stmn3, Thy1]
GO:0045600	positive regulation of fat cell differentiation	2	0.00506021	[Akt1, Klf5]
GO:0009893	positive regulation of metabolic process	17	0.00517916	[Akt1, Arhgef10, Bmp8b, C1qtnf2, Cln6, Dock5, Fabp3, Fzd2, Hand1, Iqsec2, Klf5, Mtch1, Rarg, Sct, Thy1, Tnfrsf14, Tnip1]
GO:0022610	biological adhesion	8	0.00531321	[Dapk3, Ddr1, Itgb7, Lamb2, Lmo7, Ptprf, Thy1, Tnip1]
GO:0019216	regulation of lipid metabolic process	4	0.00536254	[Akt1, C1qtnf2, Fabp3, Irs3]
GO:0007610	behavior	7	0.00541999	[Cln6, Dnm1, Grn, Pde1b, Rin1, Sct, Slc12a5]
GO:0006810	transport	21	0.00543605	[Akt1, C1qtnf2, Clcn2, Ddr1, Dnm1, Fabp3, Grn, Kif1a, Llgl2, Mtch1, Ndufv2, Nppb, Rin1, Sct, Sec31a, Slc12a5, Slc12a7, Slc30a2, Slc30a3, Thy1, Tnfrsf14]
GO:0010942	positive regulation of cell death	6	0.0056787	[Akt1, Cd248, Dapk3, Mtch1, Ptprf, Rarg]
GO:0048519	negative regulation of biological process	22	0.00570193	[Akt1, Cdkn2b, Clmn, Dapk3, Ddr1, Fbxo2, Fzd2, Hand1, Klf5, Limk1, Max, Nppb, Prdm6, Ptprf, Rarg, Sct, Slc9a3r2, Stmn3, Thy1, Tnfrsf14, Tnip1, Zfp57]
GO:0030182	neuron differentiation	9	0.00571336	[Akt1, Clmn, Fzd2, Grn, Lamb2, Limk1, Ptprf, Stmn3, Thy1]
GO:0007566	embryo implantation	2	0.00573076	[Ddr1, Grn]
GO:0035137	hindlimb morphogenesis	2	0.00573076	[Aff3, Rarg]
GO:0031589	cell-substrate adhesion	4	0.00574383	[Dapk3, Ddr1, Itgb7, Thy1]
GO:0040011	locomotion	10	0.00581406	[Akt1, Cd248, Cln6, Dapk3, Ddr1, Itgb7, Lamb2, Ptprf, Thy1, Tnfrsf14]
GO:0032869	cellular response to insulin stimulus	3	0.00591242	[Akt1, Irs3, Ptprf]
GO:0072676	lymphocyte migration	2	0.00596302	[Itgb7, Tnfrsf14]
GO:0008654	phospholipid biosynthetic process	3	0.00603033	[Agpat9, Fabp3, Pgs1]
GO:0051050	positive regulation of transport	7	0.00618783	[Akt1, C1qtnf2, Nppb, Sct, Slc30a3, Thy1, Tnfrsf14]
GO:0032846	positive regulation of homeostatic process	3	0.00627041	[Nppb, Slc30a2, Thy1]
GO:1901575	organic substance catabolic process	14	0.00633037	[Akt1, Arhgef10, Cln6, Dock5, Fbxo2, Fzd2, Gng3, Grtp1, Iqsec2, Kif1a, Pde1b, Stmn3, Thy1, Xpnpep1]
GO:0001835	blastocyst hatching	1	0.00644573	[Grn]
GO:0002741	positive regulation of cytokine secretion involved in immune response	1	0.00644573	[Tnfrsf14]
GO:0003150	muscular septum morphogenesis	1	0.00644573	[Fzd2]
GO:0003219	cardiac right ventricle formation	1	0.00644573	[Hand1]
GO:0003415	chondrocyte hypertrophy	1	0.00644573	[Rarg]
GO:0007223	Wnt signaling pathway, calcium modulating pathway	1	0.00644573	[Fzd2]
GO:0010748	negative regulation of plasma membrane long-chain fatty acid transport	1	0.00644573	[Akt1]
GO:0035021	negative regulation of Rac protein signal transduction	1	0.00644573	[Stmn3]
GO:0035188	hatching	1	0.00644573	[Grn]
GO:0038065	collagen-activated signaling pathway	1	0.00644573	[Ddr1]
GO:0048677	axon extension involved in regeneration	1	0.00644573	[Lamb2]
GO:0048682	sprouting of injured axon	1	0.00644573	[Lamb2]
GO:0071684	organism emergence from protective structure	1	0.00644573	[Grn]
GO:0072015	glomerular visceral epithelial cell development	1	0.00644573	[Lamb2]
GO:0072310	glomerular epithelial cell development	1	0.00644573	[Lamb2]
GO:0090274	positive regulation of somatostatin secretion	1	0.00644573	[Sct]
GO:0044712	single-organism catabolic process	11	0.00650709	[Akt1, Arhgef10, Dock5, Fzd2, Gng3, Grtp1, Iqsec2, Kif1a, Pde1b, Stmn3, Thy1]
GO:0048583	regulation of response to stimulus	17	0.00651829	[Agpat9, Akt1, Arhgef10, Bmp8b, C1qtnf2, Cdkn2b, Dapk3, Fzd2, Grtp1, Igfbp2, Iqsec2, Ptprf, Slc9a3r2, Stmn3, Thy1, Tnfrsf14, Tnip1]
GO:0044057	regulation of system process	5	0.00652087	[Akt1, Hrc, Nppb, Sct, Tbxa2r]
GO:0051235	maintenance of location	4	0.00656044	[Ankrd13c, Slc30a2, Slc30a3, Thy1]
GO:0007010	cytoskeleton organization	8	0.00661745	[Akt1, Arhgef10, Dapk3, Fzd2, Iqsec2, Limk1, Stmn3, Thy1]
GO:0035148	tube formation	3	0.00664129	[Fzd2, Hand1, Rarg]
GO:0007045	cell-substrate adherens junction assembly	2	0.00668577	[Dapk3, Thy1]
GO:0008542	visual learning	2	0.00668577	[Pde1b, Sct]
GO:0048041	focal adhesion assembly	2	0.00668577	[Dapk3, Thy1]
GO:0031399	regulation of protein modification process	9	0.00671239	[Akt1, Bmp8b, C1qtnf2, Cdkn2b, Fbxo2, Fzd2, Limk1, Thy1, Tnfrsf14]
GO:0048869	cellular developmental process	20	0.00690095	[Akt1, Arhgef10, Bmp8b, Clcn2, Clmn, Dapk3, Dmkn, Fzd2, Grn, Hand1, Klf5, Lamb2, Limk1, Mfap2, Prdm6, Ptprf, Rarg, Sct, Stmn3, Thy1]
GO:0044708	single-organism behavior	5	0.00706151	[Dnm1, Pde1b, Rin1, Sct, Slc12a5]
GO:0050880	regulation of blood vessel size	3	0.00715606	[Akt1, Nppb, Tbxa2r]
GO:0035272	exocrine system development	2	0.0071891	[Clcn2, Rarg]
GO:0046324	regulation of glucose import	2	0.0071891	[Akt1, C1qtnf2]
GO:0051492	regulation of stress fiber assembly	2	0.0071891	[Arhgef10, Limk1]
GO:0032970	regulation of actin filament-based process	4	0.00726723	[Arhgef10, Dapk3, Fzd2, Limk1]
GO:0031326	regulation of cellular biosynthetic process	19	0.00728787	[Aff3, Akt1, Bmp8b, C1qtnf2, Casz1, Ccdc59, Dapk3, Fabp3, Fzd2, Hand1, Klf5, Max, Mier2, Prdm6, Rarg, Sct, Tal2, Tnip1, Zfp57]
GO:0035150	regulation of tube size	3	0.00728839	[Akt1, Nppb, Tbxa2r]
GO:0007632	visual behavior	2	0.00744717	[Pde1b, Sct]
GO:1900006	positive regulation of dendrite development	2	0.00744717	[Grn, Ptprf]
GO:0030154	cell differentiation	19	0.00747372	[Akt1, Arhgef10, Bmp8b, Clcn2, Clmn, Dmkn, Fzd2, Grn, Hand1, Klf5, Lamb2, Limk1, Mfap2, Prdm6, Ptprf, Rarg, Sct, Stmn3, Thy1]
GO:0051234	establishment of localization	21	0.00748968	[Akt1, C1qtnf2, Clcn2, Ddr1, Dnm1, Fabp3, Grn, Kif1a, Llgl2, Mtch1, Ndufv2, Nppb, Rin1, Sct, Sec31a, Slc12a5, Slc12a7, Slc30a2, Slc30a3, Thy1, Tnfrsf14]
GO:0032268	regulation of cellular protein metabolic process	12	0.00770659	[Akt1, Bmp8b, C1qtnf2, Cdkn2b, Cln6, Dapk3, Fbxo2, Fzd2, Limk1, Mtch1, Thy1, Tnfrsf14]
GO:0019228	neuronal action potential	3	0.00783247	[Akt1, Arhgef10, Rarg]
GO:0030258	lipid modification	3	0.00783247	[Akt1, C1qtnf2, Fabp3]
GO:0090407	organophosphate biosynthetic process	5	0.00800643	[Agpat9, Fabp3, Nppb, Pgs1, Sct]
GO:0003418	growth plate cartilage chondrocyte differentiation	1	0.00805708	[Rarg]
GO:0003433	chondrocyte development involved in endochondral bone morphogenesis	1	0.00805708	[Rarg]
GO:0007042	lysosomal lumen acidification	1	0.00805708	[Cln6]
GO:0007199	G-protein coupled receptor signaling pathway coupled to cGMP nucleotide second messenger	1	0.00805708	[Fzd2]
GO:0031914	negative regulation of synaptic plasticity	1	0.00805708	[Rin1]
GO:0031999	negative regulation of fatty acid beta-oxidation	1	0.00805708	[Akt1]
GO:0032534	regulation of microvillus assembly	1	0.00805708	[Klf5]
GO:0043045	DNA methylation involved in embryo development	1	0.00805708	[Zfp57]
GO:0051387	negative regulation of neurotrophin TRK receptor signaling pathway	1	0.00805708	[Ptprf]
GO:0060689	cell differentiation involved in salivary gland development	1	0.00805708	[Clcn2]
GO:0061302	smooth muscle cell-matrix adhesion	1	0.00805708	[Ddr1]
GO:1901538	changes to DNA methylation involved in embryo development	1	0.00805708	[Zfp57]
GO:0043085	positive regulation of catalytic activity	8	0.00815371	[Akt1, Arhgef10, C1qtnf2, Dock5, Fzd2, Iqsec2, Mtch1, Thy1]
GO:0006468	protein phosphorylation	10	0.00820202	[Akt1, Bmp8b, C1qtnf2, Cdkn2b, Dapk3, Ddr1, Fzd2, Limk1, Thy1, Tnfrsf14]
GO:0033692	cellular polysaccharide biosynthetic process	2	0.0082468	[Akt1, C1qtnf2]
GO:0044706	multi-multicellular organism process	3	0.00840032	[Akt1, Ddr1, Grn]
GO:0030004	cellular monovalent inorganic cation homeostasis	2	0.00852177	[Cln6, Slc12a5]
GO:0060411	cardiac septum morphogenesis	2	0.00852177	[Fzd2, Hand1]
GO:1902476	chloride transmembrane transport	2	0.00852177	[Clcn2, Slc12a5]
GO:0071840	cellular component organization or biogenesis	24	0.00872056	[Akt1, Arhgef10, C1qtnf2, Clmn, Cln6, Dapk3, Ddr1, Ddx51, Dnm1, Fzd2, Grn, Igfbp2, Iqsec2, Klf5, Lamb2, Limk1, Max, Mfap2, Nppb, Prdm6, Ptprf, Stmn3, Thy1, Tnip1]
GO:0010676	positive regulation of cellular carbohydrate metabolic process	2	0.00880092	[Akt1, C1qtnf2]
GO:0032231	regulation of actin filament bundle assembly	2	0.00880092	[Arhgef10, Limk1]
GO:0034333	adherens junction assembly	2	0.00880092	[Dapk3, Thy1]
GO:0016331	morphogenesis of embryonic epithelium	3	0.00899219	[Fzd2, Hand1, Rarg]
GO:0007044	cell-substrate junction assembly	2	0.00908424	[Dapk3, Thy1]
GO:0046323	glucose import	2	0.00908424	[Akt1, C1qtnf2]
GO:0046916	cellular transition metal ion homeostasis	2	0.00908424	[Slc30a2, Slc30a3]
GO:0044260	cellular macromolecule metabolic process	31	0.00908679	[Aff3, Akt1, Ankrd13c, Bmp8b, C1qtnf2, Casz1, Ccdc59, Cdkn2b, Chst8, Cln6, Dapk3, Ddr1, Ddx51, Dnm1, Fbxo2, Fzd2, Hand1, Klf5, Limk1, Max, Mier2, Mtch1, Ppm1l, Prdm6, Ptprf, Rarg, Tal2, Thy1, Tnfrsf14, Tnip1, Zfp57]
GO:0051216	cartilage development	3	0.00929721	[Bmp8b, Hand1, Rarg]
GO:0006885	regulation of pH	2	0.00937171	[Cln6, Slc12a5]
GO:0000165	MAPK cascade	6	0.00943198	[Akt1, Bmp8b, C1qtnf2, Fzd2, Ppm1l, Tnip1]
GO:0003008	system process	15	0.0096336	[Akt1, Arhgef10, Cln6, Dnm1, Fzd2, Hrc, Lamb2, Nppb, Pde1b, Rarg, Rin1, Sct, Slc12a5, Slc9a3r2, Tbxa2r]
GO:0019229	regulation of vasoconstriction	2	0.00966333	[Akt1, Tbxa2r]
GO:0003149	membranous septum morphogenesis	1	0.00966837	[Fzd2]
GO:0006621	protein retention in ER lumen	1	0.00966837	[Ankrd13c]
GO:0010746	regulation of plasma membrane long-chain fatty acid transport	1	0.00966837	[Akt1]
GO:0010815	bradykinin catabolic process	1	0.00966837	[Xpnpep1]
GO:0032530	regulation of microvillus organization	1	0.00966837	[Klf5]
GO:0032808	lacrimal gland development	1	0.00966837	[Rarg]
GO:0035751	regulation of lysosomal lumen pH	1	0.00966837	[Cln6]
GO:0036005	response to macrophage colony-stimulating factor	1	0.00966837	[Pde1b]
GO:0036006	cellular response to macrophage colony-stimulating factor stimulus	1	0.00966837	[Pde1b]
GO:0044068	modulation by symbiont of host cellular process	1	0.00966837	[Tnip1]
GO:0046642	negative regulation of alpha-beta T cell proliferation	1	0.00966837	[Tnfrsf14]
GO:0051151	negative regulation of smooth muscle cell differentiation	1	0.00966837	[Prdm6]
GO:0060022	hard palate development	1	0.00966837	[Fzd2]
GO:0060455	negative regulation of gastric acid secretion	1	0.00966837	[Sct]
GO:0071073	positive regulation of phospholipid biosynthetic process	1	0.00966837	[Fabp3]
GO:0072488	ammonium transmembrane transport	1	0.00966837	[Slc12a5]
GO:0090186	regulation of pancreatic juice secretion	1	0.00966837	[Sct]
GO:0090273	regulation of somatostatin secretion	1	0.00966837	[Sct]
GO:0003018	vascular process in circulatory system	3	0.00976618	[Akt1, Nppb, Tbxa2r]
GO:0032868	response to insulin	3	0.00976618	[Akt1, Irs3, Ptprf]
GO:0016051	carbohydrate biosynthetic process	3	0.00992557	[Akt1, C1qtnf2, Chst8]

## Sheet: 21 GO terms
GOID	GOTerm	Nr. Genes	Term PValue	Associated Genes Found
GO:0007596	blood coagulation	5	8.82478e-06	[F10, F2rl2, Lyn, Stab2, Vwf]
GO:0007599	hemostasis	5	9.32939e-06	[F10, F2rl2, Lyn, Stab2, Vwf]
GO:0050817	coagulation	5	9.59003e-06	[F10, F2rl2, Lyn, Stab2, Vwf]
GO:0002279	mast cell activation involved in immune response	3	2.21701e-05	[Lat, Lyn, Unc13d]
GO:0043303	mast cell degranulation	3	2.21701e-05	[Lat, Lyn, Unc13d]
GO:0002448	mast cell mediated immunity	3	2.40495e-05	[Lat, Lyn, Unc13d]
GO:0002682	regulation of immune system process	9	2.48101e-05	[Gfi1, Hes1, Lat, Lyn, Meis1, Rassf2, Rb1, Spns2, Unc13d]
GO:0032418	lysosome localization	3	4.02087e-05	[Lat, Lyn, Unc13d]
GO:0043299	leukocyte degranulation	3	5.52982e-05	[Lat, Lyn, Unc13d]
GO:0048872	homeostasis of number of cells	5	5.66199e-05	[Lat, Lyn, Rassf2, Rb1, Spns2]
GO:0044699	single-organism process	36	6.23697e-05	[Apoc1, Cebpd, Clec9a, Dapk2, Etv6, F10, F2rl2, Fam110c, Gfi1, Gmds, Gng11, Hes1, Kif21b, Lat, Lims1, Ltbp1, Lyn, Meis1, Nme4, Nupr1, Rassf2, Rb1, Slc18a2, Slc24a4, Slc43a3, Spns2, Stab2, Tarsl2, Tbx2, Tes, Tmem184a, Unc13d, Vwf, Zcchc24, Zfp41, Zfp521]
GO:0002275	myeloid cell activation involved in immune response	3	7.78014e-05	[Lat, Lyn, Unc13d]
GO:0045576	mast cell activation	3	7.78014e-05	[Lat, Lyn, Unc13d]
GO:0045055	regulated secretory pathway	3	0.000121641	[Lat, Lyn, Unc13d]
GO:0051239	regulation of multicellular organismal process	13	0.000123098	[Cebpd, Clec9a, Gfi1, Hes1, Lims1, Lyn, Meis1, Nupr1, Rassf2, Rb1, Stab2, Tbx2, Zcchc24]
GO:0042060	wound healing	5	0.000131561	[F10, F2rl2, Lyn, Stab2, Vwf]
GO:0050878	regulation of body fluid levels	5	0.000133591	[F10, F2rl2, Lyn, Stab2, Vwf]
GO:0050793	regulation of developmental process	12	0.000140782	[Cebpd, Gfi1, Hes1, Lims1, Lyn, Meis1, Nupr1, Rassf2, Rb1, Spns2, Tbx2, Zcchc24]
GO:0002444	myeloid leukocyte mediated immunity	3	0.000145401	[Lat, Lyn, Unc13d]
GO:0002260	lymphocyte homeostasis	3	0.000158338	[Lat, Lyn, Spns2]
GO:0051640	organelle localization	5	0.000162238	[Lat, Lyn, Rb1, Slc18a2, Unc13d]
GO:0045637	regulation of myeloid cell differentiation	4	0.000163891	[Lyn, Meis1, Rassf2, Rb1]
GO:0009987	cellular process	37	0.000166477	[Apoc1, Cebpd, Clec9a, Dapk2, Dupd1, Etv6, F10, F2rl2, Fam110c, Fbll1, Gfi1, Gmds, Gng11, Hes1, Kif21b, Lat, Lims1, Ltbp1, Lyn, Meis1, Nme4, Nupr1, Rassf2, Rb1, Slc18a2, Slc24a4, Slc43a3, Spns2, Tarsl2, Tbx2, Tes, Uba7, Unc13d, Vwf, Zcchc24, Zfp41, Zfp521]
GO:0044763	single-organism cellular process	33	0.000187668	[Apoc1, Cebpd, Clec9a, Dapk2, Etv6, F10, F2rl2, Fam110c, Gfi1, Gmds, Gng11, Hes1, Kif21b, Lat, Lims1, Ltbp1, Lyn, Meis1, Nme4, Nupr1, Rassf2, Rb1, Slc18a2, Slc24a4, Slc43a3, Spns2, Tarsl2, Tbx2, Unc13d, Vwf, Zcchc24, Zfp41, Zfp521]
GO:2000026	regulation of multicellular organismal development	10	0.000239931	[Gfi1, Hes1, Lims1, Lyn, Meis1, Nupr1, Rassf2, Rb1, Tbx2, Zcchc24]
GO:0007275	multicellular organismal development	18	0.000265054	[Cebpd, Gfi1, Hes1, Lims1, Lyn, Meis1, Nupr1, Rassf2, Rb1, Slc18a2, Slc24a4, Spns2, Tbx2, Tmem184a, Vwf, Zcchc24, Zfp41, Zfp521]
GO:0008285	negative regulation of cell proliferation	6	0.000307553	[Hes1, Lims1, Lyn, Nupr1, Rb1, Tes]
GO:0060251	regulation of glial cell proliferation	2	0.000313483	[Hes1, Lyn]
GO:0001776	leukocyte homeostasis	3	0.000330735	[Lat, Lyn, Spns2]
GO:0001889	liver development	3	0.000330735	[Hes1, Lims1, Vwf]
GO:0061008	hepaticobiliary system development	3	0.000352663	[Hes1, Lims1, Vwf]
GO:0014013	regulation of gliogenesis	3	0.000387286	[Hes1, Lyn, Zcchc24]
GO:0048534	hematopoietic or lymphoid organ development	7	0.000427142	[Cebpd, Hes1, Lyn, Meis1, Rassf2, Rb1, Spns2]
GO:0002761	regulation of myeloid leukocyte differentiation	3	0.000436769	[Lyn, Rassf2, Rb1]
GO:0035904	aorta development	2	0.000493505	[Hes1, Tbx2]
GO:0035909	aorta morphogenesis	2	0.000493505	[Hes1, Tbx2]
GO:0014009	glial cell proliferation	2	0.000534312	[Hes1, Lyn]
GO:0033006	regulation of mast cell activation involved in immune response	2	0.000534312	[Lyn, Unc13d]
GO:0043304	regulation of mast cell degranulation	2	0.000534312	[Lyn, Unc13d]
GO:2000826	regulation of heart morphogenesis	2	0.000534312	[Hes1, Tbx2]
GO:0044767	single-organism developmental process	19	0.000560883	[Cebpd, Etv6, Gfi1, Hes1, Lims1, Lyn, Meis1, Nupr1, Rassf2, Rb1, Slc18a2, Slc24a4, Spns2, Tbx2, Tmem184a, Vwf, Zcchc24, Zfp41, Zfp521]
GO:0002520	immune system development	7	0.000587156	[Cebpd, Hes1, Lyn, Meis1, Rassf2, Rb1, Spns2]
GO:0032502	developmental process	19	0.000612614	[Cebpd, Etv6, Gfi1, Hes1, Lims1, Lyn, Meis1, Nupr1, Rassf2, Rb1, Slc18a2, Slc24a4, Spns2, Tbx2, Tmem184a, Vwf, Zcchc24, Zfp41, Zfp521]
GO:0045595	regulation of cell differentiation	9	0.000703325	[Cebpd, Gfi1, Hes1, Lims1, Lyn, Meis1, Rassf2, Rb1, Zcchc24]
GO:0043300	regulation of leukocyte degranulation	2	0.000864434	[Lyn, Unc13d]
GO:0045892	negative regulation of transcription, DNA-templated	7	0.000905346	[Cebpd, Etv6, Gfi1, Hes1, Lims1, Rb1, Tbx2]
GO:0002774	Fc receptor mediated inhibitory signaling pathway	1	0.000923897	[Lyn]
GO:0038167	epidermal growth factor receptor signaling pathway via positive regulation of NF-kappaB transcription factor activity	1	0.000923897	[Rassf2]
GO:0038168	epidermal growth factor receptor signaling pathway via I-kappaB kinase/NF-kappaB cascade	1	0.000923897	[Rassf2]
GO:0046331	lateral inhibition	1	0.000923897	[Hes1]
GO:0060465	pharynx development	1	0.000923897	[Tbx2]
GO:0061105	regulation of stomach neuroendocrine cell differentiation	1	0.000923897	[Hes1]
GO:0061106	negative regulation of stomach neuroendocrine cell differentiation	1	0.000923897	[Hes1]
GO:0070105	positive regulation of interleukin-6-mediated signaling pathway	1	0.000923897	[Gfi1]
GO:0070667	negative regulation of mast cell proliferation	1	0.000923897	[Lyn]
GO:1901207	regulation of heart looping	1	0.000923897	[Tbx2]
GO:1901208	negative regulation of heart looping	1	0.000923897	[Tbx2]
GO:1901210	regulation of cardiac chamber formation	1	0.000923897	[Tbx2]
GO:1901211	negative regulation of cardiac chamber formation	1	0.000923897	[Tbx2]
GO:1903507	negative regulation of nucleic acid-templated transcription	7	0.000981728	[Cebpd, Etv6, Gfi1, Hes1, Lims1, Rb1, Tbx2]
GO:0048583	regulation of response to stimulus	13	0.000996972	[Dapk2, F10, Fam110c, Gfi1, Hes1, Lat, Lims1, Lyn, Rassf2, Rb1, Spns2, Stab2, Unc13d]
GO:0001782	B cell homeostasis	2	0.00102958	[Lyn, Spns2]
GO:0043550	regulation of lipid kinase activity	2	0.00102958	[Lyn, Rb1]
GO:0048513	organ development	13	0.00104727	[Cebpd, Gfi1, Hes1, Lims1, Lyn, Meis1, Nupr1, Rassf2, Rb1, Slc24a4, Spns2, Tbx2, Vwf]
GO:0044707	single-multicellular organism process	22	0.00105499	[Cebpd, Clec9a, F10, F2rl2, Gfi1, Hes1, Lims1, Lyn, Meis1, Nupr1, Rassf2, Rb1, Slc18a2, Slc24a4, Spns2, Stab2, Tbx2, Tmem184a, Vwf, Zcchc24, Zfp41, Zfp521]
GO:1902679	negative regulation of RNA biosynthetic process	7	0.00106963	[Cebpd, Etv6, Gfi1, Hes1, Lims1, Rb1, Tbx2]
GO:0033003	regulation of mast cell activation	2	0.00108776	[Lyn, Unc13d]
GO:1903305	regulation of regulated secretory pathway	2	0.00108776	[Lyn, Unc13d]
GO:0042491	auditory receptor cell differentiation	2	0.0011475	[Gfi1, Hes1]
GO:0002376	immune system process	10	0.00116646	[Cebpd, Gfi1, Hes1, Lat, Lyn, Meis1, Rassf2, Rb1, Spns2, Unc13d]
GO:0001709	cell fate determination	2	0.00127166	[Hes1, Tbx2]
GO:0034121	regulation of toll-like receptor signaling pathway	2	0.00127166	[Gfi1, Lyn]
GO:0051253	negative regulation of RNA metabolic process	7	0.00130923	[Cebpd, Etv6, Gfi1, Hes1, Lims1, Rb1, Tbx2]
GO:0002274	myeloid leukocyte activation	3	0.00131806	[Lat, Lyn, Unc13d]
GO:0002886	regulation of myeloid leukocyte mediated immunity	2	0.00133607	[Lyn, Unc13d]
GO:0042531	positive regulation of tyrosine phosphorylation of STAT protein	2	0.00133607	[Hes1, Lyn]
GO:0035315	hair cell differentiation	2	0.00140204	[Gfi1, Hes1]
GO:0032501	multicellular organismal process	22	0.00150039	[Cebpd, Clec9a, F10, F2rl2, Gfi1, Hes1, Lims1, Lyn, Meis1, Nupr1, Rassf2, Rb1, Slc18a2, Slc24a4, Spns2, Stab2, Tbx2, Tmem184a, Vwf, Zcchc24, Zfp41, Zfp521]
GO:0030154	cell differentiation	14	0.00157287	[Cebpd, Etv6, Gfi1, Hes1, Lims1, Lyn, Meis1, Nupr1, Rassf2, Rb1, Tbx2, Zcchc24, Zfp41, Zfp521]
GO:0007423	sensory organ development	5	0.0017165	[Cebpd, Gfi1, Hes1, Meis1, Tbx2]
GO:0045597	positive regulation of cell differentiation	6	0.00181317	[Cebpd, Gfi1, Hes1, Lims1, Lyn, Rb1]
GO:0030097	hemopoiesis	6	0.00183676	[Cebpd, Hes1, Lyn, Meis1, Rassf2, Rb1]
GO:0045665	negative regulation of neuron differentiation	3	0.0018429	[Gfi1, Hes1, Meis1]
GO:0002085	inhibition of neuroepithelial cell differentiation	1	0.00184779	[Hes1]
GO:0002432	granuloma formation	1	0.00184779	[Unc13d]
GO:0007521	muscle cell fate determination	1	0.00184779	[Tbx2]
GO:0031134	sister chromatid biorientation	1	0.00184779	[Rb1]
GO:0045608	negative regulation of auditory receptor cell differentiation	1	0.00184779	[Hes1]
GO:0045977	positive regulation of mitotic cell cycle, embryonic	1	0.00184779	[Hes1]
GO:0048073	regulation of eye pigmentation	1	0.00184779	[Spns2]
GO:0060369	positive regulation of Fc receptor mediated stimulatory signaling pathway	1	0.00184779	[Lyn]
GO:0061102	stomach neuroendocrine cell differentiation	1	0.00184779	[Hes1]
GO:0061626	pharyngeal arch artery morphogenesis	1	0.00184779	[Hes1]
GO:1901219	regulation of cardiac chamber morphogenesis	1	0.00184779	[Tbx2]
GO:1901220	negative regulation of cardiac chamber morphogenesis	1	0.00184779	[Tbx2]
GO:2000226	regulation of pancreatic A cell differentiation	1	0.00184779	[Hes1]
GO:2000227	negative regulation of pancreatic A cell differentiation	1	0.00184779	[Hes1]
GO:2000978	negative regulation of forebrain neuron differentiation	1	0.00184779	[Hes1]
GO:2000113	negative regulation of cellular macromolecule biosynthetic process	7	0.00185387	[Cebpd, Etv6, Gfi1, Hes1, Lims1, Rb1, Tbx2]
GO:0051094	positive regulation of developmental process	7	0.00189431	[Cebpd, Gfi1, Hes1, Lims1, Lyn, Rb1, Tbx2]
GO:0065007	biological regulation	29	0.00193418	[Cebpd, Clec9a, Dapk2, Etv6, F10, F2rl2, Fam110c, Gfi1, Gng11, Hes1, Lat, Lims1, Ltbp1, Lyn, Meis1, Nupr1, Rassf2, Rb1, Slc18a2, Spns2, Stab2, Tbx2, Tes, Tmem184a, Unc13d, Vwf, Zcchc24, Zfp41, Zfp521]
GO:0060284	regulation of cell development	6	0.00195826	[Gfi1, Hes1, Lims1, Lyn, Meis1, Zcchc24]
GO:0030099	myeloid cell differentiation	4	0.00202477	[Lyn, Meis1, Rassf2, Rb1]
GO:0042509	regulation of tyrosine phosphorylation of STAT protein	2	0.00214627	[Hes1, Lyn]
GO:2000027	regulation of organ morphogenesis	3	0.00218394	[Hes1, Lims1, Tbx2]
GO:0009611	response to wounding	5	0.00231808	[F10, F2rl2, Lyn, Stab2, Vwf]
GO:0050789	regulation of biological process	28	0.00233052	[Cebpd, Clec9a, Dapk2, Etv6, F10, F2rl2, Fam110c, Gfi1, Gng11, Hes1, Lat, Lims1, Ltbp1, Lyn, Meis1, Nupr1, Rassf2, Rb1, Slc18a2, Spns2, Stab2, Tbx2, Tes, Tmem184a, Unc13d, Zcchc24, Zfp41, Zfp521]
GO:0048844	artery morphogenesis	2	0.00239927	[Hes1, Tbx2]
GO:0002573	myeloid leukocyte differentiation	3	0.00240633	[Lyn, Rassf2, Rb1]
GO:0010558	negative regulation of macromolecule biosynthetic process	7	0.00246058	[Cebpd, Etv6, Gfi1, Hes1, Lims1, Rb1, Tbx2]
GO:0051093	negative regulation of developmental process	6	0.00247683	[Gfi1, Hes1, Lims1, Lyn, Meis1, Tbx2]
GO:0009967	positive regulation of signal transduction	7	0.0024857	[F10, Fam110c, Gfi1, Hes1, Lat, Lims1, Lyn]
GO:0045934	negative regulation of nucleobase-containing compound metabolic process	7	0.00251102	[Cebpd, Etv6, Gfi1, Hes1, Lims1, Rb1, Tbx2]
GO:0007260	tyrosine phosphorylation of STAT protein	2	0.00257549	[Hes1, Lyn]
GO:0014015	positive regulation of gliogenesis	2	0.00257549	[Hes1, Lyn]
GO:0002244	hematopoietic progenitor cell differentiation	3	0.00276572	[Cebpd, Hes1, Meis1]
GO:0048839	inner ear development	3	0.00276572	[Cebpd, Gfi1, Hes1]
GO:0002767	immune response-inhibiting cell surface receptor signaling pathway	1	0.00277169	[Lyn]
GO:0006435	threonyl-tRNA aminoacylation	1	0.00277169	[Tarsl2]
GO:0010956	negative regulation of calcidiol 1-monooxygenase activity	1	0.00277169	[Gfi1]
GO:0015842	synaptic vesicle amine transport	1	0.00277169	[Slc18a2]
GO:0018992	germ-line sex determination	1	0.00277169	[Tmem184a]
GO:0021558	trochlear nerve development	1	0.00277169	[Hes1]
GO:0034136	negative regulation of toll-like receptor 2 signaling pathway	1	0.00277169	[Lyn]
GO:0035905	ascending aorta development	1	0.00277169	[Hes1]
GO:0035910	ascending aorta morphogenesis	1	0.00277169	[Hes1]
GO:0042668	auditory receptor cell fate determination	1	0.00277169	[Hes1]
GO:0045632	negative regulation of mechanoreceptor differentiation	1	0.00277169	[Hes1]
GO:0070103	regulation of interleukin-6-mediated signaling pathway	1	0.00277169	[Gfi1]
GO:0071930	negative regulation of transcription involved in G1/S transition of mitotic cell cycle	1	0.00277169	[Rb1]
GO:1901223	negative regulation of NIK/NF-kappaB signaling	1	0.00277169	[Rassf2]
GO:2000346	negative regulation of hepatocyte proliferation	1	0.00277169	[Lims1]
GO:2000670	positive regulation of dendritic cell apoptotic process	1	0.00277169	[Lyn]
GO:2000974	negative regulation of pro-B cell differentiation	1	0.00277169	[Hes1]
GO:2000981	negative regulation of inner ear receptor cell differentiation	1	0.00277169	[Hes1]
GO:0060411	cardiac septum morphogenesis	2	0.00285109	[Hes1, Tbx2]
GO:0002694	regulation of leukocyte activation	4	0.00285733	[Hes1, Lat, Lyn, Unc13d]
GO:0048732	gland development	4	0.00285733	[Hes1, Lims1, Tbx2, Vwf]
GO:0002263	cell activation involved in immune response	3	0.00289254	[Lat, Lyn, Unc13d]
GO:0002366	leukocyte activation involved in immune response	3	0.00289254	[Lat, Lyn, Unc13d]
GO:0048869	cellular developmental process	14	0.00289982	[Cebpd, Etv6, Gfi1, Hes1, Lims1, Lyn, Meis1, Nupr1, Rassf2, Rb1, Tbx2, Zcchc24, Zfp41, Zfp521]
GO:0003143	embryonic heart tube morphogenesis	2	0.00294595	[Hes1, Tbx2]
GO:0060840	artery development	2	0.00294595	[Hes1, Tbx2]
GO:0031327	negative regulation of cellular biosynthetic process	7	0.00303142	[Cebpd, Etv6, Gfi1, Hes1, Lims1, Rb1, Tbx2]
GO:0060113	inner ear receptor cell differentiation	2	0.0030423	[Gfi1, Hes1]
GO:0048522	positive regulation of cellular process	15	0.00310913	[Cebpd, Clec9a, Etv6, F10, Fam110c, Gfi1, Hes1, Lat, Lims1, Lyn, Meis1, Nupr1, Rb1, Tbx2, Unc13d]
GO:0050767	regulation of neurogenesis	5	0.00312739	[Gfi1, Hes1, Lyn, Meis1, Zcchc24]
GO:0003151	outflow tract morphogenesis	2	0.00323947	[Hes1, Tbx2]
GO:0046427	positive regulation of JAK-STAT cascade	2	0.00323947	[Hes1, Lyn]
GO:0007155	cell adhesion	6	0.00334812	[Hes1, Lgals9, Lims1, Lyn, Stab2, Vwf]
GO:0009890	negative regulation of biosynthetic process	7	0.00336875	[Cebpd, Etv6, Gfi1, Hes1, Lims1, Rb1, Tbx2]
GO:0022610	biological adhesion	6	0.00353923	[Hes1, Lgals9, Lims1, Lyn, Stab2, Vwf]
GO:0051172	negative regulation of nitrogen compound metabolic process	7	0.0036149	[Cebpd, Etv6, Gfi1, Hes1, Lims1, Rb1, Tbx2]
GO:0046903	secretion	6	0.00365777	[Clec9a, Lat, Lyn, Slc18a2, Tmem184a, Unc13d]
GO:0002765	immune response-inhibiting signal transduction	1	0.00369558	[Lyn]
GO:0021555	midbrain-hindbrain boundary morphogenesis	1	0.00369558	[Hes1]
GO:0021557	oculomotor nerve development	1	0.00369558	[Hes1]
GO:0042660	positive regulation of cell fate specification	1	0.00369558	[Gfi1]
GO:0045607	regulation of auditory receptor cell differentiation	1	0.00369558	[Hes1]
GO:0051315	attachment of mitotic spindle microtubules to kinetochore	1	0.00369558	[Rb1]
GO:0060596	mammary placode formation	1	0.00369558	[Tbx2]
GO:0070447	positive regulation of oligodendrocyte progenitor proliferation	1	0.00369558	[Lyn]
GO:0070662	mast cell proliferation	1	0.00369558	[Lyn]
GO:0070666	regulation of mast cell proliferation	1	0.00369558	[Lyn]
GO:0070668	positive regulation of mast cell proliferation	1	0.00369558	[Lyn]
GO:0071921	cohesin localization to chromatin	1	0.00369558	[Rb1]
GO:0071922	regulation of cohesin localization to chromatin	1	0.00369558	[Rb1]
GO:0050865	regulation of cell activation	4	0.00373358	[Hes1, Lat, Lyn, Unc13d]
GO:0042490	mechanoreceptor differentiation	2	0.00375829	[Gfi1, Hes1]
GO:0042063	gliogenesis	3	0.00388228	[Hes1, Lyn, Zcchc24]
GO:0002224	toll-like receptor signaling pathway	2	0.00397612	[Gfi1, Lyn]
GO:0007229	integrin-mediated signaling pathway	2	0.00397612	[Lat, Lims1]
GO:0050768	negative regulation of neurogenesis	3	0.00403865	[Gfi1, Hes1, Meis1]
GO:0045445	myoblast differentiation	2	0.00408722	[Rb1, Tbx2]
GO:0043583	ear development	3	0.00409162	[Cebpd, Gfi1, Hes1]
GO:0002684	positive regulation of immune system process	5	0.00415262	[Gfi1, Hes1, Lyn, Rb1, Unc13d]
GO:0030193	regulation of blood coagulation	2	0.00419979	[Lyn, Stab2]
GO:1900046	regulation of hemostasis	2	0.00419979	[Lyn, Stab2]
GO:0051241	negative regulation of multicellular organismal process	6	0.00420626	[Gfi1, Hes1, Lims1, Lyn, Meis1, Tbx2]
GO:0003279	cardiac septum development	2	0.00431382	[Hes1, Tbx2]
GO:0009887	organ morphogenesis	6	0.00431844	[Gfi1, Hes1, Lims1, Meis1, Slc24a4, Tbx2]
GO:0000122	negative regulation of transcription from RNA polymerase II promoter	5	0.00445705	[Etv6, Gfi1, Hes1, Rb1, Tbx2]
GO:1902105	regulation of leukocyte differentiation	3	0.00447447	[Lyn, Rassf2, Rb1]
GO:0009966	regulation of signal transduction	10	0.00450864	[Dapk2, F10, Fam110c, Gfi1, Hes1, Lat, Lims1, Lyn, Rassf2, Rb1]
GO:0002349	histamine production involved in inflammatory response	1	0.00461945	[Lyn]
GO:0002441	histamine secretion involved in inflammatory response	1	0.00461945	[Lyn]
GO:0002513	tolerance induction to self antigen	1	0.00461945	[Lyn]
GO:0002553	histamine secretion by mast cell	1	0.00461945	[Lyn]
GO:0003376	sphingosine-1-phosphate signaling pathway	1	0.00461945	[Spns2]
GO:0009794	regulation of mitotic cell cycle, embryonic	1	0.00461945	[Hes1]
GO:0010957	negative regulation of vitamin D biosynthetic process	1	0.00461945	[Gfi1]
GO:0019673	GDP-mannose metabolic process	1	0.00461945	[Gmds]
GO:0032020	ISG15-protein conjugation	1	0.00461945	[Uba7]
GO:0034135	regulation of toll-like receptor 2 signaling pathway	1	0.00461945	[Lyn]
GO:0043320	natural killer cell degranulation	1	0.00461945	[Unc13d]
GO:0045448	mitotic cell cycle, embryonic	1	0.00461945	[Hes1]
GO:0045631	regulation of mechanoreceptor differentiation	1	0.00461945	[Hes1]
GO:0050861	positive regulation of B cell receptor signaling pathway	1	0.00461945	[Lyn]
GO:0060164	regulation of timing of neuron differentiation	1	0.00461945	[Hes1]
GO:0060368	regulation of Fc receptor mediated stimulatory signaling pathway	1	0.00461945	[Lyn]
GO:0097048	dendritic cell apoptotic process	1	0.00461945	[Lyn]
GO:2000668	regulation of dendritic cell apoptotic process	1	0.00461945	[Lyn]
GO:2000977	regulation of forebrain neuron differentiation	1	0.00461945	[Hes1]
GO:2000980	regulation of inner ear receptor cell differentiation	1	0.00461945	[Hes1]
GO:0035050	embryonic heart tube development	2	0.00466461	[Hes1, Tbx2]
GO:0050818	regulation of coagulation	2	0.00478444	[Lyn, Stab2]
GO:0023056	positive regulation of signaling	7	0.00480355	[F10, Fam110c, Gfi1, Hes1, Lat, Lims1, Lyn]
GO:0051960	regulation of nervous system development	5	0.00489773	[Gfi1, Hes1, Lyn, Meis1, Zcchc24]
GO:0045638	negative regulation of myeloid cell differentiation	2	0.0049057	[Lyn, Meis1]
GO:0051897	positive regulation of protein kinase B signaling	2	0.0049057	[F10, Fam110c]
GO:0010647	positive regulation of cell communication	7	0.0049736	[F10, Fam110c, Gfi1, Hes1, Lat, Lims1, Lyn]
GO:0035914	skeletal muscle cell differentiation	2	0.00502841	[Nupr1, Rb1]
GO:0051961	negative regulation of nervous system development	3	0.00524239	[Gfi1, Hes1, Meis1]
GO:0030168	platelet activation	2	0.00527813	[Lyn, Vwf]
GO:0048731	system development	14	0.00539661	[Cebpd, Gfi1, Hes1, Lims1, Lyn, Meis1, Nupr1, Rassf2, Rb1, Slc24a4, Spns2, Tbx2, Vwf, Zcchc24]
GO:0021861	forebrain radial glial cell differentiation	1	0.00554332	[Hes1]
GO:0034088	maintenance of mitotic sister chromatid cohesion	1	0.00554332	[Rb1]
GO:0036302	atrioventricular canal development	1	0.00554332	[Tbx2]
GO:0046137	negative regulation of vitamin metabolic process	1	0.00554332	[Gfi1]
GO:0048069	eye pigmentation	1	0.00554332	[Spns2]
GO:2001046	positive regulation of integrin-mediated signaling pathway	1	0.00554332	[Lims1]
GO:1902580	single-organism cellular localization	5	0.00559957	[Hes1, Lat, Lyn, Rb1, Unc13d]
GO:0051234	establishment of localization	14	0.00577776	[Apoc1, Clec9a, Hes1, Lat, Lims1, Lyn, Rb1, Slc18a2, Slc24a4, Slc43a3, Spns2, Stab2, Tmem184a, Unc13d]
GO:0016192	vesicle-mediated transport	6	0.0058743	[Clec9a, Lat, Lyn, Slc18a2, Stab2, Unc13d]
GO:0048565	digestive tract development	3	0.00588466	[Hes1, Rb1, Tbx2]
GO:2000177	regulation of neural precursor cell proliferation	2	0.00619708	[Lims1, Lyn]
GO:0045165	cell fate commitment	3	0.00622295	[Gfi1, Hes1, Tbx2]
GO:0019216	regulation of lipid metabolic process	3	0.00643148	[Gfi1, Lyn, Rb1]
GO:0002431	Fc receptor mediated stimulatory signaling pathway	1	0.00646717	[Lyn]
GO:0002576	platelet degranulation	1	0.00646717	[Lyn]
GO:0003256	regulation of transcription from RNA polymerase II promoter involved in myocardial precursor cell differentiation	1	0.00646717	[Tbx2]
GO:0009912	auditory receptor cell fate commitment	1	0.00646717	[Hes1]
GO:0034086	maintenance of sister chromatid cohesion	1	0.00646717	[Rb1]
GO:0034144	negative regulation of toll-like receptor 4 signaling pathway	1	0.00646717	[Lyn]
GO:0045842	positive regulation of mitotic metaphase/anaphase transition	1	0.00646717	[Rb1]
GO:0060120	inner ear receptor cell fate commitment	1	0.00646717	[Hes1]
GO:0060558	regulation of calcidiol 1-monooxygenase activity	1	0.00646717	[Gfi1]
GO:0061009	common bile duct development	1	0.00646717	[Hes1]
GO:0061309	cardiac neural crest cell development involved in outflow tract morphogenesis	1	0.00646717	[Hes1]
GO:0070444	oligodendrocyte progenitor proliferation	1	0.00646717	[Lyn]
GO:0070445	regulation of oligodendrocyte progenitor proliferation	1	0.00646717	[Lyn]
GO:1901970	positive regulation of mitotic sister chromatid separation	1	0.00646717	[Rb1]
GO:1902101	positive regulation of metaphase/anaphase transition of cell cycle	1	0.00646717	[Rb1]
GO:2000973	regulation of pro-B cell differentiation	1	0.00646717	[Hes1]
GO:0055123	digestive system development	3	0.00686117	[Hes1, Rb1, Tbx2]
GO:0042127	regulation of cell proliferation	7	0.00702151	[Hes1, Lims1, Lyn, Nupr1, Rb1, Tbx2, Tes]
GO:0002443	leukocyte mediated immunity	3	0.00708237	[Lat, Lyn, Unc13d]
GO:0050776	regulation of immune response	4	0.00722461	[Gfi1, Lyn, Spns2, Unc13d]
GO:0010721	negative regulation of cell development	3	0.00723221	[Gfi1, Hes1, Meis1]
GO:0003310	pancreatic A cell differentiation	1	0.00739101	[Hes1]
GO:0007262	STAT protein import into nucleus	1	0.00739101	[Hes1]
GO:0009996	negative regulation of cell fate specification	1	0.00739101	[Gfi1]
GO:0060019	radial glial cell differentiation	1	0.00739101	[Hes1]
GO:0061308	cardiac neural crest cell development involved in heart development	1	0.00739101	[Hes1]
GO:0090520	sphingolipid mediated signaling pathway	1	0.00739101	[Spns2]
GO:0045664	regulation of neuron differentiation	4	0.00743356	[Gfi1, Hes1, Lyn, Meis1]
GO:0002221	pattern recognition receptor signaling pathway	2	0.00748001	[Gfi1, Lyn]
GO:0009636	response to toxic substance	2	0.00748001	[Nupr1, Slc18a2]
GO:0007167	enzyme linked receptor protein signaling pathway	5	0.00770687	[Hes1, Lat, Ltbp1, Lyn, Rassf2]
GO:0016070	RNA metabolic process	13	0.00784926	[Cebpd, Etv6, Fbll1, Gfi1, Hes1, Lims1, Meis1, Nupr1, Rb1, Tarsl2, Tbx2, Zfp41, Zfp521]
GO:0090596	sensory organ morphogenesis	3	0.00793016	[Gfi1, Meis1, Tbx2]
GO:0002758	innate immune response-activating signal transduction	2	0.00793268	[Gfi1, Lyn]
GO:0006954	inflammatory response	4	0.00802893	[Lat, Lyn, Nupr1, Unc13d]
GO:0001775	cell activation	5	0.00804797	[Hes1, Lat, Lyn, Unc13d, Vwf]
GO:0045995	regulation of embryonic development	2	0.00808633	[Hes1, Tbx2]
GO:0061041	regulation of wound healing	2	0.00808633	[Lyn, Stab2]
GO:0006887	exocytosis	3	0.00809056	[Lat, Lyn, Unc13d]
GO:0003263	cardioblast proliferation	1	0.00831482	[Hes1]
GO:0003264	regulation of cardioblast proliferation	1	0.00831482	[Hes1]
GO:0003266	regulation of secondary heart field cardioblast proliferation	1	0.00831482	[Hes1]
GO:0030917	midbrain-hindbrain boundary development	1	0.00831482	[Hes1]
GO:0048664	neuron fate determination	1	0.00831482	[Hes1]
GO:0060253	negative regulation of glial cell proliferation	1	0.00831482	[Hes1]
GO:0060556	regulation of vitamin D biosynthetic process	1	0.00831482	[Gfi1]
GO:0060592	mammary gland formation	1	0.00831482	[Tbx2]
GO:0061101	neuroendocrine cell differentiation	1	0.00831482	[Hes1]
GO:0061307	cardiac neural crest cell differentiation involved in heart development	1	0.00831482	[Hes1]
GO:0097084	vascular smooth muscle cell development	1	0.00831482	[Hes1]
GO:1902578	single-organism localization	12	0.00869649	[Apoc1, Clec9a, Hes1, Lat, Lyn, Rb1, Slc18a2, Slc24a4, Slc43a3, Spns2, Tmem184a, Unc13d]
GO:0006952	defense response	6	0.00876461	[Gfi1, Lat, Lyn, Nupr1, Stab2, Unc13d]
GO:0032940	secretion by cell	5	0.00885413	[Clec9a, Lat, Lyn, Slc18a2, Unc13d]
GO:0048518	positive regulation of biological process	15	0.00899914	[Cebpd, Clec9a, Etv6, F10, Fam110c, Gfi1, Hes1, Lat, Lims1, Lyn, Meis1, Nupr1, Rb1, Tbx2, Unc13d]
GO:0002218	activation of innate immune response	2	0.00903696	[Gfi1, Lyn]
GO:0001821	histamine secretion	1	0.00923862	[Lyn]
GO:0006183	GTP biosynthetic process	1	0.00923862	[Nme4]
GO:0006228	UTP biosynthetic process	1	0.00923862	[Nme4]
GO:0006241	CTP biosynthetic process	1	0.00923862	[Nme4]
GO:0034134	toll-like receptor 2 signaling pathway	1	0.00923862	[Lyn]
GO:0043353	enucleate erythrocyte differentiation	1	0.00923862	[Rb1]
GO:0045651	positive regulation of macrophage differentiation	1	0.00923862	[Rb1]
GO:0046036	CTP metabolic process	1	0.00923862	[Nme4]
GO:0060379	cardiac muscle cell myoblast differentiation	1	0.00923862	[Tbx2]
GO:0070102	interleukin-6-mediated signaling pathway	1	0.00923862	[Gfi1]
GO:0070493	thrombin receptor signaling pathway	1	0.00923862	[F2rl2]
GO:2000345	regulation of hepatocyte proliferation	1	0.00923862	[Lims1]
GO:2001044	regulation of integrin-mediated signaling pathway	1	0.00923862	[Lims1]
GO:0034654	nucleobase-containing compound biosynthetic process	12	0.00932504	[Cebpd, Etv6, Gfi1, Hes1, Lims1, Meis1, Nme4, Nupr1, Rb1, Tbx2, Zfp41, Zfp521]
GO:0006355	regulation of transcription, DNA-templated	11	0.00934518	[Cebpd, Etv6, Gfi1, Hes1, Lims1, Meis1, Nupr1, Rb1, Tbx2, Zfp41, Zfp521]
GO:1903506	regulation of nucleic acid-templated transcription	11	0.00965886	[Cebpd, Etv6, Gfi1, Hes1, Lims1, Meis1, Nupr1, Rb1, Tbx2, Zfp41, Zfp521]
GO:0048562	embryonic organ morphogenesis	3	0.00980225	[Gfi1, Hes1, Tbx2]
GO:2001141	regulation of RNA biosynthetic process	11	0.00980641	[Cebpd, Etv6, Gfi1, Hes1, Lims1, Meis1, Nupr1, Rb1, Tbx2, Zfp41, Zfp521]
GO:0030218	erythrocyte differentiation	2	0.00986646	[Lyn, Rb1]

## Sheet: 00 Kegg pathway
ID	Term	Nr. Genes	Term PValue	Term PValue Corrected with None	Associated Genes Found
KEGG:04510	Focal adhesion	15	7.14863e-10	7.14863e-10	[Actn1, Ccnd1, Col1a2, Col3a1, Col4a1, Col4a2, Erbb2, Flnb, Itga3, Itga5, Itgb5, Lama5, Lamc2, Parva, Vegfa]
KEGG:04512	ECM-receptor interaction	9	9.44368e-08	9.44368e-08	[Col1a2, Col3a1, Col4a1, Col4a2, Itga3, Itga5, Itgb5, Lama5, Lamc2]
KEGG:04151	PI3K-Akt signaling pathway	15	8.35763e-07	8.35763e-07	[Ccnd1, Col1a2, Col3a1, Col4a1, Col4a2, Creb3l1, Efna4, Itga3, Itga5, Itgb5, Lama5, Lamc2, Nos3, Nr4a1, Vegfa]
KEGG:05205	Proteoglycans in cancer	11	2.91042e-06	2.91042e-06	[Camk2d, Ccnd1, Col1a2, Erbb2, Ezr, Flnb, Hoxd10, Igf2, Itga5, Itgb5, Vegfa]
KEGG:05412	Arrhythmogenic right ventricular cardiomyopathy (ARVC)	6	4.64722e-05	4.64722e-05	[Actn1, Dsp, Itga3, Itga5, Itgb5, Tcf7l1]
KEGG:05146	Amoebiasis	7	9.3587e-05	9.3587e-05	[Actn1, Col1a2, Col3a1, Col4a1, Col4a2, Lama5, Lamc2]
KEGG:05222	Small cell lung cancer	6	0.000101973	0.000101973	[Ccnd1, Col4a1, Col4a2, Itga3, Lama5, Lamc2]
KEGG:05200	Pathways in cancer	12	0.000292503	0.000292503	[Ccnd1, Col4a1, Col4a2, Epas1, Erbb2, Gna12, Itga3, Lama5, Lamc2, Rara, Tcf7l1, Vegfa]
KEGG:04520	Adherens junction	5	0.000442558	0.000442558	[Actn1, Erbb2, Pvrl2, Snai1, Tcf7l1]
KEGG:04066	HIF-1 signaling pathway	6	0.000443862	0.000443862	[Camk2d, Erbb2, Nos3, Serpine1, Timp1, Vegfa]
KEGG:04974	Protein digestion and absorption	5	0.0010371	0.0010371	[Col1a2, Col3a1, Col4a1, Col4a2, Slc1a5]
KEGG:04390	Hippo signaling pathway	6	0.00254927	0.00254927	[Ccnd1, Crb2, Ctgf, Serpine1, Tcf7l1, Tead1]
KEGG:05219	Bladder cancer	3	0.0033525	0.0033525	[Ccnd1, Erbb2, Vegfa]
KEGG:04919	Thyroid hormone signaling pathway	5	0.00363632	0.00363632	[Ccnd1, Gata4, Plcd1, Plcd3, Rcan1]
KEGG:04360	Axon guidance	5	0.00533326	0.00533326	[Efna4, Ntn3, Robo1, Sema3b, Sema6a]
KEGG:05410	Hypertrophic cardiomyopathy (HCM)	4	0.00547358	0.00547358	[Itga3, Itga5, Itgb5, Tnnt2]
KEGG:04020	Calcium signaling pathway	6	0.00550498	0.00550498	[Adrb3, Camk2d, Erbb2, Nos3, Plcd1, Plcd3]
KEGG:05144	Malaria	3	0.00654174	0.00654174	[Cd40, Lrp1, Vcam1]
KEGG:05215	Prostate cancer	4	0.00672713	0.00672713	[Ccnd1, Creb3l1, Erbb2, Tcf7l1]
KEGG:05414	Dilated cardiomyopathy	4	0.00672713	0.00672713	[Itga3, Itga5, Itgb5, Tnnt2]
KEGG:04330	Notch signaling pathway	3	0.00693386	0.00693386	[Dll4, Dtx1, Dtx3]
KEGG:05213	Endometrial cancer	3	0.00819419	0.00819419	[Ccnd1, Erbb2, Tcf7l1]

## Sheet: 02 Kegg pathway
ID	Term	Nr. Genes	Term PValue	Term PValue Corrected with None	Associated Genes Found
KEGG:04360	Axon guidance	8	3.10311e-05	3.10311e-05	[Efnb2, Epha2, Nrp1, Rgs3, Rhod, Rnd1, Sema3f, Unc5b]
KEGG:04520	Adherens junction	6	6.22485e-05	6.22485e-05	[Lef1, Mllt4, Ptprb, Sorbs1, Tjp1, Yes1]
KEGG:04014	Ras signaling pathway	10	7.37102e-05	7.37102e-05	[Csf1, Epha2, Ets1, Gngt2, Mllt4, Pdgfb, Rapgef5, Rasgrp3, Rgl1, Tek]
KEGG:04015	Rap1 signaling pathway	9	0.000218632	0.000218632	[Bcar1, Csf1, Dock4, Epha2, Mllt4, Pdgfb, Rapgef5, Rasgrp3, Tek]
KEGG:05412	Arrhythmogenic right ventricular cardiomyopathy (ARVC)	5	0.000561894	0.000561894	[Cdh2, Itga1, Itgb4, Lef1, Pkp2]
KEGG:04390	Hippo signaling pathway	6	0.00331002	0.00331002	[Fzd4, Lats2, Lef1, Tead4, Wwtr1, Yap1]
KEGG:04978	Mineral absorption	3	0.00669811	0.00669811	[Atp7a, Slc30a1, Steap1]
KEGG:04151	PI3K-Akt signaling pathway	9	0.00714605	0.00714605	[Creb3l2, Csf1, Epha2, Gngt2, Itga1, Itgb4, Lama4, Pdgfb, Tek]
KEGG:04540	Gap junction	4	0.00744574	0.00744574	[Pdgfb, Tjp1, Tuba1a, Tubb3]
KEGG:04512	ECM-receptor interaction	4	0.00775233	0.00775233	[Hspg2, Itga1, Itgb4, Lama4]
KEGG:04530	Tight junction	5	0.00933802	0.00933802	[Amotl1, Mllt4, Tjp1, Tjp2, Yes1]
KEGG:04310	Wnt signaling pathway	5	0.01019	0.01019	[Fzd4, Lef1, Nfatc1, Sost, Sox17]
KEGG:04010	MAPK signaling pathway	7	0.0107117	0.0107117	[Dusp6, Dusp7, Map4k3, Nfatc1, Pdgfb, Rasgrp3, Rps6ka2]
KEGG:04916	Melanogenesis	4	0.0121045	0.0121045	[Creb3l2, Edn1, Fzd4, Lef1]
KEGG:04514	Cell adhesion molecules (CAMs)	5	0.0160528	0.0160528	[Cdh2, Esam, Icam2, Pecam1, Sdc3]
KEGG:05166	HTLV-I infection	7	0.0173116	0.0173116	[Atf3, Ets1, Fzd4, Msx1, Nfatc1, Nrp1, Pdgfb]

## Sheet: 11 Kegg pathway
ID	Term	Nr. Genes	Term PValue	Term PValue Corrected with None	Associated Genes Found
KEGG:04611	Platelet activation	10	3.22915e-08	3.22915e-08	[Adcy7, Adcy9, Gp1ba, Itga2b, Itgb3, Lcp2, P2rx1, Plcg2, Ptgs1, Rasgrp2]
KEGG:04972	Pancreatic secretion	6	7.84823e-05	7.84823e-05	[Adcy7, Adcy9, Atp2a3, Car2, Prkca, Rab27b]
KEGG:04664	Fc epsilon RI signaling pathway	5	0.000110562	0.000110562	[Inpp5d, Lcp2, Plcg2, Prkca, Vav1]
KEGG:04650	Natural killer cell mediated cytotoxicity	6	0.000175416	0.000175416	[Lcp2, Plcg2, Prkca, Sh3bp2, Tyrobp, Vav1]
KEGG:04640	Hematopoietic cell lineage	5	0.000294224	0.000294224	[Flt3l, Gp1ba, Il6ra, Itga2b, Itgb3]
KEGG:04015	Rap1 signaling pathway	7	0.000785832	0.000785832	[Adcy7, Adcy9, Itga2b, Itgb3, Lcp2, Prkca, Rasgrp2]
KEGG:04662	B cell receptor signaling pathway	4	0.00136766	0.00136766	[Dapp1, Inpp5d, Plcg2, Vav1]
KEGG:04971	Gastric acid secretion	4	0.00143932	0.00143932	[Adcy7, Adcy9, Car2, Prkca]
KEGG:04020	Calcium signaling pathway	6	0.00164764	0.00164764	[Adcy7, Adcy9, Atp2a3, P2rx1, Plcg2, Prkca]
KEGG:04380	Osteoclast differentiation	5	0.00169545	0.00169545	[Itgb3, Lcp2, Ncf4, Plcg2, Tyrobp]
KEGG:04270	Vascular smooth muscle contraction	5	0.00188271	0.00188271	[Adcy7, Adcy9, Mrvi1, Myl6b, Prkca]
KEGG:05200	Pathways in cancer	9	0.00213382	0.00213382	[Adcy7, Adcy9, Flt3l, Itga2b, Msh6, Plcg2, Prkca, Rasgrp2, Runx1]
KEGG:04512	ECM-receptor interaction	4	0.00273829	0.00273829	[Gp1ba, Itga2b, Itgb3, Spp1]
KEGG:04666	Fc gamma R-mediated phagocytosis	4	0.00273829	0.00273829	[Inpp5d, Plcg2, Prkca, Vav1]
KEGG:05414	Dilated cardiomyopathy	4	0.00285421	0.00285421	[Adcy7, Adcy9, Itga2b, Itgb3]
KEGG:05032	Morphine addiction	4	0.00322226	0.00322226	[Adcy7, Adcy9, Kcnj5, Prkca]
KEGG:04713	Circadian entrainment	4	0.00405403	0.00405403	[Adcy7, Adcy9, Kcnj5, Prkca]
KEGG:04921	Oxytocin signaling pathway	5	0.00468807	0.00468807	[Adcy7, Adcy9, Kcnj5, Myl6b, Prkca]
KEGG:04723	Retrograde endocannabinoid signaling	4	0.00485068	0.00485068	[Adcy7, Adcy9, Kcnj5, Prkca]
KEGG:04022	cGMP-PKG signaling pathway	5	0.00654346	0.00654346	[Adcy7, Adcy9, Adora3, Atp2a3, Mrvi1]
KEGG:04919	Thyroid hormone signaling pathway	4	0.00786414	0.00786414	[Itgb3, Plcg2, Prkca, Slc16a10]
KEGG:04670	Leukocyte transendothelial migration	4	0.00858794	0.00858794	[Ncf4, Plcg2, Prkca, Vav1]

[truncated: 8 more sheets: 12 Kegg pathway, 20 Kegg pathway, 21 Kegg pathway, HE1_cultured_prog_boindGenes, GOterms_Prog_up-regulated, GOterms_Prog_down-regulated, GOterms_HE1_up-regulated, GOterms_HE1_down-regulated]
